# Supplementary material for: Tracking receptor motions at the plasma membrane reveals distinct effects of ligands on CCR5 dynamics depending on its dimerization status
Source: eLife. 2022 Jul 22;11:e76281. doi: 10.7554/eLife.76281 (PMC9307273; doi:10.7554/eLife.76281)
Supplement: Figure 1—source code 1. [file elife-76281-fig1-code1.zip]

Archive with 40 entries (37 files):
- Matlab code/
- __MACOSX/._Matlab code
- Matlab code/MAIN_MOTIONsimu.m
- __MACOSX/Matlab code/._MAIN_MOTIONsimu.m
- Matlab code/motion_classification.m
- __MACOSX/Matlab code/._motion_classification.m
- Matlab code/.DS_Store
- __MACOSX/Matlab code/._.DS_Store
- Matlab code/classification.m
- __MACOSX/Matlab code/._classification.m
- Matlab code/motion_classification_simu.m
- __MACOSX/Matlab code/._motion_classification_simu.m
- Matlab code/compute_quantiles.m
- __MACOSX/Matlab code/._compute_quantiles.m
- Matlab code/simulation_motions.m
- __MACOSX/Matlab code/._simulation_motions.m
- Matlab code/RESULTS/
- __MACOSX/Matlab code/._RESULTS
- Matlab code/define_tracks.m
- __MACOSX/Matlab code/._define_tracks.m
- Matlab code/classification_simu.m
- __MACOSX/Matlab code/._classification_simu.m
- Matlab code/study_variations.m
- __MACOSX/Matlab code/._study_variations.m
- Matlab code/MAIN_cellbycell.m
- __MACOSX/Matlab code/._MAIN_cellbycell.m
- Matlab code/DATA/
- __MACOSX/Matlab code/._DATA
- Matlab code/study_variability.m
- __MACOSX/Matlab code/._study_variability.m
- Matlab code/Description.docx
- __MACOSX/Matlab code/._Description.docx
- Matlab code/delete_virtual.m
- __MACOSX/Matlab code/._delete_virtual.m
- Matlab code/RESULTS/.DS_Store
- __MACOSX/Matlab code/RESULTS/._.DS_Store
- Matlab code/DATA/.DS_Store
- __MACOSX/Matlab code/DATA/._.DS_Store
- Matlab code/DATA/Classeur_track S1_example.xlsx
- __MACOSX/Matlab code/DATA/._Classeur_track S1_example.xlsx
