# Supplementary material for: Tracking receptor motions at the plasma membrane reveals distinct effects of ligands on CCR5 dynamics depending on its dimerization status
Source: eLife. 2022 Jul 22;11:e76281. doi: 10.7554/eLife.76281 (PMC9307273; doi:10.7554/eLife.76281)
Supplement: Figure 1—source code 1. [file elife-76281-fig1-code1.zip › Matlab code/DATA/Classeur_track S1_example.xlsx]

## Sheet: Feuil1
track #	0
		t	x	y	z	virtual
		0	121	153	0	0
		1	119.714	153	0	0
		2	119.769	151.923	0	0
		3	119.827	152.174	0	1
		4	117.286	153	0	0
		5	116	152	0	0
		6	115.8	153.4	0	0
		7	118	151.5	0	0
		8	118	151.5	0	0
		9	117	155	0	0
		10	116.5	156.5	0	0
		11	116.5	154.5	0	0
		12	116.538	154.842	0	1
		13	119.333	156.667	0	0
		14	120.5	154.857	0	0
		15	120	154.273	0	0
		16	124	156	0	0
		17	123.75	157	0	0
		18	125	156.188	0	0
		19	124.671	156.303	0	1
		20	128.6	159.8	0	0
		21	128.5	159	0	0
		22	131.4	158.8	0	0
		23	132.889	160.333	0	0
		24	131	159	0	0
		25	131.32	159.23	0	1
		26	130.889	162.667	0	0
track #	1
		t	x	y	z	virtual
		0	141.5	155.333	0	0
		1	138.667	153.333	0	0
		2	139.335	153.805	0	1
		3	141	155.5	0	0
		4	140.167	159.833	0	0
		5	141	156.5	0	0
		6	141.111	156.667	0	0
		7	141.25	155	0	0
		8	140.429	155.286	0	0
		9	141.5	156.5	0	0
		10	141.5	157	0	0
		11	141.5	157	0	0
		12	140.077	157.385	0	0
		13	142.75	159.5	0	0
		14	143	159.714	0	0
		15	142.875	158.875	0	0
		16	138	156	0	0
		17	138.833	158	0	0
		18	138.903	157.698	0	1
		19	139	158.833	0	0
		20	138.143	157.286	0	0
		21	142	153.25	0	0
		22	141.146	154.261	0	1
		23	141.146	154.261	0	1
		24	142.667	159.667	0	0
track #	2
		t	x	y	z	virtual
		0	114.5	125	0	0
		1	114.5	125	0	1
		2	114.5	125	0	1
		3	114	123	0	0
		4	112.667	121.833	0	0
		5	112	117	0	0
		6	114	116	0	0
		7	115.5	119	0	0
		8	117.636	121.909	0	0
track #	3
		t	x	y	z	virtual
		0	122	138	0	0
		1	120	138	0	0
		2	120.472	138	0	1
		3	120.472	138	0	1
		4	123	140.5	0	0
track #	4
		t	x	y	z	virtual
		0	120.75	128	0	0
		1	120.75	128	0	1
		2	124.652	131.174	0	0
		3	125.333	132.889	0	0
		4	124.292	134.417	0	0
		5	126.538	133.231	0	0
		6	122.5	133.5	0	0
		7	126.4	136.2	0	0
		8	127	137.8	0	0
		9	126	137	0	0
		10	127	138.5	0	0
		11	124.333	139.667	0	0
		12	124.91	139.316	0	1
		13	121.25	135.583	0	0
		14	120.286	135	0	0
		15	123.5	137.5	0	0
		16	125.5	138.5	0	0
		17	124.5	135	0	0
		18	121.5	134	0	0
		19	121.2	132.6	0	0
		20	124	130	0	0
		21	124.667	134.5	0	0
		22	124.062	133.188	0	0
		23	124.135	133.287	0	1
		24	125.333	136.333	0	0
		25	124.875	137.125	0	0
		26	124.062	134.688	0	0
		27	122.333	130.333	0	0
		28	122.783	131.463	0	1
		29	121.667	129.333	0	0
track #	5
		t	x	y	z	virtual
		0	109	159.5	0	0
		1	108.333	159.667	0	0
		2	108.25	159	0	0
		3	109.5	159.5	0	0
		4	109.222	159.418	0	1
		5	109.222	159.418	0	1
		6	109.125	160.875	0	0
		7	114.5	158.5	0	0
		8	114.5	158	0	0
		9	114.214	158.232	0	1
		10	114.214	158.232	0	1
		11	109	162.5	0	0
		12	109.766	161.873	0	1
		13	113.5	160	0	0
		14	112.646	160.428	0	1
		15	112.646	160.428	0	1
		16	112.646	160.428	0	1
		17	112.167	159.833	0	0
		18	110	165	0	0
		19	110.503	163.844	0	1
		20	110.5	165.125	0	0
		21	112.5	164.5	0	0
		22	112.034	164.576	0	1
		23	112.034	164.576	0	1
		24	112.034	164.576	0	1
		25	112.034	164.576	0	1
		26	110	168	0	0
track #	6
		t	x	y	z	virtual
		0	115.875	172.875	0	0
		1	113.8	172.4	0	0
		2	115.714	175.786	0	0
		3	114.5	177	0	0
		4	115.333	179.667	0	0
		5	115.187	178.937	0	1
		6	116	175	0	0
		7	115.81	175.918	0	1
		8	115.5	176	0	0
		9	115.572	175.981	0	1
		10	115.572	175.981	0	1
		11	115.572	175.981	0	1
		12	122	176	0	0
		13	121.125	178.125	0	0
		14	121.167	177.643	0	1
		15	120.8	178.6	0	0
		16	121	180	0	0
		17	120.973	179.621	0	1
		18	120.973	179.621	0	1
		19	123.5	174	0	0
track #	7
		t	x	y	z	virtual
		0	132.5	137.5	0	0
		1	133	137.286	0	0
		2	135	137.5	0	0
		3	134.667	135.667	0	0
		4	134.571	136.286	0	0
		5	134.585	136.239	0	1
		6	134.585	136.239	0	1
		7	138.4	130.2	0	0
		8	138	130	0	0
		9	137.963	130.249	0	1
		10	137.963	130.249	0	1
		11	137.963	130.249	0	1
		12	137.5	127.5	0	0
		13	138.333	125.333	0	0
		14	135	121	0	0
		15	133	119	0	0
		16	135	120	0	0
		17	134.682	119.938	0	1
		18	134.682	119.938	0	1
		19	137	123	0	0
		20	136.66	122.55	0	1
		21	136.66	122.55	0	1
		22	136.66	122.55	0	1
		23	140.833	122.167	0	0
		24	135	120	0	0
		25	136.221	120.5	0	1
		26	136.221	120.5	0	1
		27	135.5	121.5	0	0
		28	138.4	125.8	0	0
		29	135.667	121.333	0	0
		30	137.5	118	0	0
		31	137.4	118.7	0	0
		32	137.833	118.667	0	0
		33	136.889	117.333	0	0
		34	138	116	0	0
		35	135.333	118.667	0	0
		36	135.905	118.134	0	1
		37	137	121	0	0
		38	137.5	121.5	0	0
		39	139	122	0	0
		40	143	121	0	0
		41	142.667	121.333	0	0
		42	142.505	121.3	0	1
		43	142.505	121.3	0	1
		44	142.505	121.3	0	1
		45	142.505	121.3	0	1
		46	140.5	120.5	0	0
track #	8
		t	x	y	z	virtual
		0	115	82.5	0	0
		1	113.5	83.5	0	0
		2	114.125	83.125	0	0
track #	9
		t	x	y	z	virtual
		0	125.5	166.5	0	0
		1	124.75	167	0	0
		2	124.927	166.882	0	1
		3	124.7	167.3	0	0
		4	125.083	167.833	0	0
		5	125.286	167	0	0
		6	126	166	0	0
		7	126	165.5	0	0
		8	123	167	0	0
		9	126.667	171.333	0	0
		10	125.972	170.251	0	1
		11	126	171.5	0	0
		12	125.994	171.209	0	1
		13	125.994	171.209	0	1
		14	127.5	168	0	0
		15	125.5	171	0	0
		16	125.667	172.667	0	0
		17	125.723	172.144	0	1
		18	124.833	170.833	0	0
		19	127.125	171.875	0	0
		20	126.143	174.429	0	0
		21	126	174.5	0	0
		22	126.06	174.335	0	1
		23	126.06	174.335	0	1
		24	124.5	173.5	0	0
		25	123.167	173.167	0	0
		26	122.444	173.778	0	0
		27	122.696	173.66	0	1
		28	122.696	173.66	0	1
		29	122.696	173.66	0	1
		30	125	170	0	0
		31	124.753	170.392	0	1
		32	124.753	170.392	0	1
		33	125	165	0	0
		34	125.667	166.333	0	0
		35	125	172	0	0
		36	128	168	0	0
		37	127.328	168.618	0	1
		38	127.328	168.618	0	1
		39	132.75	173	0	0
		40	132	173	0	0
		41	131.989	172.853	0	1
		42	131.989	172.853	0	1
		43	132.2	178.4	0	0
		44	134.5	177.5	0	0
		45	133.967	177.52	0	1
		46	134	176	0	0
		47	133.992	176.354	0	1
		48	132.2	173.7	0	0
		49	133	180	0	0
		50	128.9	177.7	0	0
		51	128.636	175.909	0	0
		52	130.45	175.4	0	0
		53	128.182	174.818	0	0
		54	129	174	0	0
		55	130.286	174.429	0	0
		56	128.333	176.333	0	0
		57	129.333	174.5	0	0
		58	127.1	174.1	0	0
		59	127.333	173.667	0	0
		60	125.667	174.333	0	0
		61	128	172	0	0
		62	122.4	171.8	0	0
		63	124.571	174.786	0	0
		64	128	173.5	0	0
		65	128.333	176.333	0	0
		66	130.667	176.667	0	0
		67	130.333	177.333	0	0
		68	131	173.5	0	0
		69	133	177	0	0
		70	130.667	176.667	0	0
		71	131.093	176.6	0	1
		72	131.093	176.6	0	1
		73	131.093	176.6	0	1
		74	133	177	0	0
track #	10
		t	x	y	z	virtual
		0	149.143	139.857	0	0
		1	153.6	137.2	0	0
		2	148	139.5	0	0
		3	149.062	139.109	0	1
		4	146	139	0	0
		5	142	136	0	0
		6	143.1	136.706	0	1
		7	143.1	136.706	0	1
		8	143.1	136.706	0	1
		9	143.1	136.706	0	1
		10	143.1	136.706	0	1
		11	145.667	143.333	0	0
track #	11
		t	x	y	z	virtual
		0	154	139	0	0
		1	154	142	0	0
		2	154	141.292	0	1
		3	155	143	0	0
		4	154.5	143.5	0	0
		5	154.562	143.29	0	1
		6	155.286	140.143	0	0
		7	156	135.25	0	0
		8	154.5	136	0	0
		9	154.944	136.056	0	0
		10	154.667	137.111	0	0
		11	155.083	136.333	0	0
		12	155	136.75	0	0
		13	152	135.667	0	0
		14	151.333	136.667	0	0
		15	155	139	0	0
		16	156	138	0	0
		17	155.75	136.75	0	0
		18	155.711	137.064	0	1
		19	157	132.5	0	0
		20	157.833	133.833	0	0
		21	157.569	133.771	0	1
		22	157.75	136.375	0	0
		23	159.5	140	0	0
		24	158.4	143.2	0	0
		25	159.4	142.2	0	0
		26	154	141	0	0
		27	155	145	0	0
		28	157	143	0	0
		29	157	142.286	0	0
		30	158.214	143.357	0	0
		31	159	143.5	0	0
		32	159.5	145	0	0
		33	159.324	144.632	0	1
		34	153.917	144.917	0	0
		35	157	146.5	0	0
		36	153.5	142.5	0	0
		37	154.5	140	0	0
		38	154.125	140.875	0	0
		39	152.333	143.333	0	0
		40	153.545	147.727	0	0
		41	153.5	148.5	0	0
		42	153.468	148.049	0	1
		43	154	145	0	0
		44	153.876	145.711	0	1
		45	153.876	145.711	0	1
		46	153.876	145.711	0	1
		47	155.667	141.333	0	0
		48	160	141	0	0
		49	158.6	139.8	0	0
		50	157.3	138.2	0	0
		51	158.286	138.786	0	0
		52	158.131	138.754	0	1
		53	160	137.5	0	0
		54	160	137	0	0
		55	159	138	0	0
		56	158	136	0	0
		57	158.538	136.846	0	0
		58	156	137.25	0	0
		59	155.182	138	0	0
		60	152.8	136.6	0	0
		61	151.833	139.167	0	0
		62	152.206	138.633	0	1
		63	151	135.5	0	0
		64	152.4	138.8	0	0
		65	153	136.5	0	0
		66	153.462	135.769	0	0
		67	150.8	137.6	0	0
		68	151.955	137.636	0	0
		69	151.5	138.111	0	0
		70	151	138.5	0	0
		71	153.273	139.909	0	0
		72	153	139.5	0	0
		73	151.083	139.5	0	0
		74	151.667	138.619	0	0
		75	151.6	139.25	0	0
		76	151.688	139.812	0	0
		77	151.669	139.658	0	1
		78	150.667	139.333	0	0
		79	150	139.5	0	0
		80	151.4	139.4	0	0
		81	152.048	139.381	0	0
		82	152.353	139.059	0	0
		83	151.611	138.722	0	0
		84	151	139.6	0	0
		85	150.923	139.615	0	0
		86	151.333	138.619	0	0
		87	152.714	140	0	0
		88	150.308	140.385	0	0
		89	151.5	140.5	0	0
		90	153.125	138.125	0	0
		91	154.556	135.889	0	0
		92	154	135	0	0
		93	154	134.5	0	0
		94	154.333	136.778	0	0
		95	154	138.5	0	0
		96	154	136	0	0
		97	152.6	136.7	0	0
		98	151	136.5	0	0
		99	152.5	137.5	0	0
		100	152	139.5	0	0
		101	153.56	138.44	0	0
		102	152.2	138.85	0	0
		103	154.188	138	0	0
		104	152.632	138.842	0	0
		105	150.778	140.667	0	0
		106	151.067	139.867	0	0
		107	151	139	0	0
		108	152.684	141.895	0	0
		109	154.353	141.941	0	0
		110	156.571	142.286	0	0
		111	157.111	143.833	0	0
		112	156.067	143.933	0	0
		113	155.263	144.316	0	0
		114	156.462	145.154	0	0
		115	154	147.5	0	0
		116	153.583	147.583	0	0
		117	153.802	147.424	0	1
		118	152.824	144.294	0	0
		119	155.154	146.538	0	0
		120	154.667	145.667	0	0
		121	155.5	144.5	0	0
		122	157	144.5	0	0
		123	156.605	144.57	0	1
		124	156.605	144.57	0	1
		125	155	144	0	0
		126	155	144.5	0	0
		127	155.054	144.405	0	1
		128	155.054	144.405	0	1
		129	155.054	144.405	0	1
		130	151	151	0	0
		131	149.667	152.667	0	0
		132	149.714	153	0	0
		133	151.333	147.333	0	0
		134	152.286	147	0	0
		135	153.72	145.32	0	0
		136	153	143.5	0	0
		137	152	147	0	0
		138	151	147	0	0
		139	151.292	146.839	0	1
		140	151.292	146.839	0	1
		141	152.8	148	0	0
		142	152	147.833	0	0
		143	150.875	149.625	0	0
		144	149	150	0	0
		145	150	148.118	0	0
		146	146.5	150.5	0	0
		147	146.5	148.333	0	0
		148	146	148.5	0	0
		149	147.667	148.667	0	0
		150	147	148.5	0	0
		151	147.074	148.533	0	1
		152	148	149.714	0	0
		153	147.625	149.25	0	0
		154	147	150	0	0
		155	146.889	149.333	0	0
		156	145.25	148.25	0	0
		157	143.667	148.333	0	0
		158	145	151.5	0	0
		159	143.167	152.833	0	0
		160	143.547	152.352	0	1
		161	143.547	152.352	0	1
		162	138.375	153.75	0	0
		163	137.4	155.8	0	0
		164	137.797	155.284	0	1
		165	137.797	155.284	0	1
		166	136	154	0	0
		167	136.264	154.189	0	1
		168	137.455	154	0	0
		169	141.5	153.5	0	0
		170	136	155	0	0
		171	142.25	153.125	0	0
		172	136.5	154.5	0	0
		173	137.558	154.264	0	1
		174	141	153	0	0
		175	141.333	153.333	0	0
		176	141.068	153.324	0	1
		177	138.333	157.667	0	0
		178	138.971	156.654	0	1
		179	138.971	156.654	0	1
		180	139.2	161.5	0	0
		181	133.5	161	0	0
		182	137	165.5	0	0
		183	139	168	0	0
		184	139.2	167.667	0	0
		185	139.017	167.551	0	1
		186	139.017	167.551	0	1
		187	139.017	167.551	0	1
		188	137.667	174.667	0	0
		189	137.811	173.904	0	1
		190	137.811	173.904	0	1
		191	133	173	0	0
track #	12
		t	x	y	z	virtual
		0	92.7143	182	0	0
		1	92.1667	182.833	0	0
		2	91.7692	182.769	0	0
		3	91.1111	184.333	0	0
		4	92	183	0	0
		5	92.4	181.933	0	0
		6	92.2308	181.769	0	0
		7	94.8125	181.625	0	0
		8	94.8621	181.517	0	0
		9	94.7105	181.556	0	1
		10	91.8	183.8	0	0
		11	93.3571	182	0	0
		12	93.5	182.5	0	0
		13	93.3636	182	0	0
		14	95.6	180.76	0	0
		15	95.3333	181.967	0	0
		16	94.5	181.273	0	0
		17	95.25	180.6	0	0
		18	96.875	181.167	0	0
		19	96.2083	181.042	0	0
		20	96.0556	181.222	0	0
		21	96.6	180.933	0	0
		22	96.7692	182.231	0	0
		23	96.75	181.875	0	0
		24	98.3	182.7	0	0
		25	98	182.8	0	0
		26	97.6	181.8	0	0
		27	98	182	0	0
		28	98.5	184.5	0	0
		29	97	182	0	0
		30	98.3333	182	0	0
		31	98.0967	182.104	0	1
		32	99	183.5	0	0
		33	98.6667	183.667	0	0
		34	99	183.5	0	0
		35	98.9289	183.512	0	1
		36	98.9289	183.512	0	1
		37	98.9289	183.512	0	1
		38	98.9289	183.512	0	1
		39	101	186	0	0
		40	100.825	185.79	0	1
		41	99	185	0	0
track #	13
		t	x	y	z	virtual
		0	98.0909	179.636	0	0
		1	98.2632	180.789	0	0
		2	98	179.8	0	0
		3	97	179.706	0	0
		4	97.8571	179.714	0	0
		5	97.75	179.417	0	0
		6	98.0833	179.833	0	0
		7	102	176	0	0
		8	102	175.5	0	0
		9	98.4667	178.667	0	0
		10	99.4	178.2	0	0
		11	99.25	178.583	0	0
		12	98.7143	180	0	0
		13	98.75	179.417	0	0
		14	98.7722	179.47	0	1
		15	98.7722	179.47	0	1
		16	101.5	182	0	0
		17	101.099	181.628	0	1
		18	101.099	181.628	0	1
		19	101.099	181.628	0	1
		20	101.099	181.628	0	1
		21	107.5	188	0	0
track #	14
		t	x	y	z	virtual
		0	96.6	169.8	0	0
		1	99	165	0	0
		2	95	168	0	0
		3	100.5	164.5	0	0
		4	99	165.25	0	0
		5	99.0942	165.242	0	1
		6	96.5	164.667	0	0
		7	99.4706	166.824	0	0
		8	98.2308	167.231	0	0
		9	98.3077	166	0	0
		10	96.4348	164.261	0	0
		11	96.8762	164.722	0	1
		12	97.4	163.8	0	0
		13	100.917	162.25	0	0
		14	98	165.5	0	0
		15	100.273	164.727	0	0
		16	101.286	166.5	0	0
		17	101.667	166.111	0	0
		18	103.5	170	0	0
		19	104	169.5	0	0
		20	104.333	170.333	0	0
		21	101	172.5	0	0
		22	101.747	171.944	0	1
		23	101.747	171.944	0	1
		24	103	166	0	0
		25	103.118	165.529	0	0
		26	103.091	165.364	0	0
		27	103.167	165.417	0	0
		28	103.692	164	0	0
		29	106	163	0	0
		30	106	163	0	0
		31	105	161.5	0	0
		32	106	160	0	0
		33	104.111	160.667	0	0
		34	104.508	160.613	0	1
		35	104.508	160.613	0	1
		36	104.508	160.613	0	1
		37	99.5	159	0	0
		38	94.7143	161.429	0	0
		39	95.9204	160.917	0	1
		40	95.9204	160.917	0	1
		41	95.9204	160.917	0	1
		42	101	161.25	0	0
		43	100.456	161.214	0	1
		44	101.5	160	0	0
		45	99.5	158.5	0	0
		46	99.9107	158.913	0	1
		47	99.9107	158.913	0	1
		48	100.2	158.6	0	0
		49	99	158	0	0
		50	100.429	157.714	0	0
		51	100.157	157.815	0	1
		52	95.6667	160.667	0	0
		53	95.3333	161.111	0	0
		54	94.6	161.2	0	0
		55	99	161	0	0
		56	98.0311	161.028	0	1
		57	98.0311	161.028	0	1
		58	102.5	158.5	0	0
		59	101.843	158.871	0	1
		60	101	154	0	0
		61	104.167	153.833	0	0
		62	105	155.571	0	0
		63	101.5	155.5	0	0
		64	102.286	154	0	0
		65	104.125	154.125	0	0
		66	104	155	0	0
		67	105.636	153.727	0	0
		68	107.5	153	0	0
		69	106.5	150	0	0
		70	106.61	150.753	0	1
		71	104.5	150	0	0
		72	104.992	150.176	0	1
		73	106.6	148.2	0	0
		74	104	148.5	0	0
		75	103.667	143.25	0	0
		76	103	147	0	0
		77	104	143.8	0	0
		78	103.814	144.41	0	1
		79	101.25	145	0	0
		80	105.083	147.167	0	0
		81	106.5	148	0	0
		82	107.083	147.167	0	0
		83	108	147.75	0	0
		84	107.727	147.642	0	1
		85	107.727	147.642	0	1
		86	106	146	0	0
track #	15
		t	x	y	z	virtual
		0	88.5385	167.154	0	0
		1	89.6	167.7	0	0
		2	90.6	166.8	0	0
		3	92.1875	164.188	0	0
		4	93	165	0	0
		5	92.7	166.9	0	0
		6	88.125	165.875	0	0
		7	86.4	167.8	0	0
		8	91	166.5	0	0
		9	90.8333	164.167	0	0
		10	90.6574	164.759	0	1
		11	93.963	163.444	0	0
		12	91	162.5	0	0
		13	94	160.5	0	0
		14	93.4195	161.035	0	1
		15	95.1667	159.833	0	0
		16	94.7143	161	0	0
		17	97.5	159.5	0	0
		18	95.5	165.333	0	0
		19	95.8155	164.043	0	1
		20	95.7692	161.308	0	0
		21	97.3333	159.333	0	0
		22	92.5	157	0	0
		23	91.5	155.5	0	0
		24	93.3333	155.667	0	0
		25	94	154	0	0
		26	93.3636	157.545	0	0
		27	93.5455	158.273	0	0
		28	93	156.5	0	0
		29	90.3333	155.667	0	0
		30	91.75	156.583	0	0
		31	92.5	157.5	0	0
		32	92.2834	157.251	0	1
		33	91.875	156.875	0	0
		34	93.8125	158.188	0	0
		35	94	155.5	0	0
		36	94.8182	159.955	0	0
		37	94.5714	159	0	0
		38	94.3333	155.333	0	0
		39	94.3901	156.191	0	1
		40	94.3901	156.191	0	1
		41	93.125	150.75	0	0
		42	92	148.5	0	0
		43	92.4	154.6	0	0
		44	88	150	0	0
		45	89.0209	150.779	0	1
		46	89.0209	150.779	0	1
		47	90.3333	150.667	0	0
		48	90.1405	150.683	0	1
		49	90.1405	150.683	0	1
		50	90.1405	150.683	0	1
		51	88	155	0	0
		52	89	154.5	0	0
		53	87	154	0	0
track #	16
		t	x	y	z	virtual
		0	164.125	81.125	0	0
		1	164.889	81.9444	0	0
		2	164.364	81.9091	0	0
		3	163.647	82.6471	0	0
		4	162.762	82.3333	0	0
		5	166.909	82.1818	0	0
		6	169.091	81.6364	0	0
		7	169	82.25	0	0
		8	168.853	82.1389	0	1
		9	169.385	85.6154	0	0
		10	171.143	86	0	0
		11	170.704	85.7211	0	1
		12	170.704	85.7211	0	1
		13	170.704	85.7211	0	1
		14	165.5	89.5	0	0
		15	170.857	86.5714	0	0
		16	165.75	84.75	0	0
		17	170.333	86.3333	0	0
		18	171.522	83.6522	0	0
		19	171.769	83.8462	0	0
		20	171.125	84.125	0	0
		21	170.833	83.0833	0	0
		22	170.927	83.3159	0	1
		23	171.5	83.5	0	0
		24	170	84.3333	0	0
		25	170.286	85.5714	0	0
		26	171.6	83.1	0	0
		27	169.2	82.3	0	0
		28	168.7	83.1333	0	0
		29	172	83.2857	0	0
		30	172	84.5	0	0
		31	171.929	83.8571	0	0
		32	171.722	83.1667	0	0
		33	168.404	86.0638	0	0
		34	171.158	84.8421	0	0
		35	170.698	84.9792	0	1
		36	172	84	0	0
		37	171.556	85.6667	0	0
		38	171.333	85.4167	0	0
		39	171.154	84	0	0
		40	169.667	86.6	0	0
		41	170.027	86.0695	0	1
		42	170.889	85.9444	0	0
		43	170.478	84.7391	0	0
		44	169.731	84.5	0	0
		45	169.917	84.623	0	1
		46	172	82.8	0	0
		47	171.333	83	0	0
		48	171.667	85.6667	0	0
		49	169.6	81.2	0	0
		50	171	81	0	0
		51	171	82	0	0
		52	168.5	84	0	0
		53	169.824	82.9412	0	0
		54	169.667	81.6667	0	0
		55	170.222	83.6667	0	0
		56	168.667	82.5	0	0
		57	168.999	82.6811	0	1
		58	168.909	83.9091	0	0
		59	168.93	83.6226	0	1
		60	171.5	81.5	0	0
		61	170.901	81.9951	0	1
		62	171	82	0	0
		63	170.8	82.6	0	0
		64	171.2	84.7	0	0
		65	170.929	85.1429	0	0
		66	169.688	85.1875	0	0
		67	170.947	85.0526	0	0
		68	170.48	85.08	0	0
		69	168.842	88.2368	0	0
		70	170.615	83.3846	0	0
		71	170.588	83.8824	0	0
		72	170.25	82.95	0	0
		73	170.75	83.5625	0	0
		74	170.357	82.5714	0	0
		75	169.222	82.9444	0	0
		76	168.143	83	0	0
		77	169.579	83.1053	0	0
		78	170.138	82.8966	0	0
		79	170.56	83.72	0	0
		80	168.419	83.6774	0	0
		81	168.708	84.125	0	0
		82	169.852	84.1481	0	0
		83	169.65	85.05	0	0
		84	169.562	84.8125	0	0
		85	166.857	85.6071	0	0
		86	167.212	86.6061	0	0
		87	170.833	82.1667	0	0
		88	170.004	83.1378	0	1
		89	167.786	84.6429	0	0
		90	168.303	84.2918	0	1
		91	168.043	85.3913	0	0
		92	172	84	0	0
		93	166.4	84.6	0	0
		94	172.5	83.5	0	0
		95	171.5	86	0	0
		96	170.375	87.375	0	0
		97	170.25	86.75	0	0
		98	169.75	86.875	0	0
		99	169.887	86.8557	0	1
		100	166.333	88.3333	0	0
		101	167.162	87.9886	0	1
		102	168.5	88.5	0	0
		103	168.188	88.3807	0	1
		104	165.7	86.3	0	0
		105	165	91	0	0
		106	166.818	84.5455	0	0
		107	166.071	84.1429	0	0
		108	164.75	82.8333	0	0
		109	164	83	0	0
		110	166.343	86.2286	0	0
		111	165.677	84.9355	0	0
		112	163.2	82.6	0	0
		113	167	82.8462	0	0
		114	170.375	85.5625	0	0
		115	170.182	85.4545	0	0
		116	170.556	86.1667	0	0
		117	169.667	86.1667	0	0
		118	169.844	86.1215	0	1
		119	171.118	85	0	0
		120	170.833	83.8	0	0
		121	170.588	83.8529	0	0
		122	170.357	83.2857	0	0
		123	171.357	83.2143	0	0
		124	170.842	82	0	0
		125	170.875	82.75	0	0
		126	170.533	85.2	0	0
		127	168.69	85.4286	0	0
		128	169.385	86.8462	0	0
		129	169.515	83.2727	0	0
		130	166.452	86.3333	0	0
		131	168.778	85.1111	0	0
		132	170.158	84.8421	0	0
		133	168.318	86.5682	0	0
		134	171.286	85.1429	0	0
		135	170.64	85.28	0	0
		136	171.5	84.7	0	0
		137	171.043	83.5217	0	0
		138	171.261	83.3043	0	0
		139	171.471	83.9412	0	0
		140	171.667	84.2778	0	0
		141	171.556	84.3889	0	0
		142	171.389	84.7222	0	0
		143	171.431	84.6326	0	1
		144	169.5	82.5	0	0
		145	168.5	82.5	0	0
		146	168.838	82.616	0	1
		147	169.222	84.5	0	0
		148	168.846	85.6923	0	0
		149	169.722	84.1667	0	0
		150	170.154	84.3846	0	0
		151	167.056	83.5556	0	0
		152	169.615	83.5897	0	0
		153	169.821	83.9643	0	0
		154	169.5	82.5	0	0
		155	170.5	86.5	0	0
		156	170.667	86.25	0	0
		157	170.5	87	0	0
		158	170.518	86.792	0	1
		159	170.518	86.792	0	1
		160	170.518	86.792	0	1
		161	166.367	90.1	0	0
		162	166.263	92.3158	0	0
		163	165.333	91.1111	0	0
		164	164.462	91.3077	0	0
		165	165.6	94.4	0	0
		166	165.562	93.625	0	0
		167	166	95	0	0
		168	165.889	94.682	0	1
		169	166.4	95.2	0	0
		170	166.281	95.0792	0	1
		171	166.667	93.6667	0	0
		172	167	92.2857	0	0
		173	166.111	94.6667	0	0
		174	166.818	93.3636	0	0
		175	166.455	90.9394	0	0
		176	167	94.6923	0	0
		177	166.886	93.9595	0	1
		178	166.5	95	0	0
		179	166.59	94.7573	0	1
		180	169.333	92.6667	0	0
		181	166.111	90.6667	0	0
		182	167.308	90	0	0
		183	167.467	89.7333	0	0
		184	166.214	92.3571	0	0
		185	165.812	92.375	0	0
		186	165.971	92.2351	0	1
		187	165.333	89.6667	0	0
		188	165.482	90.2658	0	1
		189	165.75	96	0	0
		190	164	97.7143	0	0
		191	167	95	0	0
		192	166.392	95.4671	0	1
		193	170	99.5	0	0
		194	170.5	104	0	0
		195	170	104.286	0	0
		196	169.857	102.714	0	0
		197	168	102	0	0
		198	167.2	101.6	0	0
		199	165	102	0	0
track #	17
		t	x	y	z	virtual
		0	149.577	90.5385	0	0
		1	148.875	92	0	0
		2	149.041	91.6553	0	1
		3	151.333	94.6667	0	0
		4	149.75	94.75	0	0
		5	146	98.5	0	0
		6	146.932	97.5825	0	1
		7	142.25	97	0	0
		8	143.342	97.1359	0	1
		9	141	98	0	0
		10	140.375	97.625	0	0
		11	141	99.5	0	0
		12	141.5	101.5	0	0
		13	141.364	100.934	0	1
		14	141.364	100.934	0	1
		15	141.364	100.934	0	1
		16	136	99.5	0	0
		17	141.5	98.4	0	0
		18	141.056	102.556	0	0
		19	140.5	101	0	0
		20	142.533	99	0	0
		21	143.15	98.3	0	0
		22	142.444	98.6667	0	0
		23	145	102	0	0
		24	145.769	96.7692	0	0
		25	145.4	96.6	0	0
		26	144.75	101.75	0	0
		27	144.905	100.614	0	1
		28	139.5	99.5	0	0
		29	139.938	101.25	0	0
		30	139.647	99.0588	0	0
		31	139	97.8889	0	0
		32	142.7	94.25	0	0
		33	144.476	94.3333	0	0
		34	143.87	94.5322	0	1
		35	143.87	94.5322	0	1
		36	143.2	89.6	0	0
		37	146.4	93.2	0	0
		38	144.8	91.8	0	0
		39	144.25	92.25	0	0
		40	146.167	93.6667	0	0
		41	147.611	94.3333	0	0
		42	148.615	97.1538	0	0
		43	148.28	96.4408	0	1
		44	150.727	94.6364	0	0
		45	150.81	94.9048	0	0
		46	154.5	92.5	0	0
		47	152.353	91.9412	0	0
		48	153.846	93.0385	0	0
		49	155.5	93.3333	0	0
		50	155.316	94	0	0
		51	153.133	95.4667	0	0
		52	152.136	94.9091	0	0
		53	152.111	94.6667	0	0
		54	153.375	96.25	0	0
		55	150.909	96.1818	0	0
		56	151.571	94.7143	0	0
		57	150.625	96.75	0	0
		58	150	95	0	0
		59	149	95	0	0
		60	146	92.5	0	0
		61	145	92.5	0	0
		62	145.2	93	0	0
		63	142	89.5	0	0
		64	144	91.5	0	0
		65	143.71	91.2193	0	1
		66	144.545	86.7273	0	0
		67	147.7	86.5	0	0
		68	146.45	89.3	0	0
		69	146.559	88.7162	0	1
		70	145.889	88.4444	0	0
		71	145.909	87.6364	0	0
		72	146.8	88.5	0	0
		73	146.6	88.346	0	1
		74	146.571	90.2857	0	0
		75	149.769	91	0	0
		76	149.667	89.1905	0	0
		77	148.067	86.2667	0	0
		78	149.5	84	0	0
		79	150	87	0	0
		80	152	82	0	0
		81	157	81.5	0	0
		82	151.667	82.3333	0	0
		83	152.611	82.2228	0	1
		84	152	83.75	0	0
		85	146.6	83.8	0	0
		86	147.893	83.7052	0	1
		87	150.5	84.5	0	0
		88	150.6	81.1333	0	0
		89	148	78.5	0	0
		90	149	80.5	0	0
		91	148.899	80.2171	0	1
		92	148.899	80.2171	0	1
		93	147	82	0	0
		94	142.667	84.3333	0	0
		95	142.5	85	0	0
		96	142.785	84.7064	0	1
		97	142.785	84.7064	0	1
		98	142.785	84.7064	0	1
		99	139.5	84.5	0	0
track #	18
		t	x	y	z	virtual
		0	170.4	87.2	0	0
		1	170.4	87.2	0	1
		2	172	85.5	0	0
		3	171.667	85.3333	0	0
		4	171.656	85.4658	0	1
		5	171.656	85.4658	0	1
		6	171.656	85.4658	0	1
		7	171.656	85.4658	0	1
		8	171.656	85.4658	0	1
		9	175.5	94	0	0
		10	174	93	0	0
track #	19
		t	x	y	z	virtual
		0	158.875	89.875	0	0
		1	156.316	87.5789	0	0
		2	153.593	89.1481	0	0
		3	153.5	84	0	0
		4	152.333	84.3333	0	0
		5	152.653	84.5227	0	1
		6	157	83	0	0
		7	154.353	84.0588	0	0
		8	154.154	84	0	0
		9	153.462	84.8462	0	0
		10	150.5	84.5	0	0
		11	151.236	84.5334	0	1
		12	154.333	82.3333	0	0
		13	154	83	0	0
		14	153.333	83.1111	0	0
		15	152.286	84	0	0
		16	152.561	83.7847	0	1
		17	152.561	83.7847	0	1
		18	152.561	83.7847	0	1
		19	152.561	83.7847	0	1
		20	146.75	87.25	0	0
track #	20
		t	x	y	z	virtual
		0	143.375	102	0	0
		1	144	100.5	0	0
		2	143	97.5	0	0
		3	143.199	98.2828	0	1
		4	146.5	101	0	0
		5	148.667	101.333	0	0
		6	150.5	96.5	0	0
		7	150.714	102	0	0
		8	148.545	103.273	0	0
		9	149.083	102.917	0	0
		10	149	104	0	0
		11	146.5	104.5	0	0
		12	148	107.286	0	0
		13	147.787	106.594	0	1
		14	146.5	105.5	0	0
		15	146.8	104	0	0
		16	143.571	105.714	0	0
		17	143.8	106.5	0	0
		18	143.922	106.246	0	1
		19	143.5	110.5	0	0
		20	147.6	106.8	0	0
track #	21
		t	x	y	z	virtual
		0	156	105.5	0	0
		1	155.5	107.5	0	0
		2	152.333	107.333	0	0
		3	153.1	107.262	0	1
		4	149.417	107.167	0	0
		5	148.45	109.65	0	0
		6	149.385	112.231	0	0
		7	150	110.5	0	0
		8	149.829	110.732	0	1
		9	154	108	0	0
		10	151.833	108.333	0	0
		11	148	111.5	0	0
		12	148.959	110.778	0	1
		13	147.5	108	0	0
		14	147.84	108.648	0	1
		15	149	110.75	0	0
		16	150.75	111.5	0	0
		17	151.25	109.833	0	0
		18	151.023	110.155	0	1
		19	151.023	110.155	0	1
		20	150	110.5	0	0
track #	22
		t	x	y	z	virtual
		0	147.5	113.5	0	0
		1	147.714	114.571	0	0
		2	147.429	113.714	0	0
		3	147.375	114	0	0
		4	147.375	113.625	0	0
		5	147.381	113.705	0	1
		6	147.381	113.705	0	1
		7	147.381	113.705	0	1
		8	146.429	110.286	0	0
		9	146	110.167	0	0
		10	146.12	110.277	0	1
		11	142.5	113.5	0	0
		12	141.5	111	0	0
		13	141	110.5	0	0
		14	140.333	110.889	0	0
		15	140.6	110	0	0
		16	137	107	0	0
		17	137.836	107.746	0	1
		18	137.836	107.746	0	1
		19	141.5	106	0	0
		20	138.333	110.111	0	0
		21	140	109	0	0
		22	141.875	111.125	0	0
		23	144	112.455	0	0
		24	143.5	111.5	0	0
		25	141	115	0	0
		26	141.577	114.212	0	1
		27	140.286	116	0	0
		28	142.667	113.667	0	0
		29	142.182	114.114	0	1
		30	139.667	110.333	0	0
		31	139.5	112.5	0	0
		32	139.676	112.2	0	1
		33	139.676	112.2	0	1
		34	139.676	112.2	0	1
		35	138.667	113.667	0	0
track #	23
		t	x	y	z	virtual
		0	165	101.2	0	0
		1	165.2	102.2	0	0
		2	165.153	101.964	0	1
		3	163	103.5	0	0
		4	161.25	102	0	0
		5	161	104	0	0
		6	162	104	0	0
		7	161.809	103.906	0	1
		8	163	100	0	0
		9	163.312	102.938	0	0
		10	163.875	104.125	0	0
		11	165.429	103.286	0	0
		12	162.5	104.5	0	0
		13	165.444	105.111	0	0
		14	164.778	106.444	0	0
		15	165.833	103.833	0	0
		16	165.933	103.4	0	0
		17	166.5	107	0	0
		18	168.333	105.167	0	0
		19	164.111	106.556	0	0
		20	169.091	102.727	0	0
		21	163	103.5	0	0
		22	164.198	103.514	0	1
		23	169	101.5	0	0
		24	162.667	100.889	0	0
		25	162.556	100.667	0	0
		26	166	101	0	0
		27	168.5	100.5	0	0
		28	167.746	100.605	0	1
		29	167.746	100.605	0	1
		30	170.333	101.667	0	0
		31	170	101	0	0
		32	169.6	102.6	0	0
		33	167.833	103.5	0	0
		34	164.4	105.8	0	0
		35	167.389	103.5	0	0
		36	168.4	107.2	0	0
		37	167.125	107.125	0	0
		38	167.556	105.667	0	0
		39	167.8	105.4	0	0
		40	167.5	104.5	0	0
		41	167.554	104.741	0	1
		42	167.554	104.741	0	1
		43	169	107	0	0
		44	168.788	106.668	0	1
		45	168.788	106.668	0	1
		46	168.788	106.668	0	1
		47	171	102.5	0	0
		48	170.765	102.943	0	1
		49	170.765	102.943	0	1
		50	169.333	101.667	0	0
		51	168.667	102.083	0	0
		52	168.25	100.083	0	0
		53	168.727	101.727	0	0
		54	169.5	102.7	0	0
		55	166.5	103	0	0
		56	166.125	102.875	0	0
		57	162.909	101.636	0	0
		58	163.5	101.5	0	0
		59	162.333	97.3333	0	0
		60	167.5	95.5	0	0
		61	165.136	96.4545	0	0
		62	165.5	94.9545	0	0
		63	165.185	95.7407	0	0
		64	163.231	96.3077	0	0
		65	161.611	97.3333	0	0
		66	161.419	96.5806	0	0
		67	160.286	97	0	0
		68	159.5	96.5	0	0
		69	159.754	96.5999	0	1
		70	161.571	99.2857	0	0
		71	160.833	101.167	0	0
		72	160.907	100.582	0	1
		73	166	103.471	0	0
		74	162.6	102.8	0	0
		75	163.846	101.462	0	0
		76	166.5	101	0	0
		77	165.933	99.6667	0	0
		78	166.4	100.2	0	0
		79	166.556	98.2222	0	0
		80	168	98	0	0
		81	166.286	99.4286	0	0
		82	167.091	99.3636	0	0
		83	167.474	99.8421	0	0
		84	167.833	101.167	0	0
		85	167.5	103	0	0
		86	166.4	99.8	0	0
		87	165.5	101.1	0	0
		88	164.667	96.6667	0	0
		89	168.545	100.182	0	0
		90	170	101	0	0
		91	168.043	101.696	0	0
		92	171	102	0	0
		93	170.182	102.455	0	0
		94	171	102.286	0	0
		95	170.82	102.293	0	1
		96	168.5	106.5	0	0
		97	169.041	105.519	0	1
		98	169.5	104	0	0
		99	171	102.25	0	0
		100	170.625	102.741	0	1
		101	170.625	102.741	0	1
		102	171.167	102.833	0	0
		103	171.087	102.82	0	1
		104	171.087	102.82	0	1
		105	166.5	107	0	0
		106	169	105	0	0
		107	170.2	103.6	0	0
		108	169	102.8	0	0
		109	165.5	106	0	0
		110	165	103.5	0	0
		111	164	103.5	0	0
		112	164.307	103.599	0	1
		113	163.769	103.923	0	0
		114	162.6	103.2	0	0
		115	165.429	103.571	0	0
		116	165.2	102.4	0	0
		117	167.5	105	0	0
		118	166.667	106.333	0	0
		119	165.889	105.333	0	0
		120	171	103	0	0
		121	169.854	103.575	0	1
		122	168.167	100	0	0
		123	170.4	100.2	0	0
track #	24
		t	x	y	z	virtual
		0	158.25	117	0	0
		1	160	112.714	0	0
		2	161	113	0	0
		3	160.67	113.169	0	1
		4	162.4	109.8	0	0
		5	161.996	110.586	0	1
		6	161.996	110.586	0	1
		7	161.562	105.375	0	0
		8	161.889	104	0	0
		9	160	108.5	0	0
		10	158	109.5	0	0
		11	156	108.714	0	0
		12	156.599	108.792	0	1
		13	158	109	0	0
		14	159	105.5	0	0
		15	158.69	106.305	0	1
		16	156.714	108.571	0	0
track #	25
		t	x	y	z	virtual
		0	167	115.8	0	0
		1	168	116.667	0	0
		2	166.5	112.5	0	0
track #	26
		t	x	y	z	virtual
		0	138.125	93.2083	0	0
		1	138.429	91	0	0
		2	136	91.0714	0	0
		3	136.333	91.6667	0	0
		4	136.071	92.1429	0	0
		5	135.4	94.8	0	0
		6	136.917	92.7083	0	0
		7	136.603	93.0442	0	1
		8	139.389	95.8333	0	0
		9	137.857	93.5714	0	0
		10	137	94.5	0	0
		11	135.875	95.875	0	0
		12	137.318	95.2273	0	0
		13	137.125	94.3125	0	0
		14	136.125	94.3125	0	0
		15	135.381	93.7143	0	0
		16	135.857	93.4286	0	0
		17	133.333	94.3333	0	0
		18	133.111	93.6667	0	0
		19	138	95	0	0
		20	135	94	0	0
		21	135.444	94.1668	0	1
		22	135.444	94.1668	0	1
		23	139.85	98.35	0	0
		24	136	93.5	0	0
		25	133.6	94.8	0	0
		26	137.091	92.6364	0	0
		27	136.714	91	0	0
		28	135.2	92.6	0	0
		29	135.539	92.3423	0	1
		30	135.539	92.3423	0	1
		31	132.857	93.0714	0	0
		32	133.571	92.7857	0	0
		33	133.498	92.8266	0	1
		34	133.498	92.8266	0	1
		35	133.498	92.8266	0	1
		36	137.5	95.5	0	0
		37	140.167	93	0	0
		38	137.333	95.6667	0	0
		39	136.5	94.5	0	0
		40	133.5	90.5	0	0
		41	136	96.2	0	0
		42	134	96.5	0	0
		43	134.5	96.2	0	0
		44	134.47	96.1936	0	1
		45	140	96.7143	0	0
		46	138.71	96.5928	0	1
		47	140.2	96.6	0	0
		48	141.5	98	0	0
		49	143	99.5	0	0
track #	27
		t	x	y	z	virtual
		0	139.75	85.375	0	0
		1	141.4	86.8	0	0
		2	140.5	88	0	0
		3	138.8	86.3	0	0
		4	141	87	0	0
		5	139.5	85	0	0
		6	139.667	86.1111	0	0
		7	139.386	87.6364	0	0
		8	139.684	86.2105	0	0
		9	138.84	85.8	0	0
		10	139.391	86.6957	0	0
		11	140.273	90.8182	0	0
		12	137.4	86.6	0	0
		13	140.5	87	0	0
		14	144	85.3158	0	0
		15	142	88	0	0
		16	142.556	87.8889	0	0
		17	141.895	89.5789	0	0
		18	140.579	90.9474	0	0
		19	140.9	90.8	0	0
		20	140.904	90.7372	0	1
		21	145.333	88.6667	0	0
		22	142.167	88.8333	0	0
		23	142.583	90.9167	0	0
		24	142.2	91.4	0	0
		25	141.5	91.5	0	0
		26	144.5	95.875	0	0
		27	143.207	96.1034	0	0
		28	144.926	95.5926	0	0
		29	144.8	95.6	0	0
		30	146.111	94.7778	0	0
		31	146.824	94.4706	0	0
		32	148.5	94	0	0
		33	149.714	96.3571	0	0
		34	145.429	95.2245	0	0
		35	145.267	96.9333	0	0
		36	146.833	99.1111	0	0
		37	148.5	99.2222	0	0
		38	150.1	100.8	0	0
		39	150.714	98.8571	0	0
		40	150.727	99.5455	0	0
		41	150.333	102.667	0	0
		42	148.889	102.667	0	0
		43	149	102.062	0	0
		44	147.167	102.833	0	0
		45	147.608	102.677	0	1
		46	151.444	98.7778	0	0
		47	151.8	98.3	0	0
		48	151.508	98.6236	0	1
		49	148	95	0	0
		50	148	96	0	0
		51	148.191	95.9639	0	1
		52	148.191	95.9639	0	1
		53	144.875	98.125	0	0
		54	143.5	99	0	0
		55	140.833	98.0833	0	0
		56	141.554	98.2334	0	1
		57	140	96.5	0	0
		58	140.362	96.9043	0	1
		59	140	97.5	0	0
		60	142	98	0	0
		61	141.553	97.851	0	1
		62	141.553	97.851	0	1
		63	145.714	93.1429	0	0
		64	148	96.75	0	0
		65	149	97	0	0
		66	147.8	93.0667	0	0
		67	146.8	93.2	0	0
		68	147.077	93.3713	0	1
		69	146.094	91.75	0	0
		70	146.5	94	0	0
		71	149.5	93.8	0	0
		72	151	94	0	0
		73	147.846	92.8462	0	0
		74	147	96	0	0
track #	28
		t	x	y	z	virtual
		0	146.167	80.8333	0	0
		1	148.5	86	0	0
		2	147.95	84.7815	0	1
		3	147	83.2	0	0
		4	146.125	82.125	0	0
		5	146.5	83	0	0
		6	149.947	84.9474	0	0
		7	149.137	84.4638	0	1
		8	149.137	84.4638	0	1
		9	145.833	79.1667	0	0
		10	146	80	0	0
		11	146.667	80.3333	0	0
		12	145.5	84	0	0
		13	145.462	82	0	0
		14	142	80	0	0
		15	142.823	80.5278	0	1
		16	144.6	81.2	0	0
		17	146.3	81.9	0	0
		18	141	82	0	0
		19	142.121	81.9301	0	1
		20	142	84	0	0
		21	146.5	81	0	0
		22	146.8	81.4	0	0
		23	146.487	81.4437	0	1
		24	144.75	80.75	0	0
		25	145.155	80.9118	0	1
		26	145.155	80.9118	0	1
		27	150.8	81.2	0	0
		28	150.095	81.8571	0	0
		29	150.889	83.7778	0	0
		30	151.357	84.5714	0	0
		31	149.9	84.8	0	0
		32	151.5	85.8	0	0
		33	147.4	83.35	0	0
		34	148.286	83.8604	0	1
		35	148.25	80.625	0	0
		36	148.5	83	0	0
		37	150.667	84.1667	0	0
		38	148.5	84	0	0
		39	147.125	83.875	0	0
		40	149	86.5	0	0
		41	145.583	83.0833	0	0
		42	145.7	84.85	0	0
		43	146.333	81.3333	0	0
		44	147.2	79.4	0	0
		45	145.25	81	0	0
		46	142.333	81.3333	0	0
		47	146.2	85.4	0	0
		48	143.545	86.8182	0	0
		49	139.2	83.8	0	0
		50	139.333	86.8889	0	0
		51	139.563	86.3022	0	1
		52	137.125	81.75	0	0
		53	139	80	0	0
		54	135	81	0	0
		55	135.862	80.9197	0	1
		56	135.862	80.9197	0	1
		57	135.862	80.9197	0	1
		58	133.5	85.5	0	0
		59	133.333	83.6667	0	0
		60	132.8	84.2	0	0
		61	132.286	86	0	0
		62	130.4	85.2	0	0
		63	129.545	88.1818	0	0
		64	131.5	87	0	0
		65	130.778	87.4444	0	0
		66	134.5	86	0	0
		67	133.65	86.3192	0	1
		68	133.65	86.3192	0	1
		69	133.65	86.3192	0	1
		70	130.5	82.5	0	0
		71	131.5	82	0	0
		72	131.35	82.2061	0	1
		73	134	81	0	0
		74	134.286	83	0	0
		75	133	84.5	0	0
		76	131	80.5	0	0
		77	131.525	81.3296	0	1
		78	131.525	81.3296	0	1
		79	131.525	81.3296	0	1
		80	127.5	78	0	0
track #	29
		t	x	y	z	virtual
		0	127.667	88.8667	0	0
		1	128.346	90.7692	0	0
		2	128.379	90.5862	0	0
		3	128	91.3158	0	0
		4	127.538	90.3077	0	0
		5	130	88	0	0
		6	130	86.5	0	0
		7	127.286	88.0714	0	0
		8	126.5	89.1875	0	0
		9	127.2	89.5	0	0
		10	125.667	87.6667	0	0
		11	126.004	88.0599	0	1
		12	126.004	88.0599	0	1
		13	126.004	88.0599	0	1
		14	124	87.5	0	0
		15	123.8	87.1	0	0
		16	123.894	87.2042	0	1
		17	122	83.5	0	0
		18	122.441	84.3627	0	1
		19	122.125	86.375	0	0
		20	126.5	85	0	0
		21	125.497	85.2113	0	1
		22	125.497	85.2113	0	1
		23	124.5	82	0	0
		24	123.833	83.1667	0	0
		25	124.019	83.0078	0	1
		26	124.019	83.0078	0	1
		27	124.019	83.0078	0	1
		28	121.455	86.8182	0	0
		29	121.5	86.25	0	0
		30	121.438	87.375	0	0
		31	123.286	87.5714	0	0
		32	122.333	88.1111	0	0
		33	124.652	89.7826	0	0
		34	123	93.5	0	0
		35	123.167	87.3333	0	0
		36	121.167	88.1667	0	0
		37	116.5	91	0	0
		38	118.333	88.3333	0	0
		39	118.917	90.8333	0	0
		40	122	89.5	0	0
		41	124.333	88.3333	0	0
		42	122.111	87.6667	0	0
		43	120.8	86.6	0	0
		44	121.545	87.8182	0	0
		45	121	87	0	0
		46	121.108	87.141	0	1
		47	116.667	84.6667	0	0
		48	117.703	85.2439	0	1
		49	121.8	88.4	0	0
		50	120.844	87.6638	0	1
		51	120.844	87.6638	0	1
		52	120.844	87.6638	0	1
		53	116	86	0	0
		54	116.5	86	0	0
		55	116.504	86.0404	0	1
		56	117.6	87.8	0	0
		57	114	83	0	0
		58	114.2	82.6	0	0
		59	114.333	83.1111	0	0
		60	114.364	83.4545	0	0
		61	114.125	82.875	0	0
		62	113	83	0	0
		63	113.275	82.9975	0	1
		64	114.2	82.6	0	0
track #	30
		t	x	y	z	virtual
		0	109	110	0	0
		1	108.333	114.333	0	0
		2	107.333	118.667	0	0
		3	107.603	117.417	0	1
		4	103	117	0	0
		5	104.074	117.097	0	1
		6	104.074	117.097	0	1
		7	106.875	119.125	0	0
		8	106.463	118.827	0	1
		9	109	120.2	0	0
		10	109.5	121.5	0	0
		11	111.167	120.889	0	0
		12	112.824	121.059	0	0
		13	111.714	122	0	0
		14	110.652	122	0	0
		15	111	125	0	0
		16	110.985	124.288	0	1
		17	108	126.5	0	0
		18	108.5	126.5	0	0
		19	108.546	126.38	0	1
		20	107.5	130	0	0
		21	107.744	129.155	0	1
		22	104.333	128.667	0	0
		23	105.846	129.538	0	0
		24	108.333	130.111	0	0
		25	104	129.5	0	0
		26	106	125	0	0
		27	109.5	128.5	0	0
		28	107.25	129.625	0	0
		29	107.57	129.231	0	1
		30	107.57	129.231	0	1
		31	107.57	129.231	0	1
		32	109.6	129.2	0	0
		33	108	129.167	0	0
		34	106.846	131	0	0
		35	104.667	129.5	0	0
		36	105.255	129.751	0	1
		37	105.255	129.751	0	1
		38	105.255	129.751	0	1
		39	105	129	0	0
		40	105.027	129.08	0	1
		41	104	129.5	0	0
		42	103.833	128.167	0	0
		43	106.4	132.4	0	0
		44	106.875	129.125	0	0
		45	105	129	0	0
		46	109.75	133	0	0
		47	108.731	132.104	0	1
		48	105.4	129.8	0	0
		49	104.667	130.111	0	0
		50	104.333	129.333	0	0
		51	104.493	129.527	0	1
		52	108	125.5	0	0
track #	31
		t	x	y	z	virtual
		0	118.5	114.5	0	0
		1	119	114	0	0
		2	117.167	113.833	0	0
		3	118.882	113.353	0	0
		4	119.5	115	0	0
		5	120	117	0	0
		6	121	117	0	0
		7	123.4	118.8	0	0
		8	121.2	118.4	0	0
		9	121.4	118.2	0	0
		10	122.5	120	0	0
		11	123.333	119.333	0	0
		12	122.167	121.833	0	0
		13	122.38	121.264	0	1
		14	123.5	117	0	0
		15	123	119	0	0
		16	123.056	118.765	0	1
		17	123	122.1	0	0
		18	123.667	120.333	0	0
		19	124.667	121.444	0	0
		20	124	123	0	0
		21	125	123	0	0
		22	125.5	120.5	0	0
		23	125.334	121.061	0	1
		24	127	116	0	0
track #	32
		t	x	y	z	virtual
		0	121.5	99.5	0	0
		1	122.333	103.889	0	0
		2	122.273	103.727	0	0
		3	122.083	101.833	0	0
		4	121.765	102.118	0	0
		5	123	104.2	0	0
		6	121.6	104.2	0	0
		7	121.5	102.714	0	0
		8	122	104.2	0	0
		9	123.8	107.6	0	0
		10	123	107.5	0	0
		11	122.75	107.833	0	0
		12	122.5	109.5	0	0
		13	123.2	109.4	0	0
		14	119.6	108.2	0	0
		15	120	109	0	0
		16	121	107	0	0
		17	119.5	108	0	0
		18	121.625	106.625	0	0
		19	123.5	107	0	0
		20	121.333	107.167	0	0
		21	121.875	104.125	0	0
		22	122	104	0	0
		23	124.5	104	0	0
		24	123.908	104.045	0	1
		25	123.908	104.045	0	1
		26	123.908	104.045	0	1
		27	118	110	0	0
		28	122.667	106.5	0	0
		29	122	107	0	0
		30	122	108	0	0
		31	121.987	107.775	0	1
		32	120	105.5	0	0
		33	120.463	106.031	0	1
		34	120.463	106.031	0	1
		35	120.463	106.031	0	1
		36	120.463	106.031	0	1
		37	120.463	106.031	0	1
		38	122.5	115.5	0	0
		39	124	116	0	0
		40	124	110	0	0
		41	122.8	110.9	0	0
		42	123.06	111.002	0	1
		43	123.06	111.002	0	1
		44	123.06	111.002	0	1
		45	124.833	118.833	0	0
		46	126.5	120	0	0
		47	126	120.25	0	0
		48	124	118.5	0	0
		49	122.333	118.111	0	0
		50	123.727	117.273	0	0
		51	125.111	122.667	0	0
		52	123.5	124	0	0
		53	128	120	0	0
		54	127.333	122.333	0	0
		55	125	125	0	0
		56	124.917	123.833	0	0
		57	125	121.5	0	0
		58	125	121	0	0
		59	126	121	0	0
		60	126.2	122.6	0	0
		61	124.8	125.6	0	0
		62	126	126.286	0	0
		63	125.667	123.667	0	0
		64	126.154	122.615	0	0
		65	125.333	121.556	0	0
		66	123.778	123.111	0	0
		67	126.167	121.833	0	0
		68	125.8	122	0	0
		69	125.273	121.455	0	0
		70	125.3	122.1	0	0
		71	125.321	121.98	0	1
		72	125.5	121.5	0	0
		73	124.75	124	0	0
		74	123	125.167	0	0
		75	124.889	122.444	0	0
		76	124.552	122.986	0	1
		77	124.552	122.986	0	1
		78	130	121	0	0
		79	131.4	122.6	0	0
		80	132	121	0	0
		81	134.4	119.2	0	0
		82	134.5	120.5	0	0
		83	134.332	120.311	0	1
		84	134.332	120.311	0	1
		85	136.5	118	0	0
		86	138	119.5	0	0
		87	138.5	116.5	0	0
		88	138.287	117.137	0	1
		89	140	116	0	0
		90	139.6	116.265	0	1
		91	142	116.5	0	0
		92	141.44	116.445	0	1
		93	141.44	116.445	0	1
		94	141.44	116.445	0	1
		95	141.44	116.445	0	1
		96	141.44	116.445	0	1
		97	139	123	0	0
track #	33
		t	x	y	z	virtual
		1	141	162	0	0
		2	141.2	163.4	0	0
		3	141.153	163.07	0	1
		4	146	165	0	0
		5	144.5	164	0	0
		6	144.586	164.128	0	1
		7	144.586	164.128	0	1
		8	144.5	159.5	0	0
		9	144.513	160.18	0	1
		10	144.513	160.18	0	1
		11	144.513	160.18	0	1
		12	144.513	160.18	0	1
		13	140.333	155.667	0	0
track #	34
		t	x	y	z	virtual
		1	159.5	136.5	0	0
		2	155	135.5	0	0
		3	155.636	135.455	0	0
		4	153.533	135.133	0	0
		5	154.154	136.5	0	0
		6	154.118	133.412	0	0
		7	152.5	130.5	0	0
		8	151.125	130.875	0	0
		9	151.534	130.981	0	1
		10	151.534	130.981	0	1
		11	151.534	130.981	0	1
		12	151.333	132.667	0	0
		13	151.355	132.486	0	1
		14	156.333	130.667	0	0
		15	154	130.5	0	0
		16	154.281	130.635	0	1
		17	154.281	130.635	0	1
		18	154.281	130.635	0	1
		19	154.281	130.635	0	1
		20	158.333	128.333	0	0
		21	159.2	128	0	0
		22	158.928	128.119	0	1
		23	158.928	128.119	0	1
		24	158.928	128.119	0	1
		25	162	135	0	0
		26	161.671	134.263	0	1
		27	161.671	134.263	0	1
		28	159	131.5	0	0
		29	159	133	0	0
track #	35
		t	x	y	z	virtual
		1	101	174	0	0
		2	101.4	175.2	0	0
		3	102.273	174.455	0	0
		4	99.6667	174.333	0	0
		5	100.222	174.387	0	1
		6	98	171	0	0
track #	36
		t	x	y	z	virtual
		1	82.6	168.8	0	0
		2	83.7143	168.714	0	0
		3	83.4515	168.735	0	1
		4	79.8	167.4	0	0
		5	80.6523	167.711	0	1
		6	80.6523	167.711	0	1
		7	80.6523	167.711	0	1
		8	85.5	166.5	0	0
track #	37
		t	x	y	z	virtual
		1	127.167	127.083	0	0
		2	127.167	127.083	0	1
		3	126.333	126.333	0	0
		4	126.5	124.5	0	0
		5	126.507	124.969	0	1
		6	127.286	130	0	0
		7	125.125	129.125	0	0
		8	125	131.8	0	0
		9	125.137	131.16	0	1
		10	125.137	131.16	0	1
		11	125.137	131.16	0	1
		12	119.667	135.333	0	0
track #	38
		t	x	y	z	virtual
		1	168.5	97.5	0	0
		2	163.714	99.4643	0	0
		3	163.846	98	0	0
		4	164.079	98.2336	0	1
		5	161.778	95.5556	0	0
		6	161.333	95.9333	0	0
		7	161.562	95.9909	0	1
		8	163	94	0	0
		9	163	92	0	0
		10	158.6	94.8	0	0
		11	159.333	95.6667	0	0
		12	159.4	93.8	0	0
		13	158.667	92.3333	0	0
		14	154.462	95.2308	0	0
		15	154.278	95.8889	0	0
		16	155	95.8	0	0
		17	155.5	97	0	0
		18	158	95.4286	0	0
		19	159	94.5	0	0
		20	160	94.5	0	0
		21	160.091	96.3636	0	0
		22	160.5	96	0	0
		23	160	92.5	0	0
		24	159	94.5	0	0
		25	160.364	90.4545	0	0
		26	159.875	89.875	0	0
		27	160.125	90.125	0	0
		28	162.5	89	0	0
		29	161.935	89.2673	0	1
		30	156.667	88.6667	0	0
		31	155.875	89.125	0	0
		32	156.346	89.0508	0	1
		33	156.346	89.0508	0	1
		34	153	87	0	0
		35	152.833	87	0	0
		36	150.333	86.4444	0	0
		37	150.951	86.59	0	1
		38	150.951	86.59	0	1
		39	150.951	86.59	0	1
		40	150.951	86.59	0	1
		41	150.951	86.59	0	1
		42	154	92	0	0
		43	153.8	88.8	0	0
		44	153.797	89.4344	0	1
		45	153.797	89.4344	0	1
		46	147.5	91.8333	0	0
track #	39
		t	x	y	z	virtual
		1	157.4	123.2	0	0
		2	161	124.5	0	0
		3	158.5	124	0	0
		4	158.885	124.045	0	1
		5	158.885	124.045	0	1
		6	158.885	124.045	0	1
		7	158.885	124.045	0	1
		8	158.5	125	0	0
track #	40
		t	x	y	z	virtual
		1	165.667	91.3333	0	0
		2	164.111	90.7778	0	0
		3	164.833	91.8333	0	0
		4	165	90.5	0	0
		5	164.6	88.9333	0	0
		6	164.4	89.8	0	0
		7	165.357	89	0	0
		8	160	88	0	0
		9	160.375	86.625	0	0
		10	162.333	89.3333	0	0
		11	163.5	91.5	0	0
		12	167.556	90.8889	0	0
		13	165.5	90.5	0	0
		14	165.739	90.5896	0	1
		15	165.739	90.5896	0	1
		16	158.4	90.6	0	0
		17	165	91.5	0	0
		18	163.737	91.2939	0	1
		19	163.737	91.2939	0	1
		20	163.737	91.2939	0	1
		21	163.737	91.2939	0	1
		22	165.5	88.5	0	0
		23	165.351	88.7357	0	1
		24	166	92.5	0	0
		25	165.854	91.6514	0	1
		26	165.2	91.8	0	0
		27	163	97	0	0
		28	163.611	97.3333	0	0
		29	164.5	96	0	0
		30	164.091	96.1818	0	0
		31	164.286	91.4286	0	0
		32	165.182	91.1818	0	0
		33	164.965	91.4986	0	1
		34	166.857	89.3571	0	0
		35	166.333	88.9444	0	0
		36	167.556	88.6667	0	0
		37	165.385	88.5385	0	0
		38	164.636	88.5455	0	0
		39	165.857	88.2857	0	0
		40	165.637	88.349	0	1
		41	163.111	89.2222	0	0
		42	162	90	0	0
		43	162.397	89.7711	0	1
		44	162.5	91	0	0
		45	162.476	90.7133	0	1
		46	162.476	90.7133	0	1
		47	162.476	90.7133	0	1
		48	162.476	90.7133	0	1
		49	160	81.5	0	0
track #	41
		t	x	y	z	virtual
		1	140.5	126.5	0	0
		2	145.333	125.333	0	0
		3	144.125	123.875	0	0
		4	143.167	123.667	0	0
		5	143.394	123.81	0	1
		6	141.929	124.143	0	0
		7	142	124	0	0
		8	144.4	121.8	0	0
		9	143.855	122.317	0	1
		10	145.111	117.778	0	0
		11	144	122	0	0
		12	145	121	0	0
		13	144.811	121.061	0	1
		14	144.811	121.061	0	1
		15	141	122.5	0	0
		16	139.6	126.9	0	0
		17	138.067	128.6	0	0
		18	138.528	127.958	0	1
		19	135.8	126.6	0	0
		20	136.436	126.917	0	1
		21	133.5	128.5	0	0
		22	134.185	128.131	0	1
		23	134.185	128.131	0	1
		24	134.5	127.5	0	0
track #	42
		t	x	y	z	virtual
		2	167	143.5	0	0
		3	168	142	0	0
		4	168.6	142.2	0	0
		5	168.405	142.236	0	1
		6	168.405	142.236	0	1
		7	167.5	142	0	0
		8	166.833	141.833	0	0
		9	166.8	142.6	0	0
		10	166.85	142.432	0	1
		11	168.3	142.3	0	0
		12	167	143	0	0
		13	167.111	143.333	0	0
		14	167	144	0	0
		15	168.333	142.333	0	0
		16	168.167	143.333	0	0
		17	168.135	143.181	0	1
		18	168.135	143.181	0	1
		19	168.135	143.181	0	1
		20	168.135	143.181	0	1
		21	166.667	142.333	0	0
		22	167	143	0	0
		23	166.953	142.866	0	1
		24	168.333	142.333	0	0
		25	167.875	142.25	0	0
		26	166.5	142.5	0	0
		27	167.167	141.833	0	0
		28	167.088	141.978	0	1
		29	167.6	142.2	0	0
		30	168.5	142	0	0
		31	168.262	142.035	0	1
		32	168.262	142.035	0	1
		33	168.262	142.035	0	1
		34	168.262	142.035	0	1
		35	168	142	0	0
		36	168.125	141.875	0	0
		37	168.5	142	0	0
		38	168.333	142.667	0	0
		39	167.125	142.125	0	0
		40	167.411	142.214	0	1
		41	167.182	142.455	0	0
		42	168.333	141.889	0	0
[truncated: 11,133 more rows]

## Sheet: Feuil2
track #	0
		t	x	y	z	virtual
		0	125.6	215.6	0	0
		1	125.333	216	0	0
		2	125	215.667	0	0
		3	125.273	215.091	0	0
		4	125.176	215.294	0	0
		5	124	216.2	0	0
		6	124.75	216.083	0	0
		7	124.333	216.083	0	0
		8	124.7	215.7	0	0
		9	124	216.5	0	0
		10	125.111	216.333	0	0
		11	124.714	215.286	0	0
		12	123.8	216.4	0	0
		13	124.8	216.4	0	0
		14	124	217	0	0
		15	125.5	216	0	0
		16	125.5	214.5	0	0
		17	125.714	216	0	0
		18	125.5	210.5	0	0
		19	125.909	214.636	0	0
		20	126.111	215.667	0	0
		21	126.067	215.267	0	0
		22	126.636	215.091	0	0
		23	126.333	214.944	0	0
		24	125.714	215.143	0	0
		25	125.643	215.357	0	0
		26	125.705	215.292	0	1
		27	125.705	215.292	0	1
		28	125.705	215.292	0	1
		29	125	215.091	0	0
		30	124.5	216	0	0
		31	126.286	216	0	0
		32	126	214.929	0	0
		33	125.5	216	0	0
		34	124.8	216.4	0	0
		35	124.5	216.5	0	0
		36	127	216	0	0
		37	126.6	214.6	0	0
		38	126.2	215.5	0	0
		39	125.5	216.083	0	0
		40	126.615	214.769	0	0
		41	126.381	215.06	0	1
		42	126	216.5	0	0
		43	126.154	215	0	0
		44	125.667	216.667	0	0
		45	125.333	214.667	0	0
		46	125.636	215.455	0	0
		47	125.5	215.188	0	0
		48	127	215	0	0
		49	125.545	215.818	0	0
		50	126	216.5	0	0
track #	1
		t	x	y	z	virtual
		0	120.125	193.75	0	0
		1	120.8	193.5	0	0
		2	120.889	193.333	0	0
		3	122.167	193.333	0	0
		4	121.82	193.349	0	1
		5	121	192	0	0
		6	120.818	193.818	0	0
		7	122.929	191.143	0	0
		8	122.615	191.385	0	0
		9	118.5	191.5	0	0
		10	121.5	191	0	0
		11	125	191	0	0
		12	124.4	188.2	0	0
		13	124.289	188.929	0	1
		14	121	192	0	0
		15	117.9	194.3	0	0
		16	119.067	192.4	0	0
		17	118.182	194.455	0	0
		18	118	195.5	0	0
		19	118.103	195.114	0	1
		20	118.103	195.114	0	1
		21	118.103	195.114	0	1
		22	123	193.5	0	0
		23	122.401	193.697	0	1
		24	123	193.5	0	0
		25	120.4	194.8	0	0
		26	121	196.5	0	0
		27	121.008	195.98	0	1
		28	117	198	0	0
track #	2
		t	x	y	z	virtual
		0	80	189	0	0
		1	80	189	0	1
		2	80	189	0	1
		3	80.5	190	0	0
		4	80.5	188	0	0
		5	78	193	0	0
		6	78.8333	192	0	0
		7	80	191	0	0
		8	81.6	191.8	0	0
		9	84.25	192	0	0
		10	82	191.75	0	0
		11	82	193	0	0
		12	82	191.636	0	0
		13	84.5	188.5	0	0
		14	83.863	189.377	0	1
		15	80	192	0	0
		16	79.6364	195.091	0	0
		17	78.375	197.75	0	0
		18	78.7895	196.816	0	1
		19	80	193.286	0	0
		20	79.5	194	0	0
		21	83	194	0	0
		22	84.6667	194.75	0	0
		23	84.0092	194.56	0	1
		24	84.1429	194.286	0	0
		25	86.375	196.5	0	0
		26	85.7917	195.948	0	1
		27	89.3	192.6	0	0
		28	87.875	193.875	0	0
		29	87	194.25	0	0
		30	87.2598	194.126	0	1
		31	87.2598	194.126	0	1
		32	89	195	0	0
		33	89.5	192	0	0
		34	90.875	192.125	0	0
		35	90.5	191.286	0	0
		36	88.85	190.6	0	0
		37	89.5	193.5	0	0
		38	89.4415	192.816	0	1
		39	84.5	191	0	0
		40	85.7717	191.467	0	1
		41	80.5	191.5	0	0
		42	84.8333	190.833	0	0
		43	84.0673	191.003	0	1
		44	84.0673	191.003	0	1
		45	84	190	0	0
		46	86.8333	186.167	0	0
		47	84.5	187	0	0
		48	84.5	187	0	0
		49	85.3333	185.333	0	0
		50	85.1465	185.765	0	1
		51	81	186	0	0
		52	82.0671	185.94	0	1
		53	85.7	183.9	0	0
		54	85	181.5	0	0
		55	84.8889	181.333	0	0
		56	86.4	182.2	0	0
		57	86.4	182.2	0	0
		58	85	182	0	0
		59	85.3348	182.041	0	1
		60	85.3348	182.041	0	1
		61	85.3348	182.041	0	1
		62	85.3348	182.041	0	1
		63	86.5	188.5	0	0
track #	3
		t	x	y	z	virtual
		0	140.8	211.6	0	0
		1	141.2	211.4	0	0
		2	141	211	0	0
		3	142	212	0	0
		4	140.8	211.4	0	0
		5	141.5	211	0	0
		6	141.383	211.128	0	1
		7	140.5	211	0	0
		8	140.5	211.5	0	0
		9	137.5	211	0	0
		10	139.2	211.4	0	0
		11	138.286	211.5	0	0
		12	137.5	212	0	0
		13	136.636	211.909	0	0
		14	136	212.5	0	0
		15	136.111	212.111	0	0
		16	141	211	0	0
		17	141.364	210.545	0	0
		18	141.286	212	0	0
		19	140.375	210.625	0	0
		20	140.333	211	0	0
		21	140.399	210.973	0	1
		22	140.399	210.973	0	1
		23	140.399	210.973	0	1
		24	140.615	210.615	0	0
		25	140	211	0	0
		26	137.7	211.8	0	0
		27	136.5	211	0	0
track #	4
		t	x	y	z	virtual
		0	137	188	0	0
		1	136.286	189	0	0
		2	136.667	189.889	0	0
		3	135.909	189.364	0	0
		4	136.067	191.333	0	0
		5	136	190.545	0	0
		6	135.5	191	0	0
		7	135.5	191.5	0	0
		8	135.318	193	0	0
		9	136.4	190.067	0	0
		10	136.5	192	0	0
		11	136.364	191.455	0	0
		12	137	192.5	0	0
		13	135.692	192.692	0	0
		14	136.067	190.867	0	0
		15	136.5	190.5	0	0
		16	136.385	190.615	0	0
		17	136	192.8	0	0
		18	135.875	191.125	0	0
		19	135.933	191.413	0	1
		20	135.933	191.413	0	1
		21	135	195.5	0	0
		22	134	196.5	0	0
		23	135	196.5	0	0
		24	135	193.5	0	0
		25	134.953	194.244	0	1
		26	134.953	194.244	0	1
		27	134.953	194.244	0	1
		28	134.953	194.244	0	1
		29	136.5	192.5	0	0
		30	136.333	191.333	0	0
		31	137.125	191.875	0	0
		32	136.923	191.821	0	1
		33	136.923	191.821	0	1
		34	136.923	191.821	0	1
		35	135	197	0	0
track #	5
		t	x	y	z	virtual
		0	89	166	0	0
		1	90.5	166.5	0	0
		2	88.6667	164.667	0	0
		3	91	163.5	0	0
		4	90.4951	163.913	0	1
		5	91.3333	160.667	0	0
track #	6
		t	x	y	z	virtual
		0	151.5	152	0	0
		1	152.4	152.4	0	0
		2	151.667	152.75	0	0
		3	152.278	152.333	0	0
		4	152.091	152.364	0	0
		5	152.107	152.376	0	1
		6	152.8	152.7	0	0
		7	151.889	152.667	0	0
		8	152.5	152	0	0
		9	151.6	152.8	0	0
		10	151.6	151.8	0	0
		11	151.652	152.016	0	1
		12	151.652	152.016	0	1
		13	152.333	153.111	0	0
		14	152.22	152.929	0	1
		15	151.5	153	0	0
		16	151.111	152.333	0	0
track #	7
		t	x	y	z	virtual
		0	143.667	152.333	0	0
		1	143.769	152.231	0	0
		2	140.148	153.074	0	0
		3	141.895	151.842	0	0
		4	140.6	151.2	0	0
		5	141	151.5	0	0
track #	8
		t	x	y	z	virtual
		0	137	153.5	0	0
		1	138.462	155.154	0	0
		2	138.08	154.722	0	1
		3	138.333	155.667	0	0
		4	138	157	0	0
		5	138.667	155.333	0	0
		6	139.7	154.6	0	0
		7	139.812	152.562	0	0
		8	139.5	151.5	0	0
		9	137	153.5	0	0
		10	139	152.188	0	0
		11	139.222	153.5	0	0
		12	138.6	154.8	0	0
		13	138.111	155.667	0	0
		14	139	156.167	0	0
		15	138.286	161	0	0
		16	137.8	160.4	0	0
		17	138.333	155.333	0	0
		18	138.5	156.5	0	0
		19	139	155.5	0	0
		20	139.125	155.125	0	0
		21	138.909	155.364	0	0
		22	137	154	0	0
		23	138.286	155.214	0	0
		24	138.084	154.991	0	1
		25	138.5	155.5	0	0
		26	139	156	0	0
		27	138.111	157.056	0	0
		28	139.111	154.778	0	0
		29	138.667	154	0	0
		30	138.441	156.735	0	0
		31	140.067	153.067	0	0
		32	138.5	156	0	0
		33	140.111	152.333	0	0
		34	138.5	154	0	0
		35	139.5	155.5	0	0
		36	137	152	0	0
		37	139	156.5	0	0
		38	138.639	155.544	0	1
		39	138.5	156	0	0
		40	135.4	153.8	0	0
		41	138.667	156.167	0	0
		42	140.125	154.875	0	0
		43	136.75	153.625	0	0
		44	138	153.25	0	0
		45	136.75	153.75	0	0
		46	138.529	155.235	0	0
		47	139.286	155.429	0	0
		48	139.87	153.174	0	0
		49	139	156.5	0	0
		50	138.667	156.667	0	0
		51	139	156.286	0	0
		52	139.5	153.1	0	0
		53	139	157.5	0	0
		54	140.333	151.5	0	0
		55	139	153	0	0
		56	139.933	152.267	0	0
		57	139.8	152.1	0	0
		58	138.5	152.5	0	0
		59	139	152.5	0	0
		60	140	152.2	0	0
		61	139.732	152.272	0	1
		62	138.333	152.889	0	0
		63	138.693	152.73	0	1
		64	136.667	154.333	0	0
		65	136.5	153.5	0	0
		66	136.677	153.608	0	1
		67	136.677	153.608	0	1
		68	136.677	153.608	0	1
		69	138.111	153.667	0	0
		70	136.333	152.667	0	0
		71	136	154.5	0	0
		72	136.188	154.093	0	1
		73	136.188	154.093	0	1
		74	137.5	153.5	0	0
track #	9
		t	x	y	z	virtual
		0	128.5	146.8	0	0
		1	130	148	0	0
		2	129.333	145.667	0	0
		3	133.333	146.333	0	0
		4	130.5	144.75	0	0
		5	132.8	142.5	0	0
		6	133	144.5	0	0
		7	130.846	147.577	0	0
		8	130.556	146.556	0	0
		9	130.722	147.389	0	0
		10	129.818	146.455	0	0
		11	131.111	146.444	0	0
		12	131	145.714	0	0
		13	130.959	145.915	0	1
		14	130.5	146	0	0
		15	128.786	147.429	0	0
		16	129.333	145.667	0	0
		17	130.684	148.474	0	0
		18	128	145	0	0
		19	128.6	145.732	0	1
		20	128.5	145	0	0
		21	125.333	147.333	0	0
		22	126.155	146.781	0	1
		23	126.155	146.781	0	1
		24	126	147.5	0	0
		25	126.667	150.667	0	0
		26	131.667	148.667	0	0
		27	131.125	143.875	0	0
		28	131	144.5	0	0
		29	130.98	144.676	0	1
		30	130.98	144.676	0	1
		31	130.98	144.676	0	1
		32	129	146	0	0
		33	130	145.833	0	0
		34	133.538	143.846	0	0
		35	134.833	143.167	0	0
		36	131.417	144.917	0	0
		37	131.5	145.5	0	0
		38	134	142.5	0	0
		39	135.5	142	0	0
		40	133.3	141.8	0	0
		41	137	141.5	0	0
		42	136.158	141.611	0	1
		43	136.158	141.611	0	1
		44	136	142	0	0
		45	133	143	0	0
		46	133.761	142.732	0	1
		47	133.761	142.732	0	1
		48	133.761	142.732	0	1
		49	128.5	144.5	0	0
track #	10
		t	x	y	z	virtual
		0	41.5	152	0	0
		1	41.5	152	0	1
		2	41	150.5	0	0
		3	41	150.5	0	0
		4	42.125	150.875	0	0
		5	42.0909	151.273	0	0
		6	42.3636	151.091	0	0
		7	42	151.5	0	0
		8	42.7368	151.684	0	0
		9	42.1	152	0	0
		10	42.2198	151.9	0	1
		11	42.2198	151.9	0	1
		12	40.5	154.5	0	0
		13	40.7853	154.069	0	1
		14	41	155	0	0
		15	41	153.5	0	0
		16	40	153	0	0
		17	40.5	153.5	0	0
		18	40.4366	153.426	0	1
		19	40.5	152	0	0
track #	11
		t	x	y	z	virtual
		0	111	146.5	0	0
		1	111	145.833	0	0
		2	111	146.007	0	1
		3	111	146.007	0	1
		4	114	150	0	0
		5	113.502	149.337	0	1
		6	112	151	0	0
		7	113.333	150.667	0	0
		8	113.182	149.182	0	0
		9	113.5	150	0	0
		10	113.412	149.886	0	1
		11	113.412	149.886	0	1
		12	113.714	154.143	0	0
		13	113.333	157.667	0	0
		14	113.417	156.603	0	1
		15	114	160	0	0
		16	113.5	160.5	0	0
		17	114.4	162.2	0	0
		18	116.25	163.75	0	0
		19	117.111	162.667	0	0
		20	117.8	163.667	0	0
		21	117.531	163.446	0	1
		22	117.531	163.446	0	1
		23	117.531	163.446	0	1
		24	111.667	163.667	0	0
		25	112.384	163.64	0	1
		26	112.384	163.64	0	1
		27	111	163.5	0	0
		28	109.333	162.333	0	0
		29	109.808	162.632	0	1
		30	108.875	164.125	0	0
		31	108.429	165.071	0	0
		32	108.5	167	0	0
		33	106.5	167.5	0	0
		34	107.022	167.221	0	1
		35	107.5	164.5	0	0
track #	12
		t	x	y	z	virtual
		0	144.889	140.333	0	0
		1	144.889	140.333	0	1
		2	143	141.286	0	0
		3	143.5	140.5	0	0
		4	143.498	140.638	0	1
		5	144.5	141	0	0
		6	143.875	141.125	0	0
		7	143.615	140.615	0	0
		8	144.125	140.875	0	0
		9	143.2	140.4	0	0
		10	143.41	140.513	0	1
		11	144	140.286	0	0
		12	144.267	140.467	0	0
		13	144.385	140.385	0	0
		14	143.714	141	0	0
		15	143.872	140.845	0	1
		16	144.5	141.5	0	0
		17	144.5	141.5	0	0
		18	143.875	140.125	0	0
		19	144.5	140.5	0	0
		20	144.5	141	0	0
		21	144.6	140.4	0	0
		22	145	140	0	0
		23	145.2	140.9	0	0
		24	144.8	140.4	0	0
		25	144.444	140.667	0	0
		26	144.278	140.111	0	0
		27	144.214	140.643	0	0
		28	144.2	140.5	0	0
		29	144.213	140.51	0	1
		30	144.213	140.51	0	1
		31	144.213	140.51	0	1
		32	145.2	141.4	0	0
		33	145.079	141.291	0	1
		34	144.4	140.8	0	0
track #	13
		t	x	y	z	virtual
		0	54	120	0	0
		1	50.6667	120.111	0	0
		2	51.1667	120.167	0	0
		3	54.6	122.2	0	0
		4	52	120.667	0	0
		5	52.9	121.7	0	0
		6	51.8182	120.545	0	0
		7	51.6667	120.889	0	0
		8	50	120.438	0	0
		9	52	120	0	0
		10	52.0625	121.312	0	0
		11	51.2	120.8	0	0
		12	51	121.25	0	0
		13	50.3636	120.091	0	0
		14	49.7143	120.429	0	0
		15	49.9302	120.412	0	1
		16	48.3	120.5	0	0
		17	48.8	120.6	0	0
		18	49.6364	120.636	0	0
		19	51.1667	120.917	0	0
		20	49.5	120.667	0	0
		21	50.6154	120.615	0	0
		22	51.5	119	0	0
		23	47.8182	120.091	0	0
		24	52	121	0	0
		25	47.3333	120.111	0	0
		26	48.3153	120.268	0	1
		27	49	120.75	0	0
		28	50.8571	121	0	0
		29	51	121.111	0	0
		30	51.7	120.9	0	0
		31	55	121.75	0	0
		32	52.2857	122	0	0
		33	52.7778	120.889	0	0
		34	54	122	0	0
		35	52.9333	121.2	0	0
		36	51.5	120.5	0	0
		37	51	120.5	0	0
		38	53.5833	120.75	0	0
		39	52.9794	120.7	0	1
		40	50.5	121	0	0
		41	51	121.273	0	0
		42	51.3077	120.769	0	0
		43	53.125	122.875	0	0
		44	55	120	0	0
		45	54.3333	120.667	0	0
track #	14
		t	x	y	z	virtual
		0	102.2	191.6	0	0
		1	102.125	191.75	0	0
		2	102.5	194	0	0
		3	103.5	193.5	0	0
		4	103.875	193.875	0	0
		5	102.917	194.333	0	0
		6	101	193	0	0
		7	101.546	193.306	0	1
		8	99.5	193.5	0	0
		9	101.12	194.64	0	0
		10	101.286	191	0	0
		11	103	191	0	0
		12	102.5	187	0	0
		13	99.85	187.65	0	0
		14	100.867	186.4	0	0
		15	101.118	187.118	0	0
		16	101.636	187.682	0	0
		17	102.286	185.238	0	0
		18	102.667	187.333	0	0
		19	105.077	186.462	0	0
		20	107	189	0	0
		21	106.335	188.379	0	1
		22	106.335	188.379	0	1
		23	105.333	183.333	0	0
		24	102	187	0	0
		25	105.4	182.6	0	0
		26	106.75	183	0	0
		27	106.236	183.141	0	1
		28	105	181	0	0
		29	108	180.5	0	0
		30	107.31	180.77	0	1
		31	102	181	0	0
		32	106	179.5	0	0
		33	105.322	179.871	0	1
		34	105.322	179.871	0	1
		35	105	181	0	0
		36	105.053	180.813	0	1
		37	105.053	180.813	0	1
		38	105.053	180.813	0	1
		39	105.053	180.813	0	1
		40	105.8	177.4	0	0
track #	15
		t	x	y	z	virtual
		0	100.2	198.6	0	0
		1	101	198.5	0	0
		2	104.5	199.5	0	0
		3	100	200.5	0	0
		4	100.912	200.178	0	1
		5	100.912	200.178	0	1
		6	102.909	198.636	0	0
		7	102.545	197.727	0	0
		8	104.222	196.889	0	0
		9	103.793	197.18	0	1
		10	102.6	200.2	0	0
		11	102.907	199.423	0	1
		12	100	199.5	0	0
		13	104	200	0	0
		14	103.163	199.866	0	1
		15	105	195	0	0
		16	100.5	192.5	0	0
		17	102	193.5	0	0
		18	102	194	0	0
		19	101.969	193.869	0	1
		20	101.969	193.869	0	1
		21	101.969	193.869	0	1
		22	101.969	193.869	0	1
		23	101.969	193.869	0	1
		24	97.5	194.5	0	0
		25	97.8587	194.449	0	1
		26	103	194.75	0	0
		27	98	198.5	0	0
		28	97	198.5	0	0
		29	100	199	0	0
		30	99.3576	198.806	0	1
		31	102.545	199.545	0	0
		32	102.667	201.333	0	0
		33	102.5	201	0	0
		34	104.2	197.333	0	0
		35	104.4	198.8	0	0
		36	103.15	195.8	0	0
		37	103.692	195.615	0	0
		38	104.909	194.364	0	0
		39	103.5	194.5	0	0
		40	106.32	195.12	0	0
		41	103.5	196.125	0	0
		42	103	196.5	0	0
		43	101.889	197.667	0	0
		44	102.245	197.322	0	1
		45	102.245	197.322	0	1
		46	99	202	0	0
track #	16
		t	x	y	z	virtual
		0	99	206	0	0
		1	99	206	0	1
		2	97.6667	205.333	0	0
		3	95	203.5	0	0
		4	92	203	0	0
		5	92.972	203.262	0	1
		6	92.972	203.262	0	1
		7	92.3333	202.667	0	0
		8	91.2308	200	0	0
		9	91.6	200.8	0	0
		10	91.3333	203.667	0	0
		11	90	202	0	0
		12	91.5	202.5	0	0
		13	92.1111	203.278	0	0
		14	92.2	203	0	0
		15	90.5714	203.286	0	0
		16	91.6875	202.688	0	0
		17	91.5027	202.824	0	1
		18	95	204	0	0
		19	91.6667	202.333	0	0
		20	92.2929	202.684	0	1
		21	90.5	200	0	0
		22	91.3333	200.667	0	0
		23	90.5	202.5	0	0
		24	89	197.5	0	0
		25	89.4349	198.666	0	1
		26	89.4349	198.666	0	1
		27	89.4349	198.666	0	1
		28	84	202	0	0
		29	84.665	201.592	0	1
		30	84.665	201.592	0	1
		31	91.1111	201.667	0	0
		32	90.6	200.9	0	0
		33	90.4657	201.09	0	1
		34	90.4657	201.09	0	1
		35	92	202.286	0	0
		36	92.2941	203.294	0	0
		37	91.7826	202.696	0	0
		38	91.8667	201.933	0	0
		39	91.375	202.312	0	0
		40	90.5882	201.765	0	0
		41	90.4	201.8	0	0
		42	91.8889	201.333	0	0
		43	90.8889	201.667	0	0
		44	91.6667	202.333	0	0
		45	91.5092	202.148	0	1
		46	90.8889	201.333	0	0
		47	90.6	200.2	0	0
		48	90.7154	200.546	0	1
		49	92.25	202.625	0	0
		50	97.3333	201.333	0	0
		51	98.3333	198.667	0	0
		52	98	198.375	0	0
		53	94.6667	202.167	0	0
		54	95.5055	201.259	0	1
		55	95.5055	201.259	0	1
		56	97	196	0	0
track #	17
		t	x	y	z	virtual
		0	90.5	189.938	0	0
		1	91.5	188.714	0	0
		2	92.037	188.185	0	0
		3	91.5238	186.952	0	0
		4	90.2727	189.364	0	0
		5	88.8667	189.533	0	0
		6	91.1667	192.167	0	0
		7	91	192	0	0
		8	94.3333	190.333	0	0
		9	93.455	190.725	0	1
		10	93.455	190.725	0	1
		11	95.6667	192.667	0	0
		12	95	195	0	0
track #	18
		t	x	y	z	virtual
		0	89.5	196.5	0	0
		1	89.6667	197.333	0	0
		2	85	195.5	0	0
		3	86.1909	195.916	0	1
		4	86.1909	195.916	0	1
		5	86.5	195.5	0	0
		6	86.4487	195.569	0	1
		7	85.5	190.5	0	0
		8	88.3333	191.667	0	0
		9	87.6666	191.694	0	1
		10	86.8	189.4	0	0
		11	87.3333	188.333	0	0
		12	87.9	187.1	0	0
		13	86.1667	184.333	0	0
		14	84	187.5	0	0
		15	84.6614	186.897	0	1
		16	86.2308	185.462	0	0
		17	86.3333	182.667	0	0
		18	85.4	183.8	0	0
		19	85.6	184.8	0	0
		20	83	188.5	0	0
		21	83	183	0	0
		22	82	183	0	0
		23	80.0833	185.833	0	0
		24	80.3333	187.667	0	0
		25	80	189	0	0
		26	81.6	191.2	0	0
		27	81	190	0	0
		28	81.0555	190.129	0	1
		29	79.8	193.4	0	0
		30	83.5	193.5	0	0
		31	80	193.5	0	0
		32	80	193	0	0
		33	76	193	0	0
		34	81.1667	192.167	0	0
		35	79	197.5	0	0
		36	79.2866	196.185	0	1
		37	78.0909	197.636	0	0
		38	78.0714	197.429	0	0
		39	78.6923	198.077	0	0
		40	78.8	197.667	0	0
		41	77.6667	198.667	0	0
		42	78	198.5	0	0
		43	77.875	199.125	0	0
		44	76.6667	198.333	0	0
		45	77.5	198.5	0	0
		46	78.75	198.667	0	0
		47	78.4	197.8	0	0
		48	79.4	196.2	0	0
		49	79.1423	196.666	0	1
		50	79.1423	196.666	0	1
		51	79.1423	196.666	0	1
		52	79.4	197.2	0	0
		53	78	197.8	0	0
		54	77	198	0	0
		55	76.625	198.625	0	0
		56	76.81	198.44	0	1
		57	76.5	198.5	0	0
		58	78.6667	198.267	0	0
		59	77.7143	198	0	0
		60	76.6667	203.333	0	0
		61	77	199.5	0	0
		62	77.5	198.5	0	0
		63	76.75	200	0	0
		64	76.9093	199.723	0	1
		65	76.9093	199.723	0	1
		66	76.9093	199.723	0	1
		67	76.9093	199.723	0	1
		68	76.9093	199.723	0	1
		69	75.5	192.5	0	0
		70	76.6	192.8	0	0
		71	76.3571	192.869	0	1
		72	76.3571	192.869	0	1
		73	78.3333	197.667	0	0
track #	19
		t	x	y	z	virtual
		0	73.2	108.5	0	0
		1	75	108	0	0
		2	70.1667	108.833	0	0
		3	69.4	109.4	0	0
		4	69.2727	110.545	0	0
		5	69.4307	110.201	0	1
		6	70	109	0	0
		7	69.8535	109.309	0	1
		8	67.2857	111	0	0
		9	70.875	110.125	0	0
		10	70.1818	109.455	0	0
		11	69.5385	110.154	0	0
		12	68	112	0	0
		13	68.4375	111.492	0	1
		14	67.75	111	0	0
		15	67.2941	110.176	0	0
		16	67.457	110.421	0	1
		17	65.5	110.5	0	0
		18	62.5	112.5	0	0
		19	66	110.5	0	0
		20	65.9091	111	0	0
		21	65.1111	111.333	0	0
		22	65.5	111.5	0	0
		23	65.7143	111.429	0	0
		24	63.6667	112.667	0	0
		25	64.1756	112.348	0	1
		26	63	112.5	0	0
		27	66.0667	110.733	0	0
		28	64.6667	111.889	0	0
		29	62	113.5	0	0
		30	62.7319	113.038	0	1
		31	63	111	0	0
		32	64	112	0	0
		33	62.3333	114.333	0	0
		34	62.6914	113.701	0	1
		35	62.6914	113.701	0	1
		36	62.6914	113.701	0	1
		37	59	116	0	0
		38	59.4517	115.719	0	1
		39	59.4517	115.719	0	1
		40	59.4517	115.719	0	1
		41	63.5	111	0	0
track #	20
		t	x	y	z	virtual
		0	65.0625	111.25	0	0
		1	65.45	111	0	0
		2	65.125	110.875	0	0
		3	62.3333	114.333	0	0
		4	62.5	114	0	0
		5	62.6458	113.86	0	1
		6	62.6458	113.86	0	1
		7	62.6458	113.86	0	1
		8	58	119	0	0
track #	21
		t	x	y	z	virtual
		0	86.5	105	0	0
		1	86.25	104.75	0	0
		2	86.5	106	0	0
		3	86.4524	105.695	0	1
		4	85.75	105	0	0
		5	86	106.25	0	0
track #	22
		t	x	y	z	virtual
		0	137.4	111.2	0	0
		1	138.929	108.857	0	0
		2	140	107.5	0	0
		3	139.947	107.316	0	0
		4	139.533	107.333	0	0
		5	139.5	107.5	0	0
		6	139.167	109.333	0	0
		7	141.125	108.125	0	0
		8	140.467	109.133	0	0
		9	140.733	108.333	0	0
		10	140.882	108.176	0	0
		11	140.2	108.3	0	0
		12	140.6	109.6	0	0
		13	140	108.5	0	0
		14	140.917	107.167	0	0
		15	140.909	107.636	0	0
		16	141	107.5	0	0
		17	140	107.5	0	0
		18	140.6	109.067	0	0
		19	140.625	109.188	0	0
		20	140.615	108.462	0	0
		21	139.875	107.125	0	0
		22	141	107	0	0
track #	23
		t	x	y	z	virtual
		0	138.667	119.111	0	0
		1	136	122.9	0	0
		2	135.2	120.6	0	0
		3	135.585	120.938	0	1
		4	135.585	120.938	0	1
		5	135.585	120.938	0	1
		6	139.889	119.667	0	0
		7	138.875	118.125	0	0
		8	138.996	118.547	0	1
		9	139.667	118.083	0	0
		10	140	118.5	0	0
		11	142	119	0	0
track #	24
		t	x	y	z	virtual
		0	143.4	116.2	0	0
		1	140.8	118.4	0	0
		2	141.479	117.826	0	1
		3	141.45	117.4	0	0
		4	142.864	116.909	0	0
		5	143.909	115.636	0	0
		6	143	114	0	0
		7	143.571	114.714	0	0
		8	143.571	114.714	0	0
		9	144.111	115.667	0	0
		10	147	119	0	0
		11	143.333	115.333	0	0
		12	143.25	116	0	0
		13	143.615	116.154	0	0
		14	143.4	115.8	0	0
		15	144.5	116.5	0	0
		16	145	117	0	0
		17	147	118	0	0
		18	146.434	117.699	0	1
		19	146.434	117.699	0	1
		20	146.434	117.699	0	1
		21	143	115.286	0	0
		22	143	115	0	0
		23	140.5	116	0	0
		24	141.169	115.78	0	1
		25	141.169	115.78	0	1
		26	143.333	115.667	0	0
track #	25
		t	x	y	z	virtual
		0	140.875	129.125	0	0
		1	139.5	132.5	0	0
		2	137.833	126.722	0	0
		3	135.667	127.267	0	0
		4	134.882	127.882	0	0
		5	135.333	127.583	0	0
		6	134.8	128.067	0	0
		7	135.111	127.278	0	0
		8	135	127.5	0	0
		9	133.2	128.6	0	0
		10	134.48	127.76	0	0
		11	135.615	127.615	0	0
		12	134.958	127.833	0	0
		13	135.667	126.667	0	0
		14	135	125	0	0
		15	136.727	126.727	0	0
		16	137.75	126.312	0	0
		17	137.5	126	0	0
		18	137.154	127	0	0
		19	137.182	122.545	0	0
		20	135.8	123.8	0	0
		21	136.538	126.846	0	0
		22	137.4	127.15	0	0
		23	138.286	126.476	0	0
		24	139.385	127.692	0	0
		25	137.5	126.5	0	0
		26	136.8	125.6	0	0
		27	136.5	125	0	0
		28	139	126.5	0	0
		29	137.25	125	0	0
		30	136.333	127.333	0	0
		31	134.333	127.167	0	0
		32	137.231	124.769	0	0
		33	141.125	126.875	0	0
		34	136	125.429	0	0
		35	137.022	125.701	0	1
		36	137.022	125.701	0	1
		37	142	128	0	0
		38	142.125	128.125	0	0
		39	141.886	127.998	0	1
		40	141.886	127.998	0	1
		41	141.886	127.998	0	1
		42	145	127.5	0	0
		43	144.619	127.561	0	1
		44	143.5	129	0	0
		45	143.778	128.642	0	1
		46	144	130	0	0
		47	143.943	129.651	0	1
		48	143.943	129.651	0	1
		49	141	128	0	0
		50	141.488	128.274	0	1
		51	139.5	132.5	0	0
		52	140	131.437	0	1
		53	140	131.437	0	1
		54	140	131.437	0	1
		55	139	131.714	0	0
		56	140	129	0	0
		57	143.5	127.5	0	0
		58	142.545	128.056	0	1
		59	142.545	128.056	0	1
		60	141	127	0	0
		61	141.256	127.175	0	1
		62	139	131.5	0	0
		63	139.857	130.429	0	0
		64	139.783	130.424	0	1
		65	139.783	130.424	0	1
		66	139.783	130.424	0	1
		67	141.667	128.333	0	0
		68	139.75	127.667	0	0
		69	140.667	128.333	0	0
		70	138.333	126.333	0	0
		71	140	125	0	0
track #	26
		t	x	y	z	virtual
		0	126	130	0	0
		1	127.111	127.778	0	0
		2	128.5	128	0	0
track #	27
		t	x	y	z	virtual
		0	123.125	158.625	0	0
		1	123.4	159.9	0	0
		2	124	161.273	0	0
		3	124.278	159.944	0	0
		4	124.857	160.357	0	0
		5	123.818	160.545	0	0
		6	124.125	159.125	0	0
		7	124.167	161.167	0	0
		8	123.833	160.417	0	0
		9	124.091	160.636	0	0
		10	124.333	161.667	0	0
		11	124	161.714	0	0
		12	124.462	160.846	0	0
		13	123.778	158.111	0	0
		14	124.267	161.467	0	0
		15	123.636	160.909	0	0
		16	122.462	162.154	0	0
		17	124.75	160	0	0
		18	124.5	160.5	0	0
		19	122.875	159.125	0	0
		20	123.5	159	0	0
		21	124	161	0	0
		22	119.947	162.474	0	0
		23	121.6	162.133	0	0
		24	121.2	163.333	0	0
		25	120.905	165.571	0	0
		26	121	164.8	0	0
		27	122.765	163.353	0	0
		28	123.182	161.455	0	0
		29	125.333	160.667	0	0
		30	124	160.5	0	0
		31	124.186	160.634	0	1
		32	124.186	160.634	0	1
		33	124.186	160.634	0	1
		34	119.5	160.5	0	0
track #	28
		t	x	y	z	virtual
		0	133.25	173	0	0
		1	134	171.8	0	0
		2	132.625	174.375	0	0
		3	134	171	0	0
		4	133.875	170.875	0	0
		5	132.615	176.154	0	0
		6	134.333	169.667	0	0
		7	133.972	171.001	0	1
		8	134.5	170.5	0	0
		9	135.6	167.2	0	0
		10	134	171	0	0
track #	29
		t	x	y	z	virtual
		0	105.556	181.889	0	0
		1	107.714	178	0	0
		2	106.833	175.833	0	0
		3	107.5	176.5	0	0
		4	107.349	176.539	0	1
		5	107.349	176.539	0	1
		6	107.349	176.539	0	1
		7	107.349	176.539	0	1
		8	107.349	176.539	0	1
		9	98	173.833	0	0
track #	30
		t	x	y	z	virtual
		0	119.4	179.2	0	0
		1	120.833	179.167	0	0
		2	122.167	179.667	0	0
		3	122.5	184	0	0
		4	122.917	180.833	0	0
		5	121.75	178.417	0	0
		6	121.333	178	0	0
		7	122.6	177.6	0	0
		8	122.467	179.4	0	0
		9	123	180.25	0	0
		10	122.125	182.125	0	0
		11	122.722	178.556	0	0
		12	124.158	179.842	0	0
		13	124.909	180.909	0	0
		14	126.333	183.533	0	0
		15	125.412	184.412	0	0
		16	124.5	182	0	0
		17	125.333	182.333	0	0
		18	125.187	182.379	0	1
		19	125.187	182.379	0	1
		20	123.333	187.333	0	0
		21	121	188	0	0
		22	121.664	187.626	0	1
		23	118.438	184.875	0	0
		24	118.312	186.188	0	0
		25	116.176	186.529	0	0
		26	118	188	0	0
		27	116.462	186.846	0	0
		28	116.777	187.037	0	1
		29	120	185.5	0	0
		30	120	184	0	0
		31	118.067	185.133	0	0
		32	118.509	184.967	0	1
		33	118.509	184.967	0	1
		34	124.333	182.5	0	0
		35	127	184	0	0
		36	126.667	185	0	0
		37	126	182.476	0	0
		38	126.471	181.059	0	0
		39	128.333	180.667	0	0
		40	126.455	179.364	0	0
		41	127.167	183	0	0
		42	125	180	0	0
		43	122.5	179.8	0	0
		44	126.667	182.333	0	0
		45	125.795	181.732	0	1
		46	125.795	181.732	0	1
		47	126.8	184.4	0	0
		48	126.6	182.8	0	0
		49	127	184	0	0
		50	127.571	181.714	0	0
		51	127.398	182.242	0	1
		52	127.398	182.242	0	1
		53	121.667	178.667	0	0
		54	124	178.5	0	0
		55	124.5	180.5	0	0
		56	127	177	0	0
		57	126.301	177.781	0	1
		58	121.579	177.842	0	0
		59	121	177	0	0
		60	119.6	179.5	0	0
		61	118.818	176.818	0	0
		62	119.5	176.5	0	0
		63	122.028	179.389	0	0
		64	119	175.5	0	0
		65	120.565	178.478	0	0
		66	122.125	176.875	0	0
		67	122.5	176.5	0	0
		68	122.284	176.666	0	1
		69	122.284	176.666	0	1
		70	123.083	172.833	0	0
		71	122.478	175.043	0	0
		72	119.059	172.941	0	0
		73	117.733	174.333	0	0
		74	118.188	174.812	0	0
		75	118.6	174.6	0	0
		76	117.455	173.545	0	0
		77	116.909	174.636	0	0
		78	117.119	174.426	0	1
		79	117.119	174.426	0	1
		80	114.8	179.4	0	0
		81	115	177	0	0
		82	114	177.5	0	0
		83	116.25	178	0	0
		84	116	177	0	0
		85	116.5	178.5	0	0
		86	116.354	178.171	0	1
		87	116.354	178.171	0	1
		88	116.354	178.171	0	1
		89	112.3	181.3	0	0
		90	112.2	178.4	0	0
track #	31
		t	x	y	z	virtual
		0	125.5	173.8	0	0
		1	125.062	173.312	0	0
		2	124.909	173	0	0
		3	125	173	0	0
		4	124.25	172	0	0
		5	124.442	172.265	0	1
		6	124.442	172.265	0	1
		7	124.442	172.265	0	1
		8	124.442	172.265	0	1
		9	124.442	172.265	0	1
		10	123	168.5	0	0
track #	32
		t	x	y	z	virtual
		0	138.867	96.5333	0	0
		1	141	95.5714	0	0
		2	137.7	92.8	0	0
		3	140.889	97.5556	0	0
		4	138.667	97.3333	0	0
		5	139.074	97.1271	0	1
		6	138	92.5	0	0
		7	138.276	93.6908	0	1
		8	135	91	0	0
		9	135.889	91.3333	0	0
		10	135.875	96.5	0	0
		11	138.2	96.5	0	0
		12	138.5	96	0	0
		13	138.269	96.0422	0	1
		14	138.269	96.0422	0	1
		15	136	98	0	0
		16	136.376	97.6753	0	1
		17	141.286	98.1429	0	0
		18	140.2	96.4	0	0
		19	140.667	96.3333	0	0
		20	140	95.1667	0	0
		21	138.875	96.75	0	0
		22	139.6	96.3	0	0
		23	139.6	96.8	0	0
		24	140	96.5	0	0
		25	139.6	96.2	0	0
		26	138.765	96.1765	0	0
		27	138.333	96.0667	0	0
		28	139.143	96.0714	0	0
		29	138.75	96.35	0	0
		30	137.48	96.64	0	0
		31	138.143	96.8214	0	0
		32	137.286	96.9524	0	0
		33	138.182	97.4545	0	0
		34	138.412	96.7059	0	0
		35	138.864	94.4091	0	0
		36	138.385	95.6154	0	0
		37	138.7	95.7	0	0
		38	139.242	94.8788	0	0
		39	140.609	96	0	0
		40	140.5	94	0	0
		41	137.533	94.6667	0	0
		42	136.471	95.2941	0	0
		43	137.182	96.0909	0	0
		44	137.5	96.5	0	0
		45	139.7	95.6	0	0
		46	137.333	95.8889	0	0
		47	136.5	95.5	0	0
		48	135.125	96.125	0	0
		49	134.5	97	0	0
		50	135	96.5	0	0
		51	136	95.7143	0	0
		52	136	95.5	0	0
		53	135.6	95.2	0	0
		54	136.5	94	0	0
track #	33
		t	x	y	z	virtual
		0	76	84.8	0	0
		1	76.25	84.375	0	0
		2	76.5	83.5	0	0
		3	78.25	88	0	0
		4	77	85.5	0	0
		5	76.5455	85.3636	0	0
		6	76.3333	85.0833	0	0
		7	76	84.5	0	0
		8	76.5714	84.7143	0	0
		9	76.8	86.5	0	0
		10	76.5	87	0	0
		11	77.0769	88.3846	0	0
		12	76.875	85.75	0	0
		13	76.8462	85	0	0
		14	76.5	86	0	0
		15	75.6	83.8	0	0
		16	75.8553	84.3224	0	1
		17	76.9412	85.6471	0	0
		18	76.6667	83.3333	0	0
		19	76.2	84.3	0	0
		20	76.7857	85	0	0
		21	77.4	87.2	0	0
		22	76.6	87.2	0	0
		23	76.1111	86.8889	0	0
		24	76.625	87.375	0	0
		25	77.6667	87.6667	0	0
		26	77.125	85.875	0	0
		27	77	84.5	0	0
		28	76.5	84	0	0
		29	76.6	85.8	0	0
		30	76	85	0	0
		31	76.1571	85.1031	0	1
		32	77	89	0	0
		33	77	91.5	0	0
		34	76.5	90.5	0	0
		35	74.4545	86.3636	0	0
		36	75.5	86	0	0
		37	75.6667	86.6667	0	0
		38	74.8889	86.6667	0	0
		39	75	86	0	0
		40	75.0179	86.1665	0	1
		41	74.5	87	0	0
track #	34
		t	x	y	z	virtual
		0	85.9	79.8	0	0
		1	85.2857	79.5	0	0
		2	86.3	79.7	0	0
		3	86.3333	79.3333	0	0
		4	84.6667	78.8889	0	0
		5	85	79.7143	0	0
		6	85.4615	80.1538	0	0
		7	85.8182	79.8182	0	0
		8	85.3333	79.5556	0	0
		9	85.5333	78.8667	0	0
		10	85.5882	79.1176	0	0
		11	85.5333	79.6667	0	0
		12	85.1333	79.5333	0	0
		13	85.5882	79.1176	0	0
		14	85.6	78.9333	0	0
		15	84.8889	81.4444	0	0
		16	85.5	81.5	0	0
		17	85.3881	81.3244	0	1
		18	85.3881	81.3244	0	1
		19	86	80	0	0
		20	86.5	79	0	0
		21	85.5	81	0	0
		22	85.25	79.9167	0	0
		23	84.5882	79.8824	0	0
		24	85.5	79.2857	0	0
		25	85.75	78.5833	0	0
		26	85.5714	79.2857	0	0
		27	85.4	81.8	0	0
		28	86.3333	80.6667	0	0
		29	86	83	0	0
		30	86.0272	82.4296	0	1
		31	86.0272	82.4296	0	1
		32	92.2	81	0	0
		33	92.5	81.125	0	0
		34	92.1671	81.1532	0	1
		35	87	80	0	0
		36	84.75	79	0	0
		37	85.4286	80.7143	0	0
		38	85.125	79.75	0	0
		39	85	79.5	0	0
		40	85	80	0	0
		41	85.375	79.75	0	0
		42	85.6667	79.7778	0	0
		43	85.3846	80.6154	0	0
		44	86	80.3077	0	0
		45	85.625	80.1875	0	0
		46	85.8333	79.1667	0	0
		47	85.6154	78.6154	0	0
		48	85.2	79.6	0	0
		49	84.7857	79.3571	0	0
		50	84.875	79.875	0	0
		51	85	80	0	0
		52	85	79.5	0	0
		53	85.5	80.5	0	0
		54	85.4	80.8	0	0
		55	85.2857	81	0	0
		56	85.3131	80.9135	0	1
		57	85.3333	79.3333	0	0
		58	85.125	81.125	0	0
		59	85.3333	78.3333	0	0
		60	85.5	79	0	0
		61	85.4468	78.9897	0	1
		62	85.4468	78.9897	0	1
		63	84.6	79.8	0	0
		64	85	81	0	0
		65	84.9347	80.6645	0	1
		66	85.6	79.8	0	0
		67	84.8889	78.6667	0	0
		68	85.0714	78.8571	0	0
		69	85.3333	79.4444	0	0
		70	85.4167	79.25	0	0
		71	85.5	81	0	0
		72	85.5	80.5	0	0
		73	85.6667	79.6667	0	0
		74	85.6217	79.8846	0	1
		75	85.6217	79.8846	0	1
		76	86	80.5	0	0
track #	35
		t	x	y	z	virtual
		0	112.222	60.8889	0	0
		1	110.1	59.5	0	0
		2	111.053	60.2105	0	0
		3	111.235	60	0	0
		4	112.062	60.125	0	0
		5	112.333	61	0	0
		6	108.824	58.2941	0	0
		7	110	59.7273	0	0
		8	108.25	57.95	0	0
		9	106.087	56.2174	0	0
		10	105.154	55.5385	0	0
		11	104.5	55	0	0
		12	105.5	56.5	0	0
		13	107.8	57.6667	0	0
		14	108.056	57.9444	0	0
		15	108.19	57.9524	0	0
		16	107.654	57.4231	0	0
		17	107.84	57.64	0	0
		18	107.087	56.6087	0	0
		19	107	56.8421	0	0
		20	107.824	57.2941	0	0
		21	108.724	57.931	0	0
		22	106.929	56.6429	0	0
		23	106.958	56.9583	0	0
		24	109.643	58.4286	0	0
		25	106.2	56.4	0	0
		26	109	58.125	0	0
		27	107.111	57.6667	0	0
		28	109	58.5	0	0
		29	108.603	58.2937	0	1
		30	108.5	58	0	0
		31	109	58	0	0
		32	111.333	59.6667	0	0
		33	106.5	57	0	0
		34	105.25	55.25	0	0
		35	105.167	56.1667	0	0
track #	36
		t	x	y	z	virtual
		0	104.261	73.7391	0	0
		1	102.833	73.75	0	0
		2	104.5	73.3333	0	0
		3	107	73	0	0
		4	106.667	72.3333	0	0
		5	106.5	73.2857	0	0
		6	107	72	0	0
		7	103.188	73.6875	0	0
		8	103.444	74.3333	0	0
		9	106.5	72.5	0	0
		10	105.76	72.9051	0	1
		11	107	72.2857	0	0
		12	105.188	73.3125	0	0
		13	102.875	74.625	0	0
		14	102.25	73.5833	0	0
		15	102.444	73.7778	0	0
		16	103.833	74	0	0
		17	102.8	73.4	0	0
		18	102.5	73.5	0	0
		19	102.623	73.5101	0	1
		20	102.875	73.875	0	0
		21	102.333	73.3333	0	0
		22	102.091	74.3636	0	0
		23	103.5	73.5	0	0
		24	103.455	73.3636	0	0
		25	102.333	75.3333	0	0
		26	102.5	75	0	0
		27	102.818	74.7273	0	0
		28	103	73.5	0	0
		29	102.934	73.8313	0	1
		30	102.5	75	0	0
		31	103.083	73.8333	0	0
		32	102.5	73.5	0	0
		33	102.923	73.3846	0	0
		34	102.947	73.8421	0	0
		35	102.182	74.7273	0	0
		36	102.9	73.95	0	0
		37	102.944	73.8889	0	0
		38	102.312	74.5	0	0
		39	102.5	74.5	0	0
		40	103.286	72.7143	0	0
		41	103.364	73.6364	0	0
		42	102.6	74.8	0	0
		43	101.333	75.6667	0	0
		44	103.667	73.3333	0	0
		45	102.125	74.875	0	0
		46	102.579	74.5789	0	0
		47	102.5	75	0	0
		48	102.667	75.6667	0	0
		49	102.626	75.4678	0	1
		50	102.125	74.875	0	0
		51	102.5	75.5	0	0
		52	102	74.2857	0	0
		53	103.143	74.3571	0	0
		54	102.667	74	0	0
		55	102.842	74.3684	0	0
		56	102.867	73.6667	0	0
		57	102.625	73.4375	0	0
		58	102.533	73.8667	0	0
		59	103	73.625	0	0
		60	102.733	74.3333	0	0
		61	102.2	73.9	0	0
		62	102.636	74.5455	0	0
		63	102.615	73.3846	0	0
		64	103.111	74.5556	0	0
		65	102.636	75	0	0
		66	103.4	73.4	0	0
		67	103.133	73.4667	0	0
		68	103.25	73.3333	0	0
		69	103	74.6923	0	0
		70	102.4	73.8	0	0
		71	102.917	73.8333	0	0
		72	103.444	72.6667	0	0
		73	102	74	0	0
		74	103.267	73.3333	0	0
		75	102	73.7143	0	0
		76	103.8	74.4	0	0
		77	102.222	73.6667	0	0
		78	102.875	73.875	0	0
		79	103.143	74	0	0
		80	102.643	72.7857	0	0
		81	102.588	73.8824	0	0
		82	102.333	73.6667	0	0
		83	102.41	73.6696	0	1
		84	103.467	72.8667	0	0
		85	103.053	73.3158	0	0
		86	103.048	73.381	0	0
		87	103.714	73.5	0	0
		88	103.462	73.8462	0	0
		89	103.483	73.747	0	1
		90	103	75	0	0
		91	102.5	75.5	0	0
		92	103.2	74	0	0
		93	102.733	74.3333	0	0
		94	102.143	74.0714	0	0
		95	102.846	73.4615	0	0
		96	102.933	73.8667	0	0
		97	103	74.5	0	0
		98	101.917	74.6667	0	0
		99	102.5	74.8	0	0
		100	103.1	73.95	0	0
		101	102.667	74	0	0
		102	102.81	73.9524	0	0
		103	102.471	73.6471	0	0
		104	102.8	74	0	0
		105	103.5	73	0	0
		106	103.182	74.4545	0	0
		107	102.889	73.6667	0	0
		108	102.972	73.789	0	1
		109	102.972	73.789	0	1
		110	102.972	73.789	0	1
		111	102.972	73.789	0	1
		112	102.972	73.789	0	1
		113	103.5	74.5	0	0
track #	37
		t	x	y	z	virtual
		0	64	185.8	0	0
		1	64.1	184.6	0	0
		2	65.9615	182.923	0	0
		3	65.2	184.4	0	0
		4	65	181	0	0
		5	66	182.727	0	0
		6	65.6364	181.818	0	0
		7	64.6429	181.286	0	0
		8	65.9444	182.333	0	0
		9	68.1	181.7	0	0
		10	69.3333	182.667	0	0
		11	71	183.167	0	0
		12	69.1111	182.333	0	0
		13	67.6154	183.615	0	0
		14	66.5	182.5	0	0
		15	68	182.5	0	0
		16	69.8	183.2	0	0
		17	70.125	182.375	0	0
		18	71.1667	183.167	0	0
		19	69.7143	181.5	0	0
		20	69.5	183	0	0
		21	68.2727	181.818	0	0
		22	70.1667	182.833	0	0
		23	72.125	182.125	0	0
		24	71.8333	182.833	0	0
		25	71.7524	182.685	0	1
		26	71.3333	182.667	0	0
		27	66.5	180.5	0	0
		28	71	182.5	0	0
		29	71.5	181.5	0	0
		30	70.6667	182.667	0	0
		31	72.5	183	0	0
		32	72.0607	182.848	0	1
		33	72	182	0	0
		34	70.4	181.8	0	0
		35	71	181.5	0	0
		36	71.5	180	0	0
		37	69	181.5	0	0
		38	69.6071	181.22	0	1
		39	69.6071	181.22	0	1
		40	74	181	0	0
		41	68.8	181.6	0	0
		42	75	183	0	0
		43	77.5	183.5	0	0
track #	38
		t	x	y	z	virtual
		0	51.7	183.75	0	0
		1	52.3889	184.333	0	0
		2	52.0909	184.182	0	0
		3	51.1818	184.909	0	0
		4	51	184.25	0	0
		5	51.6	183.8	0	0
		6	50.2857	184	0	0
		7	50	184.8	0	0
		8	52.125	184.875	0	0
		9	52.4	182.6	0	0
		10	52.1986	183.167	0	1
		11	53.75	183.125	0	0
		12	52.5	182.5	0	0
		13	52.7189	182.664	0	1
		14	52.7189	182.664	0	1
		15	57.3333	183.667	0	0
		16	55.6154	182.385	0	0
		17	53.6	184.2	0	0
		18	53	184.5	0	0
		19	52.5	184	0	0
		20	52.7068	184.083	0	1
		21	50	184	0	0
		22	51.5	184.2	0	0
		23	52.1538	183.538	0	0
		24	52	183	0	0
		25	52	184.714	0	0
		26	51.8	184.1	0	0
		27	51.8503	184.156	0	1
		28	49.875	185.125	0	0
		29	51.4	183.8	0	0
		30	52	184.286	0	0
		31	50.5	185.5	0	0
		32	53	181	0	0
		33	49.5	185.5	0	0
		34	50.6667	185.333	0	0
		35	50.5612	185.149	0	1
		36	52	181	0	0
		37	51.5	184.5	0	0
		38	54.3333	182.556	0	0
		39	55.5385	183.692	0	0
		40	53.381	184.429	0	0
		41	49.6667	184.667	0	0
		42	50	184.5	0	0
		43	51.2857	184.571	0	0
		44	55.5	185.5	0	0
		45	55.6	185.2	0	0
		46	55.9	185.8	0	0
		47	55.125	184.875	0	0
		48	55.2831	185.074	0	1
		49	55.2831	185.074	0	1
		50	55.2831	185.074	0	1
		51	52.5	180	0	0
		52	54	178.25	0	0
		53	52.8889	183.556	0	0
		54	52.5	184	0	0
		55	52.6544	183.574	0	1
		56	52.6544	183.574	0	1
		57	52.6544	183.574	0	1
		58	56.2222	182.111	0	0
track #	39
		t	x	y	z	virtual
		0	50.2727	192.273	0	0
		1	49.1667	193.167	0	0
		2	53.5333	192.867	0	0
		3	49.9091	192.636	0	0
		4	49.25	194	0	0
		5	49.4	192.8	0	0
		6	50.6	193.2	0	0
		7	52	192	0	0
		8	52.5	189	0	0
		9	50.8	192.4	0	0
		10	51.8	191.5	0	0
		11	52.6429	192.786	0	0
		12	53.7857	192.143	0	0
		13	55.1667	193.722	0	0
		14	54.25	194	0	0
		15	55.125	193.875	0	0
		16	53.3077	193.308	0	0
		17	55.4	192.7	0	0
		18	55.7	192.2	0	0
		19	54	194	0	0
		20	54.3891	193.583	0	1
		21	55.4545	194.182	0	0
		22	55.9167	193.167	0	0
		23	55.125	194.75	0	0
		24	55.0909	194.636	0	0
		25	55.5	194.5	0	0
		26	58	190.5	0	0
		27	58.9091	190.364	0	0
		28	55.5	190	0	0
		29	58.2	191.133	0	0
		30	58.5	192	0	0
		31	58.875	189.875	0	0
		32	58.1111	185.667	0	0
		33	58.3333	185.444	0	0
		34	58	187.5	0	0
		35	62	190.75	0	0
		36	60.9916	189.802	0	1
		37	59.7	191	0	0
		38	59	191	0	0
		39	60	192	0	0
		40	59.4	189.2	0	0
		41	59.5058	189.849	0	1
		42	56.2941	191.235	0	0
		43	57.5	190.167	0	0
		44	59.6923	190.462	0	0
		45	54.9091	192.364	0	0
		46	55.2857	192.929	0	0
		47	55.2308	192.692	0	0
		48	57.75	192.125	0	0
		49	59	190.235	0	0
		50	57.0909	191.864	0	0
		51	57.7143	191.238	0	0
		52	57.6482	191.326	0	1
		53	60	192	0	0
		54	59.3077	192.769	0	0
		55	59.1	192.2	0	0
		56	59.5	192.5	0	0
		57	60	190	0	0
		58	60.9	191.1	0	0
		59	60.6295	190.979	0	1
		60	64.3333	190.667	0	0
		61	60.6667	191.667	0	0
		62	61.365	191.43	0	1
		63	61.365	191.43	0	1
		64	61.365	191.43	0	1
		65	61.365	191.43	0	1
		66	61.365	191.43	0	1
		67	67.3333	188.667	0	0
		68	68	188	0	0
track #	40
		t	x	y	z	virtual
		0	80.4	199.2	0	0
		1	79.6364	198	0	0
		2	77.2778	198.889	0	0
		3	80	201	0	0
		4	78.25	199	0	0
		5	78.5637	199.365	0	1
		6	76	199	0	0
		7	77.4118	198.235	0	0
		8	77.1111	198	0	0
		9	78	197.5	0	0
		10	76	193	0	0
track #	41
		t	x	y	z	virtual
		0	72.1667	203	0	0
		1	74.2	202.7	0	0
		2	73.6691	202.778	0	1
		3	76.5	200.346	0	0
		4	76.5217	205.261	0	0
		5	76.6552	203.828	0	0
		6	76.5385	205.385	0	0
		7	76.9032	205.613	0	0
		8	76.4444	205.926	0	0
		9	76.0556	204.389	0	0
		10	76.8261	203.696	0	0
		11	75.5	201	0	0
		12	76	199.75	0	0
		13	72.4	204.2	0	0
		14	73.9091	204.273	0	0
		15	71.7857	202.357	0	0
		16	71.3846	202.385	0	0
		17	73.3333	203	0	0
		18	74.5833	206.333	0	0
		19	76.0952	206.667	0	0
		20	75.8077	205.808	0	0
		21	74.5714	205.114	0	0
		22	77.0909	206.636	0	0
		23	77.7857	205.429	0	0
		24	75.8	206.733	0	0
		25	76.8235	206.647	0	0
		26	75.5278	205.417	0	0
		27	77.5769	205.885	0	0
		28	76.8182	206.818	0	0
		29	75.8333	208.167	0	0
		30	76.6111	206.694	0	0
		31	76.36	207.08	0	0
		32	77.3939	205.818	0	0
		33	77.7083	204.292	0	0
		34	75.8519	206	0	0
		35	76.5	206.444	0	0
		36	73.2857	207.857	0	0
		37	77.3333	205.889	0	0
		38	76.5	207	0	0
		39	73.625	206.75	0	0
		40	72.4286	205.643	0	0
		41	72.9269	205.932	0	1
		42	74.5	208	0	0
		43	74.0952	207.468	0	1
		44	74.0952	207.468	0	1
		45	75.6	209.2	0	0
		46	74.6452	206.097	0	0
		47	78.5	203.286	0	0
		48	76.8333	205.467	0	0
		49	77.3333	204.833	0	0
		50	76.5	203	0	0
		51	77	204.5	0	0
		52	79.0909	204.727	0	0
		53	78.1	205.3	0	0
		54	76.3871	205.677	0	0
		55	77.3913	205.435	0	0
		56	77.1562	205.281	0	0
		57	75.9375	206.688	0	0
		58	74.4643	207.607	0	0
		59	74.72	206.52	0	0
		60	74.1667	207.333	0	0
		61	72.5	206.278	0	0
		62	73.5	205.75	0	0
		63	76.5484	205.419	0	0
		64	76.3143	205.943	0	0
		65	75.8158	206.737	0	0
		66	75.2647	206.824	0	0
		67	75.4167	206.861	0	0
		68	72.5714	205.381	0	0
		69	75.8056	204.194	0	0
		70	75.4444	205.148	0	0
		71	74.6	202.2	0	0
		72	75.4615	204.538	0	0
		73	74.6538	205.462	0	0
		74	74.5769	204.808	0	0
		75	76	204	0	0
		76	74	203	0	0
		77	76.1515	202.939	0	0
		78	75.7071	203.036	0	1
		79	77	206	0	0
		80	72.5714	203.714	0	0
		81	72.1429	202.714	0	0
		82	75.0357	205.25	0	0
		83	72.8	204.2	0	0
		84	76.7308	204.769	0	0
		85	75.75	205.5	0	0
		86	77.7	204.1	0	0
		87	77	206	0	0
		88	74.6429	205.286	0	0
		89	74.6667	205.833	0	0
		90	77	204	0	0
		91	75.5	205.25	0	0
		92	76.1875	205.625	0	0
		93	76.7059	206.294	0	0
		94	74.4688	204.688	0	0
		95	74.4848	205.424	0	0
		96	76.7222	205.639	0	0
		97	77.7667	206	0	0
		98	76.3846	205.538	0	0
		99	76.9394	205.576	0	0
		100	75.8936	205.191	0	0
		101	74.9091	206.818	0	0
		102	74.8333	205.875	0	0
		103	72.5	203	0	0
		104	73.2105	203.789	0	0
		105	71.9	199.7	0	0
		106	71	198.714	0	0
		107	71	198	0	0
		108	71.0816	198.319	0	1
		109	71	198	0	0
		110	71.25	198.375	0	0
		111	71.1911	198.3	0	1
		112	71.1911	198.3	0	1
		113	71.8	198.4	0	0
		114	71.699	198.383	0	1
		115	71	198	0	0
track #	42
		t	x	y	z	virtual
		0	55.875	192.875	0	0
		1	56	192.286	0	0
		2	58.6667	191.667	0	0
		3	61.5	192.5	0	0
		4	64.125	191.125	0	0
		5	63.5	190.5	0	0
		6	64	191	0	0
		7	63.5	191	0	0
		8	63.5907	190.983	0	1
		9	63.5907	190.983	0	1
		10	62.6667	190.667	0	0
		11	60.7	191.9	0	0
		12	59.6667	192.556	0	0
		13	60.0691	192.311	0	1
		14	57	190.5	0	0
		15	57.7898	190.966	0	1
		16	57.7898	190.966	0	1
		17	57.7898	190.966	0	1
		18	57.7898	190.966	0	1
		19	57.7898	190.966	0	1
		20	56.75	186	0	0
		21	56.8335	186.399	0	1
		22	55	183.5	0	0
		23	55.4513	184.213	0	1
		24	55	182.5	0	0
track #	43
		t	x	y	z	virtual
		0	105	89	0	0
		1	107.333	91.6667	0	0
		2	105.5	89.5	0	0
		3	105.815	89.8788	0	1
		4	104.5	89	0	0
		5	105	90	0	0
track #	44
		t	x	y	z	virtual
		0	95.4444	112.222	0	0
		1	94.1667	110.833	0	0
		2	95	111.5	0	0
		3	94	114	0	0
		4	95	112.5	0	0
		5	89.8148	113.148	0	0
		6	91.24	113.24	0	0
		7	91.7857	113.5	0	0
		8	90.5	113.5	0	0
		9	93.3846	112.385	0	0
		10	93.3636	112.909	0	0
		11	92.125	112.75	0	0
		12	93	113	0	0
		13	88.6667	114.238	0	0
		14	90.6667	113.267	0	0
		15	90	113	0	0
		16	90.2941	113.412	0	0
		17	89.0909	109.773	0	0
		18	87.3636	113.727	0	0
		19	89.2308	114.154	0	0
		20	88.1429	114.571	0	0
		21	91.3333	113.333	0	0
		22	92.3333	112.222	0	0
		23	92.5	112.5	0	0
		24	93	113	0	0
		25	91.8571	112.929	0	0
		26	94.25	113	0	0
		27	93.9167	113.083	0	0
		28	92.8333	111.833	0	0
		29	88	114	0	0
		30	94.1667	112.833	0	0
		31	92.5556	110.167	0	0
		32	92.5789	111.947	0	0
		33	92.25	112.583	0	0
		34	94.4	114.6	0	0
		35	93.8	113.9	0	0
		36	95.0833	113.167	0	0
		37	93.8333	112	0	0
		38	93	113	0	0
		39	93.2757	112.833	0	1
		40	95	112	0	0
track #	45
		t	x	y	z	virtual
		0	108	118.5	0	0
		1	108.333	117.667	0	0
		2	110	118.5	0	0
		3	110.929	117.714	0	0
		4	112.5	119.5	0	0
		5	113	120	0	0
		6	112.333	119.333	0	0
		7	116.4	115.8	0	0
		8	115.381	116.738	0	1
		9	115.381	116.738	0	1
		10	115.381	116.738	0	1
		11	115.381	116.738	0	1
		12	114.111	118.667	0	0
		13	115.143	118.286	0	0
		14	114.918	118.334	0	1
		15	114.918	118.334	0	1
		16	114.918	118.334	0	1
		17	115.5	115	0	0
track #	46
		t	x	y	z	virtual
		0	89.5	116.5	0	0
		1	89.6667	115	0	0
		2	94	117	0	0
		3	91	113	0	0
		4	91.4819	113.923	0	1
		5	91.4819	113.923	0	1
		6	91.4819	113.923	0	1
		7	91.4819	113.923	0	1
		8	94.75	112	0	0
track #	47
		t	x	y	z	virtual
		0	84.6316	115.526	0	0
		1	83.1667	115.083	0	0
		2	85.6364	115	0	0
		3	82.5	116.5	0	0
		4	82.5	116.5	0	0
		5	82.6721	116.404	0	1
		6	82.6721	116.404	0	1
		7	85	119	0	0
		8	84.6139	118.569	0	1
		9	86.6667	114.333	0	0
		10	84.875	115.5	0	0
		11	85.8333	116.833	0	0
		12	83	118.5	0	0
		13	83.6874	117.981	0	1
		14	83.6667	118.667	0	0
		15	85.5	118.5	0	0
		16	85.0296	118.497	0	1
		17	83.5	118.5	0	0
		18	83.8936	118.499	0	1
		19	83.8936	118.499	0	1
		20	83.8936	118.499	0	1
		21	86.5	115	0	0
		22	85.3571	117.643	0	0
		23	85.8889	117.333	0	0
		24	85.805	117.271	0	1
		25	83.4	118.2	0	0
		26	84.0188	117.961	0	1
		27	87.5	115	0	0
		28	86.6041	115.762	0	1
		29	90.5	119.5	0	0
		30	92	120.25	0	0
track #	48
		t	x	y	z	virtual
		0	101.667	100.667	0	0
		1	102.267	101.333	0	0
		2	105.222	103.222	0	0
		3	106.917	99.1667	0	0
		4	105	103	0	0
		5	105.714	102	0	0
		6	110	99	0	0
		7	108	104.286	0	0
		8	106	103.778	0	0
		9	105.5	103.5	0	0
		10	104.231	102.846	0	0
		11	104.628	103.022	0	1
		12	106.167	103.25	0	0
		13	106	99.5	0	0
		14	105.833	100.167	0	0
		15	106.222	99.6667	0	0
		16	107.75	99.75	0	0
		17	110.5	100.5	0	0
		18	111.5	102.5	0	0
		19	112	100	0	0
		20	111.5	100	0	0
		21	109.333	99.8889	0	0
		22	108.111	96.3333	0	0
		23	111.917	93.75	0	0
		24	106.5	94.5	0	0
		25	107.673	94.5397	0	1
		26	107.673	94.5397	0	1
		27	109.4	91.8	0	0
		28	108.667	93.3333	0	0
		29	108.779	93.0621	0	1
		30	107.6	94.8	0	0
		31	108.5	90	0	0
		32	105.333	93.3333	0	0
		33	110.867	93.2667	0	0
		34	112.5	94	0	0
		35	111.765	93.778	0	1
		36	109.5	89.5	0	0
		37	110	92	0	0
		38	111.25	93	0	0
		39	112.708	94.0833	0	0
		40	113	94.4706	0	0
		41	114	89.3333	0	0
		42	112.533	90.3333	0	0
		43	112.176	90.1765	0	0
		44	112.182	86.9091	0	0
		45	113.625	88.125	0	0
		46	115.667	87.3333	0	0
		47	116	88	0	0
		48	112.167	90.8333	0	0
		49	109.571	93.8095	0	0
		50	110.647	94.4118	0	0
		51	111	96.2857	0	0
		52	110.898	95.6999	0	1
		53	110.2	92	0	0
		54	112	92	0	0
		55	110.583	93.9167	0	0
		56	108.167	96.6667	0	0
		57	108.4	97.8	0	0
		58	107.5	98.5	0	0
		59	107.762	98.1906	0	1
		60	108.2	98.7	0	0
		61	108.6	99.2	0	0
		62	110	97	0	0
		63	108	96.5	0	0
		64	107.091	100.636	0	0
		65	107	96.5	0	0
[truncated: 19,852 more rows]

## Sheet: Feuil3
track #	0
		t	x	y	z	virtual
		0	111.15	243.7	0	0
		1	111.8	243.45	0	0
		2	111.727	243.727	0	0
		3	112.333	243.111	0	0
		4	112.16	243.263	0	1
		5	111.5	242.5	0	0
		6	112	243.75	0	0
		7	111.333	240.667	0	0
		8	112.2	241.4	0	0
		9	112.5	243.167	0	0
		10	111.632	243.053	0	0
		11	112	244	0	0
		12	112.056	244	0	0
		13	111	242.833	0	0
		14	111.667	242.917	0	0
		15	112.214	243.357	0	0
		16	111.458	242.875	0	0
		17	111.875	243.667	0	0
		18	111.958	243.292	0	0
		19	111.857	244	0	0
		20	112.6	243.6	0	0
		21	112.333	243.125	0	0
		22	112.352	243.271	0	1
		23	111.5	243.812	0	0
		24	112	244.353	0	0
		25	111.927	244.166	0	1
		26	111.933	244.733	0	0
		27	112.235	243.706	0	0
		28	111.812	243.625	0	0
		29	110.875	243.125	0	0
		30	112.056	243.333	0	0
		31	110.938	242.688	0	0
		32	110.947	242.947	0	0
		33	110.667	243.333	0	0
		34	111.467	243.533	0	0
		35	113.083	244.667	0	0
		36	111.5	242.312	0	0
		37	110.812	242.062	0	0
		38	110	242.286	0	0
		39	110.952	242.476	0	0
		40	110.812	242.625	0	0
		41	110.412	242.882	0	0
		42	112.056	243.111	0	0
		43	109	242	0	0
		44	111.095	243.476	0	0
		45	111.136	243.545	0	0
		46	112.619	244.095	0	0
		47	112.5	244.5	0	0
		48	113.375	244.188	0	0
		49	112.75	244.05	0	0
		50	112.849	244.099	0	1
		51	111.333	243.458	0	0
		52	113.364	244.545	0	0
		53	113.167	244.917	0	0
		54	113.8	244.5	0	0
		55	110.857	242.071	0	0
		56	109.667	241.667	0	0
		57	110	242.5	0	0
		58	109.5	242	0	0
		59	109.651	242.096	0	1
		60	109.5	242	0	0
		61	110.85	243.25	0	0
		62	109.842	242.316	0	0
		63	114	246	0	0
		64	111.667	243.37	0	0
		65	112.007	243.825	0	1
		66	111.8	243.4	0	0
		67	110.875	243.208	0	0
		68	110.045	243.227	0	0
		69	110.344	243.245	0	1
		70	110.552	242.966	0	0
		71	110.516	242.581	0	0
		72	110.455	243.061	0	0
		73	110.47	242.964	0	1
		74	110.47	242.964	0	1
		75	110.15	243.2	0	0
		76	109.579	243.158	0	0
		77	109	242.632	0	0
		78	109	242.826	0	0
		79	110.515	243.303	0	0
		80	111.458	242.917	0	0
		81	110.64	243.44	0	0
		82	110.763	243.316	0	1
		83	110.125	243.125	0	0
		84	110.299	243.177	0	1
		85	110.299	243.177	0	1
		86	105.286	241.229	0	0
		87	105.857	242	0	0
		88	107	242.375	0	0
		89	106.5	242	0	0
		90	107.812	242.5	0	0
		91	106.565	241.652	0	0
		92	109.973	243.595	0	0
		93	107.459	241.689	0	0
		94	107.909	242.078	0	1
		95	105.2	241.111	0	0
		96	107.929	243.143	0	0
		97	107.133	242.667	0	0
		98	107	242.375	0	0
		99	107.765	242.529	0	0
		100	106.846	242.231	0	0
		101	107.044	242.307	0	1
		102	112.045	242.909	0	0
		103	107.94	242.48	0	0
		104	108.687	242.552	0	1
		105	105.5	243.5	0	0
		106	106	243.5	0	0
		107	110.286	243.5	0	0
		108	110.531	243.906	0	0
		109	111.778	244.185	0	0
		110	110.472	244.306	0	0
		111	107.045	243.591	0	0
		112	108.268	243	0	0
		113	108.207	243.209	0	1
		114	106.091	242.909	0	0
track #	1
		t	x	y	z	virtual
		0	158.25	184	0	0
		1	158.286	184	0	0
		2	158.5	184.2	0	0
		3	158.439	184.145	0	1
		4	158	183.5	0	0
		5	158.667	183.667	0	0
		6	158	183	0	0
		7	159	184	0	0
track #	2
		t	x	y	z	virtual
		0	107.667	164.889	0	0
		1	107.625	163.75	0	0
		2	108.5	163.5	0	0
		3	108.5	163.5	0	0
		4	108.436	163.542	0	1
		5	107	166.286	0	0
		6	108.182	164.455	0	0
		7	107.588	164.294	0	0
		8	108.5	164.5	0	0
		9	108.5	164.286	0	0
		10	107.812	163.688	0	0
		11	110.75	165.958	0	0
		12	108.542	165.417	0	0
		13	109.211	166.579	0	0
		14	108.636	165.091	0	0
		15	108.773	165.409	0	1
		16	112	169.5	0	0
		17	111.121	168.386	0	1
		18	112.636	169.091	0	0
		19	111.833	168.833	0	0
		20	111.94	168.851	0	1
		21	111.94	168.851	0	1
		22	111.94	168.851	0	1
		23	111.94	168.851	0	1
		24	111.94	168.851	0	1
		25	115	162.5	0	0
track #	3
		t	x	y	z	virtual
		0	111	137	0	0
		1	111.571	134.857	0	0
		2	111	132.5	0	0
		3	110.5	135.5	0	0
		4	111	137	0	0
		5	110.909	136.429	0	1
		6	111	135.286	0	0
		7	110.975	135.597	0	1
		8	110.975	135.597	0	1
		9	110.975	135.597	0	1
		10	110.975	135.597	0	1
		11	110.975	135.597	0	1
		12	117.4	130.2	0	0
track #	4
		t	x	y	z	virtual
		0	111.045	227.136	0	0
		1	111	227.227	0	0
		2	112.588	226.706	0	0
		3	111	228.045	0	0
		4	110.529	227.588	0	0
		5	109.407	229.333	0	0
		6	109.407	228.481	0	0
		7	110.24	228.2	0	0
		8	110.321	228.429	0	0
		9	109.933	228.167	0	0
		10	109.556	228.815	0	0
		11	110.231	228.423	0	0
		12	110.929	228.214	0	0
		13	110.357	228.071	0	0
		14	109.69	228.31	0	0
		15	109.733	228.833	0	0
		16	109.435	227.87	0	0
		17	110.391	227.348	0	0
		18	109.929	227.821	0	0
		19	109.815	228.815	0	0
		20	109.391	229.696	0	0
		21	111.636	227.5	0	0
		22	111.16	228.28	0	0
		23	109.842	228.842	0	0
		24	110.625	226.75	0	0
		25	110.188	227.562	0	0
		26	110.615	227.385	0	0
		27	110.412	226.588	0	0
		28	110.688	226.312	0	0
		29	110.571	227.619	0	0
		30	111.364	227.909	0	0
		31	110.053	227.947	0	0
		32	110.095	228.143	0	0
		33	110.174	228.043	0	0
		34	111.158	226.842	0	0
		35	110.875	227.125	0	0
		36	110.905	226.762	0	0
		37	110.3	227.45	0	0
		38	110.5	227.2	0	0
		39	110.5	227.167	0	0
		40	109.857	226.643	0	0
		41	109.938	228.062	0	0
		42	109.75	229.417	0	0
		43	111.333	228.5	0	0
		44	111	226.5	0	0
		45	110	228.692	0	0
		46	109.727	229.364	0	0
		47	110.2	228.067	0	0
		48	111.5	227.5	0	0
		49	110.765	227.176	0	0
		50	110.4	226.4	0	0
		51	111.333	225.667	0	0
		52	110.385	227.615	0	0
		53	110.182	227.727	0	0
		54	110.875	228.125	0	0
		55	110.65	227.85	0	0
		56	111	226.8	0	0
		57	109.091	228.636	0	0
		58	111.308	227.385	0	0
		59	110.5	228	0	0
		60	111.25	226.417	0	0
		61	111.2	227	0	0
		62	111.165	226.951	0	1
		63	110.333	226.333	0	0
		64	110.56	226.501	0	1
		65	110.56	226.501	0	1
		66	110.667	228.667	0	0
		67	110.648	228.281	0	1
		68	110.375	227.625	0	0
		69	110.083	228.083	0	0
		70	110.714	226	0	0
		71	112.2	226.6	0	0
		72	111.2	227.9	0	0
		73	111.111	225.667	0	0
		74	110.143	228.429	0	0
		75	110.077	228.385	0	0
		76	110	231	0	0
		77	110.75	226	0	0
		78	111.2	226.6	0	0
		79	111.667	226.917	0	0
		80	110.5	228.5	0	0
		81	110	227.8	0	0
		82	110.21	227.87	0	1
		83	110.909	228.364	0	0
		84	111	228	0	0
		85	112	228	0	0
		86	111.2	226.6	0	0
		87	111.5	226.333	0	0
		88	111.353	227.529	0	0
		89	110.857	226.929	0	0
		90	111.588	227.882	0	0
		91	110.364	228.909	0	0
		92	111.412	227.118	0	0
		93	111.333	228	0	0
		94	110.5	229.5	0	0
		95	110.5	229.5	0	0
		96	110	229.286	0	0
		97	110	229	0	0
		98	109	230	0	0
		99	109.284	229.751	0	1
		100	109.284	229.751	0	1
		101	111	229	0	0
		102	110.694	229.134	0	1
		103	109.8	230	0	0
		104	110.037	229.77	0	1
		105	110.037	229.77	0	1
		106	112	228	0	0
track #	5
		t	x	y	z	virtual
		0	115	216.143	0	0
		1	114.952	217.619	0	0
		2	114.95	219.05	0	0
		3	114.643	218.071	0	0
		4	115.5	220.5	0	0
		5	115.29	219.874	0	1
		6	115.5	221	0	0
		7	115	221	0	0
		8	114.125	220.125	0	0
		9	114.611	220.111	0	0
		10	115.375	220.312	0	0
		11	114.556	220.222	0	0
		12	115.133	219.933	0	0
		13	115.12	218.96	0	0
		14	115	219.214	0	0
		15	114.652	218.087	0	0
		16	114.444	217.556	0	0
		17	114.615	217.923	0	0
		18	114.957	217.609	0	0
		19	114.471	218.824	0	0
		20	115	218.95	0	0
		21	115.353	219.294	0	0
		22	114.353	218.471	0	0
		23	115.393	220.179	0	0
		24	115.158	221.842	0	0
		25	115.696	221.478	0	0
		26	115.5	221	0	0
		27	115.8	221	0	0
		28	116.095	220.905	0	0
		29	115.385	219.538	0	0
		30	115.636	222.091	0	0
		31	115.182	219.636	0	0
		32	115.412	219.882	0	0
		33	114.722	219.167	0	0
		34	114.902	219.381	0	1
		35	116	222.5	0	0
		36	116.5	222.5	0	0
		37	115.333	221	0	0
		38	114.818	220.545	0	0
		39	115.438	221.75	0	0
		40	115.6	220.6	0	0
		41	115	221	0	0
		42	115.5	221	0	0
		43	115	221.5	0	0
		44	116.333	222.333	0	0
		45	115.8	221.5	0	0
		46	114.286	221	0	0
		47	115.2	221	0	0
		48	114.667	221.333	0	0
		49	114	217	0	0
		50	114.2	218.4	0	0
		51	115.333	219.889	0	0
		52	115.026	219.466	0	1
		53	114.875	221.875	0	0
		54	114.916	221.219	0	1
		55	115.818	220.182	0	0
		56	115	219.583	0	0
		57	115	220.5	0	0
		58	115	220.5	0	0
		59	115	219	0	0
		60	115.412	220.353	0	0
		61	115	220.5	0	0
		62	115	219.316	0	0
		63	114.75	217.333	0	0
		64	114.5	218.188	0	0
		65	114.194	217.056	0	0
		66	114.448	218.034	0	0
		67	114.542	219.25	0	0
		68	114.273	217.273	0	0
		69	114.875	219.25	0	0
		70	114.625	218.833	0	0
		71	114.5	218	0	0
		72	114.75	218.05	0	0
		73	114.6	220.2	0	0
		74	114.733	219.067	0	0
		75	114.704	219.219	0	1
		76	115.1	220.55	0	0
		77	114.435	218.087	0	0
		78	114.72	215.6	0	0
		79	114.75	219.375	0	0
		80	114.732	218.574	0	1
		81	114.621	218.345	0	0
		82	115	218	0	0
		83	114.588	218.118	0	0
		84	114.074	217.704	0	0
		85	114.5	219	0	0
		86	114	216.818	0	0
		87	114.25	217.875	0	0
		88	114.529	217.882	0	0
		89	115.111	218.889	0	0
		90	115.077	218.154	0	0
		91	114.562	218.75	0	0
		92	114.571	220.286	0	0
		93	115	221.2	0	0
		94	114.909	220.364	0	0
		95	114.904	220.49	0	1
		96	114.714	218.5	0	0
		97	114.4	220.4	0	0
		98	115	222.286	0	0
		99	114.864	221.671	0	1
		100	114.8	219.5	0	0
		101	115	218	0	0
		102	114.95	218.57	0	1
		103	114.625	221.75	0	0
		104	114.636	221.455	0	0
		105	114.4	220.2	0	0
		106	115.357	221.214	0	0
		107	115.25	219.438	0	0
		108	114.059	219.824	0	0
		109	114.385	219.846	0	0
		110	115	219.786	0	0
		111	114	219.5	0	0
		112	113.5	219	0	0
		113	113.698	219.159	0	1
		114	114.688	217.062	0	0
		115	114.418	217.633	0	1
		116	114.418	217.633	0	1
		117	114.429	218.286	0	0
		118	115	221	0	0
		119	114.889	220.333	0	0
		120	114.5	220	0	0
		121	115	221.286	0	0
		122	114.892	220.959	0	1
		123	115.875	221.125	0	0
		124	115	219.538	0	0
		125	114.714	218	0	0
		126	115.154	220	0	0
		127	114.5	221	0	0
		128	115.25	217	0	0
		129	115.088	217.986	0	1
		130	115.088	217.986	0	1
		131	115	220.8	0	0
		132	114.846	219.462	0	0
		133	114.714	219.357	0	0
		134	114.625	217.583	0	0
		135	114.053	216.789	0	0
		136	114.688	218.938	0	0
		137	114.412	216.059	0	0
		138	114.909	217.636	0	0
		139	114.785	217.384	0	1
		140	114.785	217.384	0	1
		141	114.5	222.5	0	0
		142	114.36	217.64	0	0
		143	114.571	220.357	0	0
		144	114.6	218.8	0	0
		145	115.286	220	0	0
		146	115.094	219.755	0	1
		147	115.094	219.755	0	1
		148	115.094	219.755	0	1
		149	115.094	219.755	0	1
		150	115.167	216.583	0	0
		151	115.5	220	0	0
		152	115.15	220.7	0	0
		153	114.375	219.75	0	0
		154	115.154	219.538	0	0
		155	114.562	218.75	0	0
		156	114.5	219	0	0
		157	114.824	219.353	0	0
		158	114.524	219.667	0	0
		159	114.611	218.333	0	0
		160	115.308	217.923	0	0
		161	114.9	218.4	0	0
		162	114.882	218.588	0	0
		163	114.5	218.714	0	0
		164	114.643	219	0	0
		165	114	221.286	0	0
		166	114.173	220.638	0	1
		167	113.5	218	0	0
		168	113.833	222.167	0	0
		169	113.792	221.228	0	1
		170	115	217.5	0	0
		171	115.333	220.667	0	0
		172	115.167	221	0	0
		173	115	220.714	0	0
		174	115.044	220.724	0	1
		175	115.044	220.724	0	1
		176	115.044	220.724	0	1
		177	115.044	220.724	0	1
		178	114	221	0	0
		179	114	221.353	0	0
		180	114.8	220.733	0	0
		181	115.083	220.083	0	0
		182	114.5	219.5	0	0
		183	114.588	219.294	0	0
		184	114.5	220	0	0
		185	114.706	219.765	0	0
		186	114.778	217.611	0	0
		187	114.826	219.13	0	0
		188	114.615	219.385	0	0
		189	114.818	219.091	0	0
		190	114.882	218.471	0	0
		191	114.5	220	0	0
		192	115.412	219.882	0	0
		193	114.571	218.095	0	0
		194	114.625	221	0	0
		195	115.333	217.667	0	0
		196	114.75	217.5	0	0
		197	115	222	0	0
		198	114.962	220.841	0	1
		199	114.125	218.75	0	0
track #	6
		t	x	y	z	virtual
		0	125.077	173.846	0	0
		1	128.2	172.6	0	0
		2	128.167	171.917	0	0
		3	125.769	169.462	0	0
		4	124.6	169.2	0	0
		5	124.5	170.5	0	0
		6	123.571	170.286	0	0
		7	126.4	173.2	0	0
		8	127	169.5	0	0
		9	126.75	169.125	0	0
		10	126.333	170.667	0	0
		11	123.167	172.833	0	0
		12	124	172.5	0	0
		13	124.016	172.405	0	1
		14	123.25	171.25	0	0
track #	7
		t	x	y	z	virtual
		0	121.154	182.462	0	0
		1	122	181.5	0	0
		2	122.318	178.818	0	0
		3	120	183.5	0	0
		4	122.636	179.545	0	0
		5	122.079	180.335	0	1
		6	122.2	181.6	0	0
		7	120.643	182.857	0	0
		8	120.72	182.6	0	0
		9	121.714	182.429	0	0
		10	122	180.5	0	0
		11	121	186.2	0	0
		12	121.233	184.793	0	1
		13	119	184	0	0
		14	121.5	181	0	0
		15	123.231	177	0	0
		16	122.619	178.328	0	1
		17	123.125	175.125	0	0
		18	123.5	174.5	0	0
		19	123.36	174.908	0	1
		20	124	175	0	0
		21	123.25	176.625	0	0
		22	123.407	176.176	0	1
		23	122	178.5	0	0
		24	122.383	177.867	0	1
		25	121.9	177.9	0	0
		26	122.375	175.75	0	0
		27	123	174	0	0
		28	122.804	174.635	0	1
		29	123	173.286	0	0
		30	123	174	0	0
		31	123.6	173.2	0	0
		32	123.615	171.615	0	0
		33	124.214	172.214	0	0
		34	124.333	172.833	0	0
		35	127.5	171.5	0	0
		36	126.616	171.815	0	1
		37	128.5	175.2	0	0
		38	127	176	0	0
		39	131.545	176.182	0	0
		40	128.778	172.889	0	0
		41	129	172.5	0	0
		42	129.058	172.837	0	1
		43	129.385	171.615	0	0
		44	128.8	171.6	0	0
		45	128.917	171.667	0	0
		46	128.412	172.824	0	0
		47	126.6	171.2	0	0
		48	127.5	168.75	0	0
		49	127.4	169.514	0	1
		50	127.4	169.514	0	1
		51	128.5	166	0	0
		52	128.8	166.5	0	0
		53	128.125	162.125	0	0
		54	128.273	163.323	0	1
		55	129.333	164.75	0	0
		56	129.667	165.333	0	0
		57	129.497	165.069	0	1
		58	129.497	165.069	0	1
		59	129.497	165.069	0	1
		60	130	164	0	0
		61	126	161.5	0	0
		62	127.032	162.193	0	1
		63	122.8	160.4	0	0
		64	125	162.5	0	0
		65	125.5	160.5	0	0
		66	126.5	158	0	0
		67	126.169	158.797	0	1
		68	126.169	158.797	0	1
		69	126.8	159	0	0
		70	125.5	159	0	0
		71	125.6	160.8	0	0
		72	125.667	160.333	0	0
		73	126	161	0	0
track #	8
		t	x	y	z	virtual
		0	123.667	238.083	0	0
		1	124.214	237.643	0	0
		2	124.444	239.333	0	0
		3	124.286	238	0	0
		4	124.4	238.6	0	0
		5	124.353	238.824	0	0
		6	124	238.526	0	0
		7	123.5	237.714	0	0
		8	124.5	238.714	0	0
		9	124.8	236.35	0	0
		10	124.656	236.937	0	1
		11	124.875	238.875	0	0
		12	124.7	239.2	0	0
		13	125.375	239.25	0	0
		14	125.2	239.173	0	1
		15	125.2	239.173	0	1
		16	125.2	239.173	0	1
		17	123.5	238.5	0	0
		18	124.5	237	0	0
		19	123.769	237.769	0	0
		20	123.5	238.2	0	0
		21	124	238.5	0	0
		22	123.894	238.379	0	1
		23	124.882	237.824	0	0
		24	124.118	238.471	0	0
		25	124	239	0	0
		26	124.267	238.333	0	0
		27	124.636	239.091	0	0
		28	124.471	239.353	0	0
		29	124.389	238.444	0	0
		30	124.882	238.412	0	0
		31	124.5	239	0	0
		32	124.569	238.858	0	1
		33	124.569	238.858	0	1
		34	122.615	238.385	0	0
		35	124.333	239.267	0	0
		36	122.875	237.875	0	0
		37	124.722	238.889	0	0
		38	124.72	238.88	0	0
		39	125.138	237.241	0	0
		40	124.5	239	0	0
		41	124.615	239.077	0	0
		42	124.5	238.5	0	0
		43	124.143	239.286	0	0
		44	124.154	239.385	0	0
		45	124.5	239.286	0	0
		46	125.111	239.056	0	0
		47	125.235	238.471	0	0
		48	124.333	238.111	0	0
		49	124.364	238.091	0	0
		50	123.636	239.091	0	0
		51	126	238.5	0	0
		52	125.414	238.59	0	1
		53	124.8	238.6	0	0
		54	124.167	238.833	0	0
		55	124.385	238.769	0	1
		56	124.333	238.833	0	0
		57	124.571	238.929	0	0
		58	123.385	238.615	0	0
		59	124.833	239.083	0	0
		60	124.522	238.977	0	1
		61	124	239	0	0
		62	124.142	238.994	0	1
		63	124.142	238.994	0	1
		64	123.286	238	0	0
		65	123	238.5	0	0
		66	123.8	238.3	0	0
		67	123.614	238.331	0	1
		68	123.614	238.331	0	1
		69	124.667	239.111	0	0
		70	124.429	239.286	0	0
		71	125.067	239.4	0	0
		72	124.667	238.889	0	0
		73	124.5	240	0	0
		74	124.286	238.5	0	0
		75	125.111	239.222	0	0
		76	124.907	239.117	0	1
		77	125.111	238.333	0	0
		78	124.643	238.786	0	0
		79	124.533	239.133	0	0
		80	124.846	239.462	0	0
		81	124.214	239.357	0	0
		82	124.368	239.353	0	1
		83	124.333	239.833	0	0
		84	124.214	239.357	0	0
		85	124.417	239.25	0	0
		86	124.2	239	0	0
		87	124.247	239.083	0	1
		88	124.247	239.083	0	1
		89	124.247	239.083	0	1
		90	123	239	0	0
track #	9
		t	x	y	z	virtual
		0	122.8	189.6	0	0
		1	125	188.5	0	0
		2	124.391	188.805	0	1
		3	126.6	187.8	0	0
		4	125.998	188.074	0	1
		5	125.667	189.333	0	0
		6	125.333	188.75	0	0
		7	125.449	188.815	0	1
		8	125.449	188.815	0	1
		9	128.167	187	0	0
		10	126	187.5	0	0
		11	128.4	187.8	0	0
		12	128.667	187.667	0	0
		13	126	189.714	0	0
		14	127	188	0	0
		15	126.909	188.316	0	1
		16	129.091	188.364	0	0
		17	128.497	188.351	0	1
		18	128.6	187.5	0	0
		19	128.824	188.059	0	0
		20	129	188	0	0
		21	128.5	187	0	0
		22	127.545	188.636	0	0
		23	127.933	188.667	0	0
		24	124.848	188.515	0	0
		25	128.5	188	0	0
		26	128.8	187.5	0	0
		27	128	187	0	0
		28	129.4	187.2	0	0
		29	129.056	187.196	0	1
		30	127.1	188.9	0	0
		31	128.412	188.765	0	0
		32	129	188.667	0	0
		33	127.769	187.769	0	0
		34	128.222	188	0	0
		35	126.619	188.667	0	0
		36	128.333	188.722	0	0
		37	127.333	189.111	0	0
		38	129.737	188.368	0	0
		39	128.875	187.875	0	0
		40	129.5	188.5	0	0
		41	127.111	189.056	0	0
		42	127.923	189.615	0	0
		43	128.6	189.4	0	0
		44	129.6	188.8	0	0
		45	130	189.714	0	0
		46	130.5	189.5	0	0
		47	130.385	189.615	0	0
		48	129.067	189.4	0	0
		49	127.538	189.154	0	0
		50	128.533	189.267	0	0
		51	128.2	189.1	0	0
		52	127.706	188.412	0	0
		53	126.5	188	0	0
		54	130.2	189	0	0
		55	129	189.5	0	0
		56	129.455	188.636	0	0
		57	129.294	189.353	0	0
		58	130	188.5	0	0
		59	129.45	188.35	0	0
		60	130.2	189	0	0
		61	129.867	188.667	0	0
		62	130.286	188.5	0	0
		63	129	189.125	0	0
		64	128.381	189.429	0	0
		65	126.786	188.643	0	0
		66	128.818	188.818	0	0
		67	126.455	188.909	0	0
		68	126.5	189	0	0
		69	129	188.286	0	0
		70	127.8	187.6	0	0
		71	129.125	187.875	0	0
		72	128.111	188.556	0	0
		73	128.111	188.333	0	0
		74	128.163	188.343	0	1
		75	126.889	188.333	0	0
		76	126	188	0	0
		77	127.158	188.368	0	0
		78	124.652	188.609	0	0
		79	126.087	188.913	0	0
		80	130.5	189	0	0
		81	130.5	190	0	0
		82	129.273	189	0	0
		83	128.6	189.3	0	0
		84	127.364	188.909	0	0
		85	125.059	190.353	0	0
		86	130.333	188.5	0	0
		87	128.455	188.182	0	0
		88	130.333	189.667	0	0
track #	10
		t	x	y	z	virtual
		0	63	118	0	0
		1	62.5	116.5	0	0
		2	63	118	0	0
		3	62.9014	117.704	0	1
		4	62.9014	117.704	0	1
		5	62.9014	117.704	0	1
		6	61.875	116.875	0	0
		7	59	120.75	0	0
track #	11
		t	x	y	z	virtual
		0	128	121	0	0
		1	126.5	121	0	0
		2	129.111	124.333	0	0
		3	128.512	123.424	0	1
		4	128.512	123.424	0	1
		5	128.512	123.424	0	1
		6	133	123.714	0	0
		7	132.406	123.676	0	1
		8	134	124	0	0
		9	132	125.167	0	0
		10	133.375	120.75	0	0
		11	133.8	121.6	0	0
		12	134.333	121.333	0	0
		13	134.137	121.425	0	1
		14	134.137	121.425	0	1
		15	134.137	121.425	0	1
		16	133.667	123.667	0	0
track #	12
		t	x	y	z	virtual
		0	105	118	0	0
		1	103.615	116.615	0	0
		2	103.4	116.2	0	0
		3	101.833	115.917	0	0
		4	100	116	0	0
		5	100.628	116.014	0	1
		6	100.628	116.014	0	1
		7	98	121.5	0	0
		8	96.6	121.8	0	0
		9	97.096	121.461	0	1
		10	99.6667	124.333	0	0
		11	98.9679	123.553	0	1
		12	98.3333	120.667	0	0
		13	98.8889	120.667	0	0
		14	100.667	123.556	0	0
		15	103	123	0	0
		16	105.889	123.333	0	0
		17	106	123	0	0
		18	104.714	121	0	0
		19	107.125	121.125	0	0
		20	108.833	119	0	0
		21	107.2	118.4	0	0
		22	104	118.5	0	0
		23	106.111	117.667	0	0
		24	105.794	117.911	0	1
		25	105.794	117.911	0	1
		26	110.333	120.333	0	0
track #	13
		t	x	y	z	virtual
		0	71.5714	110.667	0	0
		1	71.875	113.125	0	0
		2	72.4375	112.5	0	0
		3	75	114	0	0
		4	73.0714	113.857	0	0
		5	73.8125	113.5	0	0
		6	72.5789	114.105	0	0
		7	71.8462	114.385	0	0
		8	70	112	0	0
		9	69.6667	112.333	0	0
		10	71.6667	114	0	0
		11	71.7647	114.235	0	0
		12	71.4118	112.647	0	0
		13	70.8125	112.875	0	0
		14	72	112.714	0	0
		15	72.3636	115.727	0	0
		16	74.5	116	0	0
		17	75	115	0	0
		18	73.9333	116.4	0	0
		19	71.8	117.6	0	0
		20	75.1111	117.222	0	0
		21	73.6154	117	0	0
		22	73.3333	116.889	0	0
		23	76.9412	119.412	0	0
		24	78.5217	120.087	0	0
		25	77.8336	119.719	0	1
		26	77.8336	119.719	0	1
		27	84.4	119.8	0	0
		28	85	119	0	0
		29	84.8333	117.167	0	0
		30	84.5	116	0	0
		31	84.5	118	0	0
		32	84	118	0	0
track #	14
		t	x	y	z	virtual
		0	139.697	220.242	0	0
		1	140	218.333	0	0
		2	139.567	220.867	0	0
		3	139.333	220.778	0	0
		4	138.045	220.136	0	0
		5	139.81	218.762	0	0
		6	138.621	220.379	0	0
		7	139	220.528	0	0
		8	138.217	222.304	0	0
		9	138.13	220.522	0	0
		10	138.519	220	0	0
		11	139.227	219.955	0	0
		12	139.143	220.929	0	0
		13	139.333	223.333	0	0
		14	139.272	222.612	0	1
		15	138	219	0	0
		16	137.3	219.6	0	0
		17	137.35	220.55	0	0
		18	138.25	222.625	0	0
		19	136	220.5	0	0
		20	137.462	217.846	0	0
		21	137.213	218.68	0	1
		22	135.5	220	0	0
		23	138.5	221.75	0	0
		24	141	217.5	0	0
		25	138.688	219.312	0	0
		26	137.895	218.421	0	0
		27	139.64	219.44	0	0
		28	139.417	221.639	0	0
		29	139.029	221.286	0	0
		30	136.867	219.333	0	0
		31	137	221.2	0	0
		32	137.571	221.714	0	0
		33	138	222.125	0	0
		34	137.526	219.579	0	0
		35	138.556	218.389	0	0
		36	138.292	218.583	0	0
		37	138.833	218.278	0	0
		38	139.5	219.5	0	0
		39	137.333	219.5	0	0
		40	139	218.5	0	0
		41	140	218	0	0
		42	139.643	218.204	0	1
		43	140	218.833	0	0
		44	139.75	220.438	0	0
		45	139.667	218.111	0	0
		46	139.538	218.385	0	0
		47	139.583	218.447	0	1
		48	139	219	0	0
		49	139.159	218.849	0	1
		50	139.667	219.143	0	0
		51	139.8	218	0	0
		52	140.444	221.778	0	0
		53	140	220.2	0	0
		54	140.068	220.371	0	1
		55	138.6	219.8	0	0
		56	138	219.286	0	0
		57	139	220	0	0
		58	138.333	218.889	0	0
		59	138.461	219.152	0	1
		60	139.385	219.615	0	0
		61	137	220	0	0
		62	137	219.714	0	0
		63	138.182	219.818	0	0
		64	137.903	219.801	0	1
		65	136.286	219.714	0	0
		66	139.143	219.5	0	0
		67	138.529	219.353	0	0
		68	138.517	219.411	0	1
		69	139.55	220.15	0	0
		70	139.269	219.949	0	1
		71	138	220.5	0	0
		72	139.067	223.6	0	0
		73	139.5	220.5	0	0
		74	139.329	221.103	0	1
		75	138	218	0	0
		76	138.362	218.845	0	1
		77	138.362	218.845	0	1
		78	141.667	224.667	0	0
		79	141.078	223.63	0	1
		80	141.078	223.63	0	1
		81	142.667	227.667	0	0
		82	143.133	226.467	0	0
		83	142.294	226.706	0	0
		84	140	223.483	0	0
		85	137.5	223.75	0	0
		86	139.5	223.5	0	0
		87	139.375	222.25	0	0
		88	138.824	221.471	0	0
		89	137	221	0	0
		90	137.727	221	0	0
		91	137.385	220.615	0	0
		92	139.6	222.2	0	0
		93	139.5	221.5	0	0
		94	137	219.5	0	0
		95	137.5	221.5	0	0
		96	136.667	218.889	0	0
		97	137	220	0	0
		98	137	217.667	0	0
		99	139.211	219.211	0	0
		100	138.607	218.953	0	1
		101	137.182	219.727	0	0
		102	138.095	219.381	0	0
		103	138.556	219.407	0	0
		104	138.571	219.381	0	0
		105	138.667	218.8	0	0
		106	138.833	219.583	0	0
		107	138.625	219.188	0	0
		108	138	219.476	0	0
		109	138.304	220	0	0
		110	137.364	220	0	0
		111	138.593	218.519	0	0
		112	138.5	218	0	0
		113	139.056	218.111	0	0
		114	139.522	216.87	0	0
		115	140	216.368	0	0
		116	139.091	217.909	0	0
		117	140.312	217.062	0	0
		118	140	216	0	0
		119	139.5	215	0	0
		120	139.062	217	0	0
		121	140	215	0	0
		122	140.211	216.368	0	0
		123	139.071	218.143	0	0
		124	138.692	218.615	0	0
		125	138.871	218.336	0	1
		126	140.5	215.5	0	0
		127	140.083	216.833	0	0
		128	139.333	217.111	0	0
		129	139.077	217.769	0	0
		130	139.182	217.5	0	0
		131	139.5	217	0	0
		132	139.278	218.167	0	0
		133	137.286	220	0	0
		134	138.111	219.5	0	0
		135	138.308	218.923	0	0
		136	137.5	219.5	0	0
		137	136.5	220	0	0
		138	136.417	219.25	0	0
		139	138.125	218.938	0	0
		140	137.833	219.278	0	0
		141	137	219.375	0	0
		142	137.625	220.5	0	0
		143	137.5	219.714	0	0
		144	138.526	219.158	0	0
		145	138.111	219.296	0	0
		146	136.412	219.941	0	0
		147	138.211	219.579	0	0
		148	138.409	220.227	0	0
		149	138.955	219.227	0	0
		150	139.107	218.893	0	0
		151	139.29	218.968	0	0
		152	139	219.5	0	0
		153	137.9	219.6	0	0
		154	138.5	218.571	0	0
		155	138.393	219.714	0	0
		156	139	219.125	0	0
		157	139.296	218.852	0	0
		158	139.033	218.267	0	0
		159	138.769	218.231	0	0
		160	139.125	218.667	0	0
		161	137.529	219.529	0	0
		162	136.667	219.333	0	0
		163	140.333	216	0	0
		164	140.778	216.5	0	0
		165	140.411	216.61	0	1
		166	140.5	215.5	0	0
		167	140	217.706	0	0
		168	139.5	217.643	0	0
		169	139.889	217.852	0	0
		170	140.529	216.353	0	0
		171	140.75	216.625	0	0
		172	140.857	215.714	0	0
		173	140.5	216.667	0	0
		174	138.458	218.625	0	0
		175	137.52	220.12	0	0
		176	137.522	218.783	0	0
		177	140.353	218	0	0
		178	140.231	216.692	0	0
		179	138.96	218.8	0	0
		180	138	219.727	0	0
		181	139.188	219	0	0
		182	137.8	221	0	0
		183	138.857	218.714	0	0
		184	136.3	219.4	0	0
		185	137.062	220.5	0	0
		186	138.842	218.368	0	0
		187	140.174	218.565	0	0
		188	139.95	217.9	0	0
		189	139.542	218.208	0	0
		190	138.222	220.083	0	0
		191	137.889	219.815	0	0
		192	137.484	221.484	0	0
		193	138.9	219.4	0	0
		194	138.684	219.263	0	0
		195	139.333	219.333	0	0
		196	138.812	218.5	0	0
		197	139.261	217.565	0	0
		198	139.265	219.618	0	0
		199	140	217.935	0	0
track #	15
		t	x	y	z	virtual
		0	130.889	209.444	0	0
		1	129.8	211.4	0	0
		2	130.102	210.858	0	1
		3	129.647	210.471	0	0
		4	130.5	209.778	0	0
		5	130.4	209.6	0	0
		6	129.769	209.615	0	0
		7	130.588	208.882	0	0
		8	130.733	208.2	0	0
		9	130.053	209.158	0	0
		10	130.381	209.381	0	0
		11	130.526	208.842	0	0
		12	130	211.5	0	0
		13	130.625	209.438	0	0
		14	130.846	208	0	0
		15	130.273	210.091	0	0
		16	130.402	209.656	0	1
		17	132.5	207	0	0
		18	132	206	0	0
		19	132.4	205.2	0	0
		20	132.286	205.546	0	1
		21	132.286	205.546	0	1
		22	129.889	210.889	0	0
		23	129.882	210.588	0	0
		24	129.143	210.143	0	0
		25	129.75	209.625	0	0
		26	129.25	210	0	0
		27	129.358	209.942	0	1
		28	129.545	210.364	0	0
		29	132	205.5	0	0
		30	129.667	210.083	0	0
		31	130.737	208.737	0	0
		32	131	208.5	0	0
		33	130.833	209.167	0	0
		34	130.847	209.012	0	1
		35	130.847	209.012	0	1
		36	130.5	209	0	0
		37	129.5	211	0	0
		38	131	208	0	0
		39	133.5	206.5	0	0
		40	130	205	0	0
		41	131.5	207	0	0
		42	129.8	210.867	0	0
		43	131.357	207.786	0	0
		44	131	207.5	0	0
		45	132	206.5	0	0
		46	128.5	211	0	0
		47	129.583	211.25	0	0
		48	129.375	211	0	0
		49	130	210.2	0	0
		50	130	210.714	0	0
		51	130.2	210.7	0	0
		52	130	212	0	0
		53	129.857	211.286	0	0
		54	129.818	210.545	0	0
		55	130.36	209.24	0	0
		56	130.25	209.083	0	0
		57	130.05	210.25	0	0
		58	130	210.353	0	0
		59	130.588	209.059	0	0
		60	129.824	209.882	0	0
		61	130.5	208.5	0	0
		62	129.95	210.9	0	0
		63	129.5	211	0	0
		64	129.653	210.82	0	1
		65	129	210	0	0
		66	129.812	210.5	0	0
		67	131.5	208	0	0
		68	132.5	205	0	0
		69	131	209.8	0	0
		70	130.769	209	0	0
		71	129.5	212	0	0
		72	129.885	211.166	0	1
		73	130.5	209	0	0
		74	129.8	209	0	0
		75	130.909	208.364	0	0
		76	130.5	210.5	0	0
		77	132.5	206	0	0
		78	131	208	0	0
		79	130.667	210.111	0	0
		80	130.829	209.468	0	1
		81	130.375	209.75	0	0
		82	128.857	210.714	0	0
		83	129.2	211.4	0	0
		84	129	212	0	0
		85	130.667	210.556	0	0
		86	129.556	211.667	0	0
		87	130.214	210.214	0	0
		88	129.5	211	0	0
		89	130.318	209.045	0	0
		90	131.231	208.077	0	0
		91	130.5	210	0	0
		92	130.429	210.524	0	0
		93	130.333	210.278	0	0
		94	130.211	209.579	0	0
		95	131.4	206.8	0	0
		96	132.5	205.5	0	0
		97	132.115	206.074	0	1
		98	132.115	206.074	0	1
		99	132.115	206.074	0	1
		100	132.115	206.074	0	1
		101	135.2	202.6	0	0
		102	135.667	199.667	0	0
track #	16
		t	x	y	z	virtual
		0	125.5	216.714	0	0
		1	124.25	217.25	0	0
		2	124.333	216.733	0	0
		3	124.267	216.933	0	0
		4	123.632	216.947	0	0
		5	123.067	216.6	0	0
		6	125.364	216.545	0	0
		7	125	216.5	0	0
		8	121.5	218	0	0
		9	125.667	217.667	0	0
		10	125.5	216.5	0	0
		11	123	215.75	0	0
		12	124.091	216.364	0	0
		13	123	217	0	0
		14	123.263	216.803	0	1
		15	124	217	0	0
		16	124.5	216.5	0	0
		17	123.643	217.071	0	0
		18	124	217	0	0
		19	124.5	216.714	0	0
		20	124.351	216.788	0	1
		21	124.5	217.071	0	0
		22	124.429	216.429	0	0
		23	124.385	217.385	0	0
		24	124	216	0	0
		25	123.583	218.167	0	0
		26	124.5	217.5	0	0
		27	124.647	216	0	0
		28	125.385	216.385	0	0
		29	124.917	216.667	0	0
		30	125.125	217.125	0	0
		31	124.5	216.5	0	0
		32	124.66	216.631	0	1
		33	125.167	216.167	0	0
		34	125.029	216.293	0	1
		35	124.812	216.312	0	0
		36	124.154	217	0	0
		37	124.349	216.811	0	1
		38	126.5	215	0	0
		39	125.914	215.493	0	1
		40	125.914	215.493	0	1
		41	127.667	213.667	0	0
		42	125.778	216.556	0	0
		43	126.167	215.833	0	0
		44	125	216.5	0	0
		45	125	216	0	0
		46	125.087	216.088	0	1
		47	125.087	216.088	0	1
		48	124.167	217.167	0	0
		49	124.331	216.975	0	1
		50	124.2	217	0	0
		51	123.8	216.4	0	0
		52	124.615	216.615	0	0
		53	123.909	217.636	0	0
		54	124.182	217.182	0	0
		55	124.357	217.214	0	0
		56	124	216.714	0	0
		57	124.125	217.875	0	0
		58	124.5	217.5	0	0
		59	123.5	216.5	0	0
		60	123.744	216.779	0	1
		61	123.744	216.779	0	1
		62	123.744	216.779	0	1
		63	123.744	216.779	0	1
		64	123.744	216.779	0	1
		65	126	216.5	0	0
		66	125.803	216.524	0	1
		67	127.2	214.2	0	0
track #	17
		t	x	y	z	virtual
		0	64.875	106.875	0	0
		1	67.4167	104.75	0	0
		2	65.3889	103.944	0	0
		3	67.875	104.875	0	0
		4	65.9375	102.25	0	0
		5	65.875	103	0	0
		6	66	102.5	0	0
		7	64.2143	104.714	0	0
		8	64.3636	103.545	0	0
		9	65.3846	102.615	0	0
		10	64.5385	102.385	0	0
		11	64.7	102.529	0	1
		12	65	106	0	0
		13	63.1111	104.333	0	0
		14	66.5	102.5	0	0
		15	65.7111	103.053	0	1
		16	65.7111	103.053	0	1
		17	67	103.5	0	0
		18	67.5	103.5	0	0
		19	66.3333	104.333	0	0
		20	66.5978	104.101	0	1
		21	66.5	102.5	0	0
		22	67	103	0	0
		23	66.8711	102.983	0	1
		24	65.5	106.5	0	0
		25	65	107	0	0
		26	65.2379	106.603	0	1
		27	65	106	0	0
		28	65.0648	106.164	0	1
		29	64	106.5	0	0
		30	63	105	0	0
		31	65.9444	102.222	0	0
		32	65	101.667	0	0
		33	64.45	101.5	0	0
		34	65.05	101.75	0	0
		35	64.2143	101.429	0	0
		36	64.8182	101.636	0	0
		37	66	102	0	0
		38	64.8519	101.333	0	0
		39	62	105	0	0
		40	63.15	103.55	0	0
		41	60.5	104.778	0	0
		42	61.5	104	0	0
		43	58.5	104	0	0
		44	59.2946	104.036	0	1
		45	59.2946	104.036	0	1
		46	62.9412	100.941	0	0
		47	60.95	100.85	0	0
		48	63.5294	99.0588	0	0
		49	62.2	97	0	0
		50	61.5	96.7143	0	0
track #	18
		t	x	y	z	virtual
		0	141	90.7143	0	0
		1	142.636	90.5455	0	0
		2	143	91	0	0
		3	143	92.25	0	0
		4	144.2	94.3	0	0
		5	143	90.5	0	0
		6	146.25	90	0	0
		7	143.5	93	0	0
		8	145	90.1667	0	0
		9	144	94	0	0
		10	142.333	90.3333	0	0
		11	144.25	91.25	0	0
		12	144.2	90.4	0	0
		13	144.109	90.6196	0	1
		14	142.5	91	0	0
		15	140	89.75	0	0
		16	142	90.3333	0	0
		17	141.673	90.2595	0	1
		18	144.111	94.3333	0	0
		19	144	93.7143	0	0
		20	143.849	93.5807	0	1
		21	143.849	93.5807	0	1
		22	143.849	93.5807	0	1
		23	141	97.5	0	0
		24	141.377	96.9816	0	1
		25	144.5	100.5	0	0
		26	144.5	99.5	0	0
		27	143.5	99.5	0	0
		28	146.5	99.5	0	0
		29	145.741	99.5016	0	1
		30	144.2	102.4	0	0
		31	142.5	102	0	0
		32	143.077	101.894	0	1
		33	143.077	101.894	0	1
		34	143.077	101.894	0	1
		35	140	96.75	0	0
		36	140.5	96.7143	0	0
		37	141.957	95.9565	0	0
		38	141.554	96.2133	0	1
		39	146.5	95.5	0	0
		40	145.153	95.6942	0	1
		41	144.167	95.8333	0	0
		42	141.4	98.2	0	0
		43	140.5	100.5	0	0
		44	140.97	99.6953	0	1
		45	140.97	99.6953	0	1
		46	140.97	99.6953	0	1
		47	140.97	99.6953	0	1
		48	140.97	99.6953	0	1
		49	136.667	98.8333	0	0
track #	19
		t	x	y	z	virtual
		0	88	104	0	0
		1	88.5455	104.818	0	0
		2	89.4167	104.75	0	0
		3	89.7273	103.818	0	0
		4	89.5	103	0	0
		5	88	106.5	0	0
		6	87.6364	106.909	0	0
		7	85.7143	105.571	0	0
		8	83.2727	106.364	0	0
		9	86.5	103	0	0
		10	85.8453	103.877	0	1
		11	85.8453	103.877	0	1
		12	84	108	0	0
		13	81.3333	109.833	0	0
		14	83.25	111	0	0
		15	83.2	109.6	0	0
		16	83.1306	109.844	0	1
		17	85.875	107.125	0	0
		18	86	106.5	0	0
		19	86.0625	107.688	0	0
		20	82.5	109.75	0	0
		21	83.2	108.6	0	0
		22	84.2	105.7	0	0
		23	85.875	105.25	0	0
		24	85.3497	105.598	0	1
		25	85.3497	105.598	0	1
		26	86	100.5	0	0
		27	85.8842	101.408	0	1
		28	85.8842	101.408	0	1
		29	84.5	104.5	0	0
		30	85.875	104.875	0	0
		31	86.5	106	0	0
		32	85.5556	106.222	0	0
		33	85.7442	106.06	0	1
		34	88.3333	106.667	0	0
		35	89.25	109	0	0
		36	86.7	110.1	0	0
		37	87.4286	112.571	0	0
		38	84.5	113.5	0	0
		39	84.875	114.875	0	0
		40	83	117	0	0
		41	83.875	114.125	0	0
		42	83.7841	114.713	0	1
		43	87	114	0	0
		44	85.8667	113.533	0	0
		45	87.0909	114.364	0	0
		46	86.5385	115.692	0	0
		47	87.8889	116.333	0	0
		48	87	115.5	0	0
		49	87.1467	115.649	0	1
		50	87.4444	113.667	0	0
		51	82.2	114.6	0	0
		52	81	118	0	0
track #	20
		t	x	y	z	virtual
		0	79.25	106.25	0	0
		1	79.25	106.25	0	1
		2	79.3	110.3	0	0
		3	78.7143	110	0	0
		4	78.5	106.125	0	0
		5	77.0714	104	0	0
		6	78.0909	103.364	0	0
		7	77	108	0	0
		8	77.2524	106.848	0	1
		9	80.8571	109.071	0	0
		10	81.0588	108.765	0	0
		11	77.8889	110.333	0	0
		12	78.2857	110	0	0
		13	78.3888	109.968	0	1
		14	75.5	111	0	0
		15	77.6	112.2	0	0
		16	79.1667	111.833	0	0
		17	78.6426	111.823	0	1
		18	81	110.5	0	0
		19	76.8889	113.333	0	0
		20	76	113	0	0
		21	76.4994	112.907	0	1
		22	75.7143	111	0	0
		23	75.5	109.5	0	0
		24	75.5385	110.615	0	0
		25	71	111	0	0
		26	69.75	107	0	0
		27	71.2	107.4	0	0
		28	71.2857	108.857	0	0
		29	72.1111	110.556	0	0
		30	72.5	110	0	0
		31	73.8	112.5	0	0
		32	74	110.2	0	0
		33	73.8363	110.641	0	1
		34	73.8363	110.641	0	1
		35	80	109.5	0	0
		36	80.6667	107.333	0	0
		37	79	108	0	0
		38	76	105.625	0	0
		39	79.5	104.5	0	0
		40	78.8	105.6	0	0
		41	80.5	106	0	0
		42	80.0365	105.845	0	1
		43	80.0365	105.845	0	1
		44	80.0365	105.845	0	1
		45	81.8	106.4	0	0
		46	81.5668	106.327	0	1
		47	78.6667	108.333	0	0
		48	80	110.5	0	0
		49	80.0625	111.688	0	0
		50	77.2	110.5	0	0
		51	78.625	108.25	0	0
		52	80	109.643	0	0
		53	79.2	111.1	0	0
		54	79.5	109.2	0	0
		55	82.5	108	0	0
		56	81.7857	110.143	0	0
		57	81.6875	109.188	0	0
		58	81.6538	107.154	0	0
		59	81	108	0	0
		60	81.75	107.917	0	0
		61	82.125	108.125	0	0
		62	80.4667	108.333	0	0
		63	78.8235	106.529	0	0
		64	78.5	108.5	0	0
		65	78.7406	108.092	0	1
		66	75.5	110.5	0	0
		67	76.3333	107.667	0	0
		68	76.875	108.125	0	0
		69	75	107.75	0	0
		70	74.5	106	0	0
		71	74.3333	106.667	0	0
		72	75.2857	104.429	0	0
		73	76.2222	104.111	0	0
		74	76.125	103.875	0	0
		75	76.0652	104.007	0	1
		76	81.0833	102.75	0	0
		77	82.2857	105	0	0
		78	81.5861	104.48	0	1
		79	81.5861	104.48	0	1
		80	82.5	108.5	0	0
		81	82.5	107.5	0	0
track #	21
		t	x	y	z	virtual
		0	89.1667	117.167	0	0
		1	88.3333	114.25	0	0
		2	88.6471	115	0	0
		3	89.5	116	0	0
		4	88.0909	116.636	0	0
		5	89.25	116.25	0	0
		6	89.5	115.5	0	0
		7	89.9167	116.583	0	0
		8	90.375	115.75	0	0
		9	91.8	117.6	0	0
		10	93.2	116	0	0
		11	91	115	0	0
		12	91.125	114.125	0	0
		13	91.2171	114.46	0	1
		14	91.2171	114.46	0	1
		15	92.5	110	0	0
track #	22
		t	x	y	z	virtual
		0	107.286	98.1429	0	0
		1	106.5	97.75	0	0
		2	103.667	95.6667	0	0
		3	105	99	0	0
		4	102	99	0	0
		5	102.78	98.7971	0	1
		6	103.667	96.6667	0	0
		7	103	97	0	0
		8	102.5	98	0	0
		9	102.668	97.746	0	1
		10	101.25	94.5833	0	0
		11	102.75	96.25	0	0
		12	99.2	95.4	0	0
		13	100.084	95.5718	0	1
		14	100.084	95.5718	0	1
		15	95.5	99	0	0
		16	96.3162	98.3896	0	1
		17	97	95.5	0	0
track #	23
		t	x	y	z	virtual
		0	125	98.5	0	0
		1	122.5	98.5	0	0
		2	123.192	98.5	0	1
		3	123.167	95.1667	0	0
		4	124	94	0	0
		5	122.4	93.2	0	0
		6	122.774	93.5718	0	1
		7	122.774	93.5718	0	1
		8	119.5	94	0	0
		9	114.909	93.1818	0	0
		10	115.375	95	0	0
		11	116.455	94.8182	0	0
		12	117.5	95	0	0
		13	117.182	93.7273	0	0
		14	116	97	0	0
		15	119.917	97.1667	0	0
		16	119.6	96.8	0	0
		17	121	92.5	0	0
		18	120.57	93.6787	0	1
		19	120.57	93.6787	0	1
		20	121	89	0	0
		21	117.333	86.3333	0	0
		22	117	84.5	0	0
		23	117.35	85.251	0	1
		24	117.35	85.251	0	1
		25	116	79.5	0	0
		26	116.24	80.5239	0	1
		27	112.5	78.5	0	0
		28	113.493	79.0374	0	1
		29	113.493	79.0374	0	1
		30	113.493	79.0374	0	1
		31	110.5	78	0	0
track #	24
		t	x	y	z	virtual
		0	126.333	82.8889	0	0
		1	128	83.8333	0	0
		2	127.333	82.8889	0	0
		3	127.667	84.6667	0	0
track #	25
		t	x	y	z	virtual
		0	134.909	116.909	0	0
		1	132.636	115.909	0	0
		2	132.4	116.8	0	0
		3	132.636	116.633	0	1
		4	135.2	114.6	0	0
		5	133.867	116.067	0	0
		6	132.333	116.778	0	0
		7	132	116	0	0
		8	131.167	114.167	0	0
		9	129	111	0	0
		10	129.668	112.009	0	1
		11	129.668	112.009	0	1
		12	129.668	112.009	0	1
		13	129.668	112.009	0	1
		14	129.668	112.009	0	1
		15	126.5	118	0	0
track #	26
		t	x	y	z	virtual
		0	147.667	122.667	0	0
		1	148	120.5	0	0
		2	147.908	121.1	0	1
		3	146	121.333	0	0
		4	147.2	117.4	0	0
		5	149.2	116.6	0	0
		6	148.605	117.105	0	1
		7	145.167	115.833	0	0
		8	144.5	116.25	0	0
		9	143.3	120.3	0	0
		10	142.333	121.111	0	0
		11	145	122	0	0
		12	145.667	121.667	0	0
		13	146.5	117	0	0
		14	146.6	116.2	0	0
		15	147	115.75	0	0
		16	148.5	114	0	0
		17	148.053	114.552	0	1
		18	148.053	114.552	0	1
		19	143.333	118.667	0	0
		20	142.5	115.5	0	0
		21	143	113.286	0	0
		22	142.5	114.5	0	0
		23	141.167	119.167	0	0
		24	141	120	0	0
		25	140.667	119.667	0	0
		26	142.25	118	0	0
		27	139.8	118	0	0
		28	137.909	118.636	0	0
		29	138.576	118.495	0	1
		30	142	119	0	0
		31	141	113.714	0	0
		32	143.333	114.333	0	0
		33	140	117	0	0
		34	140.385	118.385	0	0
		35	139.385	117.615	0	0
		36	139.182	118.545	0	0
		37	144	120.5	0	0
		38	142.725	119.903	0	1
		39	140.5	119.5	0	0
		40	139.4	117.8	0	0
		41	140.1	117.9	0	0
		42	141.364	117.091	0	0
		43	142.286	117.286	0	0
		44	143.5	113.5	0	0
		45	139.333	113.333	0	0
		46	140.352	113.661	0	1
		47	141.615	116	0	0
		48	140.667	114.5	0	0
		49	137	113	0	0
		50	138.882	111.059	0	0
		51	140	113	0	0
		52	143	114	0	0
		53	137.818	114.182	0	0
		54	138.955	112.773	0	0
		55	139.333	113.333	0	0
		56	137.364	114.909	0	0
		57	136	113.333	0	0
		58	136.8	111.6	0	0
		59	134.5	112	0	0
		60	135.111	111.556	0	0
		61	135.109	111.688	0	1
		62	135	106.5	0	0
		63	137	105	0	0
		64	137	105.25	0	0
		65	135.5	104	0	0
		66	134.5	105.5	0	0
		67	137.385	105.769	0	0
		68	138.125	107.125	0	0
		69	137.737	106.713	0	1
		70	135.667	110.333	0	0
		71	132.857	109.929	0	0
		72	132.083	113.917	0	0
		73	132.544	112.787	0	1
		74	132.125	113.125	0	0
		75	132.239	113.033	0	1
		76	133.5	114	0	0
		77	133.157	113.737	0	1
		78	133.157	113.737	0	1
		79	135.667	111.667	0	0
		80	133.917	111.333	0	0
		81	133.714	110	0	0
		82	133	111.75	0	0
		83	134	110.2	0	0
		84	133.792	110.523	0	1
		85	133.792	110.523	0	1
		86	136.5	111.5	0	0
		87	138	113	0	0
		88	136.286	111	0	0
		89	136.609	111.423	0	1
		90	134	116	0	0
		91	132.5	113.714	0	0
		92	131	115	0	0
track #	27
		t	x	y	z	virtual
		0	142.235	128.882	0	0
		1	141.381	128.429	0	0
		2	140.667	130.222	0	0
		3	143.625	129.625	0	0
		4	143.429	128.857	0	0
		5	144.5	128.5	0	0
		6	144.833	129	0	0
		7	145	124	0	0
		8	145.4	127.2	0	0
		9	145	128.5	0	0
		10	147	126.5	0	0
		11	146.475	126.911	0	1
		12	141.462	128.846	0	0
		13	141.875	128.875	0	0
		14	142.75	128.75	0	0
		15	146.95	129.25	0	0
		16	145.286	128.524	0	0
		17	144.667	128	0	0
		18	143	128	0	0
		19	143	127	0	0
		20	144.429	128.143	0	0
		21	144.111	128.667	0	0
		22	141.286	127.857	0	0
		23	140	127	0	0
		24	140.167	125.833	0	0
		25	140.19	126.952	0	0
		26	141	127.364	0	0
		27	142.462	127.923	0	0
		28	141.529	128.176	0	0
		29	141.158	127.105	0	0
		30	142.483	127.034	0	0
		31	140.933	125.6	0	0
		32	142.786	127.071	0	0
		33	138.444	124.778	0	0
		34	138.636	124.909	0	0
		35	138.875	125.022	0	1
		36	138.875	125.022	0	1
		37	137.286	127	0	0
		38	139.333	127.167	0	0
		39	138.865	127.029	0	1
		40	141.867	127.933	0	0
		41	139.273	127	0	0
		42	138.316	129.053	0	0
		43	142.1	127.25	0	0
		44	139.704	128.296	0	0
		45	139.174	126.739	0	0
		46	142.5	127.5	0	0
		47	142	126.5	0	0
		48	144.4	128.2	0	0
		49	144.6	123.2	0	0
		50	146	123	0	0
		51	145	121	0	0
		52	143.125	121.125	0	0
track #	28
		t	x	y	z	virtual
		0	139.75	106	0	0
		1	139.8	105.6	0	0
		2	138.5	107.5	0	0
		3	138	109.5	0	0
		4	138	109.5	0	0
		5	138.333	108.333	0	0
		6	140.5	106.5	0	0
		7	138.2	106.4	0	0
		8	138.66	106.583	0	1
		9	137.5	106	0	0
		10	137.816	106.159	0	1
		11	137.816	106.159	0	1
		12	137.816	106.159	0	1
		13	137.816	106.159	0	1
		14	137.816	106.159	0	1
		15	143	113	0	0
track #	29
		t	x	y	z	virtual
		0	155.875	82.875	0	0
		1	158.5	81.5	0	0
		2	155.941	82.5882	0	0
		3	158	82	0	0
		4	158.167	81.8333	0	0
		5	156.304	82.7826	0	0
		6	159.5	80.5	0	0
		7	159.2	81.6	0	0
		8	159	81	0	0
track #	30
		t	x	y	z	virtual
		0	148	83.5	0	0
		1	147.2	83.6	0	0
		2	147.422	83.5723	0	1
		3	148.5	83.5	0	0
		4	148.206	83.5197	0	1
		5	148.206	83.5197	0	1
		6	153	83.5	0	0
		7	153.778	83.4444	0	0
		8	154.5	83.5	0	0
		9	155.941	83.1765	0	0
		10	155.737	82.6842	0	0
		11	155.312	83.0625	0	0
		12	154.875	83.125	0	0
		13	157.417	82.1667	0	0
		14	158.889	82.3333	0	0
		15	155.571	82.8571	0	0
		16	156.5	82.5	0	0
		17	156.909	82.3636	0	0
		18	159	81	0	0
		19	159	81.5	0	0
		20	156.714	82.5714	0	0
		21	155.8	83	0	0
		22	152.724	82.8621	0	0
		23	156	84	0	0
		24	154	83.5	0	0
		25	157.333	83.6667	0	0
		26	160.5	81	0	0
		27	158.364	81.5455	0	0
		28	158.625	81.75	0	0
		29	155.933	82.6	0	0
		30	156.668	82.3568	0	1
		31	156.668	82.3568	0	1
		32	156.667	82.3333	0	0
		33	158.4	81.8	0	0
		34	158.6	81.8	0	0
		35	158	82.5	0	0
		36	159	82	0	0
		37	156.667	81.6667	0	0
		38	158.333	81.3333	0	0
		39	154.727	82.8636	0	0
		40	154.444	82.3333	0	0
		41	156.889	81.6667	0	0
		42	155.714	82	0	0
		43	153.5	83.2	0	0
		44	152.154	83.5385	0	0
		45	153.667	82.75	0	0
		46	153.812	83.3125	0	0
		47	155.429	82.8095	0	0
		48	154.158	83	0	0
		49	151.667	82.8889	0	0
		50	153	82.8571	0	0
		51	154.385	82.3846	0	0
		52	157.5	82	0	0
		53	159	81.7143	0	0
		54	153	82.625	0	0
		55	153.125	82.125	0	0
		56	152.2	82.6	0	0
		57	154.263	82.6316	0	0
		58	154.385	82.7692	0	0
		59	153.125	83.875	0	0
		60	152.4	83.2	0	0
		61	151	83	0	0
		62	151.457	83.0812	0	1
		63	151.457	83.0812	0	1
		64	155.667	81.8889	0	0
		65	154.3	82.2	0	0
		66	156.5	82.5	0	0
		67	155.947	82.4113	0	1
		68	161	81.5	0	0
		69	159.624	81.7482	0	1
		70	159.624	81.7482	0	1
		71	159.624	81.7482	0	1
		72	159.624	81.7482	0	1
		73	156.556	82.1111	0	0
		74	156.878	82.0729	0	1
		75	160	80	0	0
track #	31
		t	x	y	z	virtual
		0	89	72.75	0	0
		1	90.6667	73.6667	0	0
		2	93	73	0	0
		3	92.2379	73.1126	0	1
		4	92.2379	73.1126	0	1
		5	89	76	0	0
		6	87.6667	80.4444	0	0
		7	87.7059	80.5882	0	0
		8	90	78	0	0
		9	85.8333	79.8333	0	0
		10	84.4545	81.6364	0	0
		11	85.8889	81.8889	0	0
		12	88.25	80.125	0	0
		13	87.4286	79.2857	0	0
		14	87	79	0	0
		15	87.1256	79.1711	0	1
		16	84.125	82.875	0	0
		17	83	80.7	0	0
		18	83.5289	81.0176	0	1
		19	82.5	80	0	0
		20	82	80.5	0	0
		21	82.2125	80.4393	0	1
		22	85.3333	79.1667	0	0
		23	87.9286	80.2143	0	0
		24	83.5714	79.7143	0	0
		25	88.8	79.6	0	0
		26	88.2857	79.5714	0	0
		27	88.107	79.5939	0	1
		28	89	80.5	0	0
		29	90.5	80.5	0	0
		30	85.4	77.8	0	0
		31	86.6596	78.517	0	1
		32	84	80.1667	0	0
		33	85.6	77.8	0	0
		34	88.2857	79	0	0
		35	90	80	0	0
		36	89	76.5	0	0
		37	89	74	0	0
		38	87	79	0	0
		39	86.5	78.5	0	0
		40	89.0769	77.2308	0	0
		41	87.4118	75.6471	0	0
		42	88.7273	77.8636	0	0
		43	90.1429	77.6071	0	0
		44	87.3	75.6	0	0
		45	85.5333	75.6667	0	0
		46	86.191	75.7932	0	1
		47	86.191	75.7932	0	1
		48	86.191	75.7932	0	1
		49	86.191	75.7932	0	1
		50	86.191	75.7932	0	1
		51	77	74.75	0	0
track #	32
		t	x	y	z	virtual
		0	168.5	71	0	0
		1	167.143	72	0	0
		2	168.75	70.5625	0	0
		3	168.692	71.0769	0	0
		4	166.857	71.5	0	0
		5	168.2	71.0667	0	0
		6	166.824	72.1176	0	0
		7	168.357	71.7857	0	0
		8	167.889	71	0	0
		9	168.5	70	0	0
		10	167.111	72	0	0
		11	166.5	73.2857	0	0
		12	163.125	74.25	0	0
		13	164.444	73.8889	0	0
		14	168	71.5	0	0
		15	166	73.5	0	0
		16	166.368	73.1579	0	0
		17	167.667	72.6667	0	0
		18	166.438	72.625	0	0
		19	166.769	72.3846	0	0
		20	166.889	71.4444	0	0
		21	166.8	72.4	0	0
		22	166	72.5	0	0
		23	167	73	0	0
		24	166.788	72.8427	0	1
		25	168.167	71.4167	0	0
		26	167.791	71.805	0	1
		27	169.5	71.5	0	0
		28	169.035	71.5831	0	1
		29	170	69.5	0	0
		30	168.6	71.2	0	0
		31	168.667	71.3333	0	0
		32	169.111	70.8889	0	0
		33	169.008	70.9772	0	1
		34	169.5	70	0	0
		35	168.5	72	0	0
		36	168.736	71.5278	0	1
		37	168	70	0	0
		38	168.167	71.1667	0	0
		39	164.875	73.875	0	0
		40	165.769	73.8462	0	0
		41	165.158	73.1579	0	0
		42	164.9	73.2	0	0
		43	166.071	73.0714	0	0
		44	166	72.8571	0	0
		45	166.583	73.2917	0	0
		46	166.632	72.9474	0	0
		47	166.75	72.625	0	0
		48	168	72	0	0
		49	166.429	72.7143	0	0
		50	166.4	72.2	0	0
		51	169.667	70.9167	0	0
		52	169.5	72	0	0
		53	168.882	71.5882	0	0
		54	169.2	71	0	0
		55	169.889	70.6667	0	0
		56	165.5	73	0	0
		57	167.5	71	0	0
		58	168.444	71.8889	0	0
		59	167.7	70.9	0	0
		60	163.714	73.8571	0	0
		61	165	74	0	0
		62	167.5	72.5	0	0
		63	166.867	72.4667	0	0
		64	165.385	73.6154	0	0
		65	164.636	73.9091	0	0
		66	165.333	73.1111	0	0
		67	164.333	74.1111	0	0
		68	165.188	73.5	0	0
		69	164.7	73.7	0	0
		70	163.5	73.5	0	0
		71	163.851	73.5474	0	1
		72	167.385	72.6154	0	0
		73	166.5	73	0	0
		74	164.286	75	0	0
		75	164.883	74.4456	0	1
		76	167	73	0	0
		77	166.423	73.3937	0	1
		78	166	73	0	0
		79	166.115	73.1072	0	1
		80	167.333	70.6667	0	0
		81	169.5	71.5	0	0
		82	171	72	0	0
		83	169.5	71.5	0	0
		84	169.747	71.5957	0	1
		85	169.747	71.5957	0	1
		86	167.333	71.9167	0	0
		87	167.5	72	0	0
		88	166.5	73	0	0
		89	166.462	72.3846	0	0
		90	166.5	72.5	0	0
		91	166.514	72.4933	0	1
		92	164.455	73.6364	0	0
		93	165.015	73.3251	0	1
		94	165.015	73.3251	0	1
		95	168.875	71.125	0	0
		96	168.5	71.5	0	0
		97	166.4	72.4	0	0
		98	167.5	70.5	0	0
		99	169.2	71.4	0	0
		100	167.417	72.1667	0	0
		101	167.765	71.9246	0	1
		102	167.765	71.9246	0	1
		103	169.5	71.5	0	0
		104	168.333	72.1111	0	0
		105	168.875	70.875	0	0
		106	168.79	71.1724	0	1
		107	167.5	71.7143	0	0
		108	165	73.5	0	0
		109	164.75	73.25	0	0
		110	165.385	73.6154	0	0
		111	165.9	73.2	0	0
		112	165.733	73.2804	0	1
		113	164.5	74.5	0	0
		114	164.836	74.1679	0	1
		115	164.667	73.6667	0	0
		116	165.1	74.1	0	0
		117	163.5	74	0	0
		118	164	74	0	0
[truncated: 18,875 more rows]

## Sheet: Feuil4
track #	0
		t	x	y	z	virtual
		0	98	189	0	0
		1	97.8	189	0	0
		2	97.8561	189	0	1
		3	97.1429	189.571	0	0
		4	97.5	189.5	0	0
		5	96.875	190.125	0	0
		6	97.0351	189.946	0	1
		7	98.6364	189.455	0	0
		8	98.8824	189.412	0	0
		9	97.2857	189.5	0	0
		10	98.1765	189.471	0	0
		11	98	189.714	0	0
		12	98	189	0	0
		13	98.0029	189.179	0	1
		14	97.2	190.6	0	0
		15	97	190.5	0	0
		16	98.25	189.438	0	0
		17	98.2857	189.429	0	0
		18	98	189.714	0	0
		19	98.0523	189.657	0	1
		20	98	190	0	0
		21	97.6	190.2	0	0
		22	97.8235	190.235	0	0
		23	98	190.2	0	0
		24	97.8333	191.167	0	0
		25	96.3333	190.333	0	0
		26	97	189.5	0	0
		27	96.9325	189.773	0	1
		28	96.25	190.375	0	0
		29	97.5	190.2	0	0
		30	97.2073	190.202	0	1
		31	97.6	190.2	0	0
		32	99.2	189.4	0	0
		33	98.6154	189.615	0	0
		34	97.5714	189.714	0	0
		35	98.5	189	0	0
		36	100	189	0	0
track #	1
		t	x	y	z	virtual
		0	158.455	170.818	0	0
		1	158.455	170.818	0	1
		2	157.2	171	0	0
		3	158	171.5	0	0
		4	157.876	171.348	0	1
		5	157.876	171.348	0	1
		6	157	172.5	0	0
		7	159.75	170.375	0	0
		8	159.054	170.89	0	1
		9	159.889	170.667	0	0
		10	159.5	169.5	0	0
		11	158.75	170.75	0	0
track #	2
		t	x	y	z	virtual
		0	142.438	163.438	0	0
		1	141.667	163.133	0	0
		2	141.125	163.875	0	0
		3	143.667	163.333	0	0
		4	143.024	163.433	0	1
		5	143.024	163.433	0	1
		6	143.024	163.433	0	1
		7	143.024	163.433	0	1
		8	139	164	0	0
track #	3
		t	x	y	z	virtual
		0	152.211	160.632	0	0
		1	151.833	160.792	0	0
		2	150.385	160.385	0	0
		3	150.263	161.263	0	0
		4	150.269	160.192	0	0
		5	150.133	161.8	0	0
		6	151.286	161.619	0	0
		7	151.903	161.258	0	0
		8	151.25	161.219	0	0
		9	153	160.529	0	0
		10	151.963	161.074	0	0
		11	151.771	160.829	0	0
		12	151.25	161.312	0	0
		13	151.273	161.697	0	0
		14	151.571	161.619	0	0
		15	151.905	161.048	0	0
		16	154.6	159.8	0	0
		17	151.652	160.826	0	0
		18	151.792	160.417	0	0
		19	152.304	161.304	0	0
		20	155	158.714	0	0
		21	154.333	159	0	0
		22	152.636	160.909	0	0
		23	151.846	161.808	0	0
		24	149.12	161.56	0	0
		25	152.636	160.318	0	0
		26	151.8	159.4	0	0
		27	153.5	161.438	0	0
		28	151.591	161.318	0	0
		29	150.652	161.913	0	0
		30	151.407	161.037	0	0
		31	149	163.5	0	0
		32	152.636	161.818	0	0
		33	152.217	161.217	0	0
		34	154.278	161.611	0	0
		35	152.833	161.4	0	0
		36	152.3	161.05	0	0
		37	153.167	162.083	0	0
		38	150.429	160.714	0	0
		39	152	161.833	0	0
		40	152.188	163.188	0	0
		41	152.5	164	0	0
		42	152.875	159.875	0	0
		43	147.5	162	0	0
		44	151	160.5	0	0
		45	151.333	161.048	0	0
		46	150.684	161.474	0	0
		47	149.636	160.909	0	0
		48	149.2	162.4	0	0
		49	149.408	162.022	0	1
		50	149.5	164	0	0
		51	149.545	162.409	0	0
		52	150.719	161.969	0	0
		53	148	165.25	0	0
		54	148.659	164.401	0	1
		55	148.659	164.401	0	1
		56	149.432	161.649	0	0
		57	145.944	162.889	0	0
		58	149.143	161.943	0	0
		59	147.417	160.833	0	0
		60	147.083	160.083	0	0
		61	147.258	160.39	0	1
		62	147.258	160.39	0	1
		63	141.5	162.5	0	0
		64	140.818	163.455	0	0
		65	141.231	162.769	0	0
		66	141.167	162.917	0	0
		67	141.5	164.5	0	0
		68	139.875	163.875	0	0
		69	140.231	162.154	0	0
		70	140.591	163.227	0	0
		71	139.933	162.333	0	0
		72	141.625	163.333	0	0
		73	140.286	162	0	0
		74	139	162.286	0	0
		75	142.333	162.533	0	0
		76	142.571	163.429	0	0
		77	141.118	164.471	0	0
		78	140.579	164.158	0	0
		79	141.364	164.455	0	0
		80	141.213	164.369	0	1
		81	141.213	164.369	0	1
		82	146	165.5	0	0
		83	141.5	163.625	0	0
		84	147.636	162.818	0	0
		85	145.667	163.889	0	0
		86	143.4	163.8	0	0
		87	143.333	165.333	0	0
		88	143.536	164.902	0	1
		89	146.75	164	0	0
		90	145.864	164.249	0	1
		91	145.333	162.667	0	0
		92	145	164	0	0
		93	145.132	163.753	0	1
		94	145.833	164.833	0	0
		95	141.333	165.267	0	0
		96	141.5	166	0	0
		97	141.083	165.667	0	0
		98	139.667	164.333	0	0
		99	138.286	162.429	0	0
		100	139.533	162.867	0	0
		101	140.667	162.917	0	0
		102	141.5	163.5	0	0
		103	142	164	0	0
		104	141.294	163.647	0	0
		105	139.667	160.917	0	0
		106	139.786	161.643	0	0
		107	138.333	163.111	0	0
		108	138.25	162.417	0	0
		109	140.833	161.833	0	0
		110	140.16	162.016	0	1
		111	138	162	0	0
		112	138.5	162.4	0	0
		113	138.5	161	0	0
		114	138.507	161.356	0	1
		115	140.5	163	0	0
		116	141	162	0	0
		117	140.711	162.151	0	1
		118	140.711	162.151	0	1
		119	139.667	165	0	0
		120	138.727	163.273	0	0
		121	141.133	161.533	0	0
		122	139.5	161.714	0	0
		123	140.133	162.467	0	0
		124	140.5	162	0	0
		125	140.938	162.875	0	0
		126	140.429	163.286	0	0
		127	140.7	164.3	0	0
		128	140.182	162.727	0	0
		129	140.538	162.154	0	0
		130	142.583	162.75	0	0
		131	141	162	0	0
		132	139	163.5	0	0
		133	135	165	0	0
		134	136.276	164.486	0	1
		135	136.276	164.486	0	1
		136	139	163	0	0
		137	138.507	163.269	0	1
		138	138	165.5	0	0
		139	139.7	163.3	0	0
		140	139.27	163.74	0	1
		141	143.25	164.083	0	0
		142	142.153	163.989	0	1
		143	142.153	163.989	0	1
		144	143.857	164.429	0	0
		145	142.182	164.455	0	0
		146	139.6	163.6	0	0
		147	139.385	162.615	0	0
		148	137.909	161.182	0	0
		149	139.5	162.333	0	0
		150	139.6	161.8	0	0
		151	139.488	161.897	0	1
		152	139	163.5	0	0
		153	137.4	161.2	0	0
		154	133.75	160.25	0	0
		155	133	163	0	0
		156	130	161	0	0
		157	127.267	161.267	0	0
		158	128.288	161.296	0	1
		159	130.5	157	0	0
		160	131.889	162.778	0	0
		161	131.338	161.511	0	1
		162	130.667	163.5	0	0
		163	130.852	162.952	0	1
		164	129.333	165.333	0	0
		165	131.3	161.2	0	0
		166	129.385	165.385	0	0
		167	128.737	161.5	0	0
		168	128.857	160.143	0	0
		169	132.333	162	0	0
		170	131.875	162.875	0	0
		171	133.5	162.5	0	0
		172	135.692	160.308	0	0
		173	134.25	161.5	0	0
		174	134.5	163	0	0
		175	134.485	162.542	0	1
		176	132	164.5	0	0
		177	131	164.5	0	0
		178	130.8	163.6	0	0
		179	130.983	163.807	0	1
		180	130.983	163.807	0	1
		181	130.983	163.807	0	1
		182	130.333	166.333	0	0
		183	132.333	165.111	0	0
		184	132.5	165	0	0
		185	132.875	165.875	0	0
		186	133.4	160.8	0	0
		187	132	163.286	0	0
		188	127.5	165	0	0
		189	132.667	164.111	0	0
		190	133.3	164.3	0	0
		191	132.834	164.273	0	1
		192	133.778	169.111	0	0
		193	135.111	167.889	0	0
		194	133.643	164.5	0	0
		195	134.6	163.4	0	0
		196	134.414	163.959	0	1
		197	133.3	162.4	0	0
track #	4
		t	x	y	z	virtual
		0	98.2	136	0	0
		1	98.5	135.8	0	0
		2	99.2	135.9	0	0
		3	99.8	136.5	0	0
		4	99.0909	136.636	0	0
		5	99.2243	136.552	0	1
		6	101.25	133	0	0
		7	100.5	135.667	0	0
		8	99	135.8	0	0
		9	99.125	135.75	0	0
		10	99.2086	135.718	0	1
		11	99.2086	135.718	0	1
		12	99.3333	136.667	0	0
		13	99.3333	136.667	0	0
		14	99.3273	136.621	0	1
		15	99.4	135.8	0	0
		16	99	136	0	0
		17	99.1047	136.007	0	1
		18	99.1047	136.007	0	1
		19	99.1047	136.007	0	1
		20	99.1047	136.007	0	1
		21	99.1047	136.007	0	1
		22	98	136.5	0	0
		23	98	138	0	0
		24	98.0258	137.595	0	1
		25	98.0258	137.595	0	1
		26	102.667	139.667	0	0
		27	99	136	0	0
track #	5
		t	x	y	z	virtual
		0	169	160	0	0
		1	169.2	161.6	0	0
		2	167.875	162.125	0	0
		3	168	162.5	0	0
		4	169.6	161.2	0	0
		5	169.176	161.509	0	1
		6	170.167	162	0	0
		7	169.894	161.865	0	1
		8	170	162.25	0	0
		9	168.5	163	0	0
		10	169.667	162.667	0	0
		11	170	162.5	0	0
		12	169.85	162.553	0	1
		13	169.85	162.553	0	1
		14	170	162	0	0
		15	168.714	160.857	0	0
		16	169	161	0	0
		17	167.5	164	0	0
		18	166.6	163.8	0	0
		19	167.667	161.111	0	0
		20	168	161.5	0	0
		21	168	161.5	0	0
		22	168.4	161.8	0	0
		23	169.5	161.875	0	0
		24	169.111	161.333	0	0
		25	170	161	0	0
		26	168.462	162.385	0	0
		27	168.286	162	0	0
		28	168.5	163	0	0
		29	168.545	162.727	0	0
		30	169	163	0	0
		31	169.182	162.364	0	0
		32	167.917	162.333	0	0
		33	167.611	163.556	0	0
		34	167.933	162.2	0	0
		35	168.091	162.364	0	0
		36	167.889	162.667	0	0
		37	168.5	162	0	0
		38	167.5	164	0	0
		39	168.5	163	0	0
		40	168.917	162.833	0	0
		41	168.273	162.727	0	0
		42	167.429	162.143	0	0
		43	168.667	162.333	0	0
		44	168.714	162	0	0
		45	167.733	163.133	0	0
		46	168.188	162.812	0	0
		47	166.3	164.2	0	0
		48	167.118	162.941	0	0
		49	167.455	163.182	0	0
		50	167.875	163.125	0	0
		51	168.733	163.333	0	0
		52	169.714	164	0	0
		53	167.929	162.929	0	0
		54	167.643	162.571	0	0
		55	168.385	161.615	0	0
		56	167.923	162.615	0	0
		57	168.176	162.882	0	0
		58	167.455	163.182	0	0
		59	168.375	163.625	0	0
		60	168.417	163.75	0	0
		61	167.333	162.333	0	0
		62	167.613	162.703	0	1
		63	168.222	162.444	0	0
		64	168.054	162.516	0	1
		65	167.667	162.667	0	0
		66	168.25	162.25	0	0
		67	166.5	163	0	0
		68	167.714	162	0	0
		69	168.111	161.667	0	0
		70	168.444	163.222	0	0
		71	168	164	0	0
		72	167.222	162.222	0	0
		73	167.636	161.545	0	0
		74	168.182	161.545	0	0
		75	168.018	161.627	0	1
		76	168.25	163.125	0	0
		77	167	162.5	0	0
		78	167.327	162.558	0	1
		79	165	162.5	0	0
		80	168	161	0	0
		81	167.35	161.418	0	1
		82	166.5	162	0	0
		83	169.333	163.333	0	0
		84	166	164.5	0	0
		85	166.721	164.065	0	1
		86	169.125	162.875	0	0
		87	167.5	162.8	0	0
		88	167.5	162	0	0
		89	168.35	163.05	0	0
		90	168	163	0	0
		91	166.909	162.636	0	0
		92	167.278	162.667	0	0
		93	167.25	162.562	0	0
		94	167.947	162.105	0	0
		95	167.727	163	0	0
		96	167	162.833	0	0
		97	167.5	162.714	0	0
		98	166.5	162.5	0	0
		99	165.8	162.5	0	0
		100	168.143	162.714	0	0
		101	167.5	162.5	0	0
		102	166.364	162.636	0	0
		103	166.333	163.111	0	0
		104	166.5	163	0	0
		105	167	162.917	0	0
		106	167	163	0	0
		107	165.333	164.667	0	0
		108	167.417	163.917	0	0
		109	167.167	163.167	0	0
		110	166	163	0	0
		111	166.306	163.109	0	1
		112	166.306	163.109	0	1
		113	166.306	163.109	0	1
		114	166.306	163.109	0	1
		115	166	163.5	0	0
		116	166.933	162.2	0	0
		117	167.133	162.6	0	0
		118	168	163.714	0	0
		119	167.692	163	0	0
		120	168	164	0	0
		121	167.5	163	0	0
		122	168.5	162	0	0
		123	168.5	163.5	0	0
		124	168.5	163	0	0
		125	168.481	163.049	0	1
		126	168.481	163.049	0	1
		127	169	164.5	0	0
		128	168.906	164.238	0	1
		129	167.125	161.125	0	0
track #	6
		t	x	y	z	virtual
		0	167	154	0	0
		1	168	154.5	0	0
		2	167.719	154.36	0	1
		3	167.714	155.429	0	0
		4	167.716	155.133	0	1
		5	167.8	155	0	0
		6	168	154.5	0	0
		7	167.938	154.648	0	1
		8	167.938	154.648	0	1
		9	167.938	154.648	0	1
		10	166	156	0	0
		11	163.5	155	0	0
track #	7
		t	x	y	z	virtual
		0	176	173	0	0
		1	176	171	0	0
		2	174.643	172.786	0	0
		3	174.4	171.8	0	0
		4	174.842	173.158	0	0
		5	174.5	172.5	0	0
		6	174.543	169.714	0	0
		7	174.417	169.958	0	0
		8	175	173	0	0
		9	174	174.2	0	0
		10	174.25	170.333	0	0
		11	174.846	172	0	0
		12	174.75	172.875	0	0
		13	174.684	171.263	0	0
		14	174.526	172.368	0	0
		15	174.667	172.381	0	0
		16	174.36	171.84	0	0
		17	174.167	172.833	0	0
		18	174.5	174	0	0
		19	174.625	174.438	0	0
		20	174.8	174.8	0	0
		21	174.333	175.111	0	0
		22	174.889	171.944	0	0
		23	174.5	171.615	0	0
		24	174.222	170.556	0	0
		25	174.222	170.556	0	0
		26	174.767	170.267	0	0
		27	174.476	172.286	0	0
		28	174.625	174.562	0	0
		29	174.529	174.118	0	0
		30	174.182	173.364	0	0
		31	174.9	172.05	0	0
		32	174.917	173.833	0	0
		33	174.375	174.25	0	0
		34	174.529	174.471	0	0
		35	174.25	174.583	0	0
		36	174.091	173.364	0	0
		37	174.091	174.636	0	0
		38	174.412	173.412	0	0
		39	174.684	173.579	0	0
		40	174.586	173.606	0	1
		41	174.615	173.385	0	0
		42	174.579	174.105	0	0
		43	174.588	174.882	0	0
		44	174.421	173.947	0	0
		45	174.6	174.35	0	0
		46	174.706	173.294	0	0
		47	174.438	173.75	0	0
		48	174.667	173	0	0
		49	174.471	173.353	0	0
		50	174.5	174.778	0	0
		51	174.526	174.368	0	0
		52	174.333	174	0	0
		53	174.609	173.478	0	0
		54	174.459	170.568	0	0
		55	174.733	174.333	0	0
		56	174.643	175.214	0	0
		57	174.417	175.25	0	0
		58	174.833	174.389	0	0
		59	174.471	173.118	0	0
		60	174.667	174.722	0	0
		61	174.5	173.85	0	0
		62	174.448	171.172	0	0
		63	174.235	171.941	0	0
		64	174.633	170.367	0	0
		65	174.625	168.25	0	0
		66	174.525	171.05	0	0
		67	174.825	170.9	0	0
		68	175.111	172.926	0	0
		69	174.765	172	0	0
		70	174.977	170.349	0	0
		71	174.278	167.111	0	0
		72	174	167.8	0	0
		73	174.828	171.31	0	0
		74	174.818	169.364	0	0
		75	172	170.5	0	0
		76	174.278	171.444	0	0
		77	174.767	170.867	0	0
		78	174.5	171.767	0	0
		79	173.879	171.394	0	0
		80	174.579	174.105	0	0
		81	174.474	170.974	0	0
		82	174.824	173	0	0
		83	174.818	171.485	0	0
		84	174.4	171	0	0
		85	174.625	171.125	0	0
		86	174.643	171.238	0	0
		87	174.594	172.094	0	0
		88	175.107	173	0	0
		89	175	173.857	0	0
		90	174.686	170.771	0	0
		91	174.216	170.189	0	0
		92	174.438	171.812	0	0
		93	174.119	172.048	0	0
		94	173.6	172.867	0	0
		95	174.067	172.1	0	0
		96	174.733	174.333	0	0
		97	175.174	173.565	0	0
		98	174.806	171.528	0	0
		99	174.667	172.619	0	0
		100	174.118	171.706	0	0
		101	174.276	171.897	0	0
		102	174.85	173.7	0	0
		103	175.5	171.5	0	0
		104	174.5	171.85	0	0
		105	175	169.864	0	0
		106	174	169	0	0
		107	175.562	169.75	0	0
		108	175.333	168.286	0	0
		109	175.115	170.385	0	0
		110	174	167.286	0	0
		111	175	167.5	0	0
		112	174.2	167.5	0	0
track #	8
		t	x	y	z	virtual
		0	174.588	165.882	0	0
		1	174.615	165.385	0	0
		2	174	165.8	0	0
		3	174.833	166	0	0
		4	174.889	165.667	0	0
		5	174.7	165.7	0	0
		6	174.734	165.71	0	1
		7	174.734	165.71	0	1
		8	174.734	165.71	0	1
		9	173.462	167.154	0	0
		10	173.633	166.96	0	1
		11	173	167.5	0	0
track #	9
		t	x	y	z	virtual
		0	122.889	186.75	0	0
		1	121.833	186.833	0	0
		2	126.038	187.769	0	0
		3	126.556	188.111	0	0
		4	127.2	187.6	0	0
		5	126.615	187.615	0	0
		6	124.3	186.8	0	0
		7	122	185.5	0	0
		8	122.5	186	0	0
		9	126.571	187.286	0	0
		10	123	186.833	0	0
		11	124.636	187.182	0	0
		12	125.364	188.091	0	0
		13	125	188	0	0
		14	122.714	187	0	0
		15	126	189	0	0
		16	125.27	188.521	0	1
		17	127.5	188.5	0	0
		18	126.885	188.506	0	1
		19	127.75	188	0	0
		20	127.333	188.111	0	0
		21	126.5	189	0	0
track #	10
		t	x	y	z	virtual
		0	112.667	186.667	0	0
		1	112.529	187.235	0	0
		2	113.05	187.1	0	0
		3	112.583	187.292	0	0
		4	115.364	186.091	0	0
		5	114.5	186	0	0
		6	114	185	0	0
		7	112.3	187.95	0	0
		8	111.682	188.318	0	0
		9	113.333	186.75	0	0
		10	113.364	186.909	0	0
		11	115	186.333	0	0
		12	115.882	185.706	0	0
		13	115.647	186.353	0	0
		14	117	186.5	0	0
		15	114.364	186.909	0	0
		16	114.125	186.875	0	0
		17	115	187	0	0
		18	112.667	183.333	0	0
		19	113.9	186	0	0
		20	114.6	183.8	0	0
		21	114	182.5	0	0
		22	114.099	182.991	0	1
		23	115	184	0	0
		24	115	185.5	0	0
		25	110.8	188.4	0	0
		26	113	187.286	0	0
		27	113.667	187.889	0	0
		28	113.778	187.5	0	0
		29	112.5	188	0	0
		30	116.5	187	0	0
		31	116	186.714	0	0
		32	114.636	187.091	0	0
		33	111	189	0	0
		34	116	185	0	0
		35	113.818	187.545	0	0
		36	112.455	187.273	0	0
		37	112	189.5	0	0
		38	110.889	189.722	0	0
		39	110.7	189.35	0	0
		40	111.5	188.5	0	0
		41	112.538	188.269	0	0
		42	113.095	187.619	0	0
		43	113.696	187.739	0	0
		44	114	187	0	0
		45	115.5	186.714	0	0
		46	114.889	186.111	0	0
		47	113.6	187.55	0	0
		48	112.783	187.304	0	0
		49	112.263	188.158	0	0
		50	111.522	188.826	0	0
		51	111.105	189.632	0	0
		52	115	187	0	0
		53	113.978	187.645	0	1
		54	115.111	185.333	0	0
		55	114.385	186.615	0	0
		56	114.499	186.438	0	1
		57	115	187	0	0
		58	117.091	186.636	0	0
		59	117.125	186.125	0	0
		60	118	185.5	0	0
		61	118.333	185.667	0	0
		62	115.5	184	0	0
		63	115	186	0	0
		64	115.34	185.576	0	1
		65	115.34	185.576	0	1
		66	118	187.5	0	0
track #	11
		t	x	y	z	virtual
		0	154.556	153.333	0	0
		1	153.875	152.125	0	0
		2	154.066	152.464	0	1
		3	153.429	153.714	0	0
		4	154.5	153	0	0
		5	153.545	153.182	0	0
		6	154.5	152.5	0	0
		7	155.571	150.714	0	0
		8	156	151	0	0
		9	159.5	148.5	0	0
		10	154.714	152.286	0	0
		11	159	149.25	0	0
		12	158.104	149.853	0	1
		13	158.5	151.5	0	0
		14	158.391	151.046	0	1
		15	155.8	150.4	0	0
		16	155.833	149.833	0	0
		17	156.021	150.039	0	1
		18	156.5	149.5	0	0
		19	156.368	149.649	0	1
		20	159.5	150.875	0	0
		21	156	151	0	0
		22	156.727	150.872	0	1
		23	155.5	153.8	0	0
		24	155.294	151.765	0	0
		25	156.25	150	0	0
		26	155.5	151.5	0	0
		27	155.2	154.4	0	0
		28	155.667	152.667	0	0
		29	154.909	151.909	0	0
		30	154.091	152.636	0	0
		31	155.696	152	0	0
		32	156.737	152.842	0	0
		33	155.188	152.938	0	0
		34	153.5	153.5	0	0
		35	153.846	153.538	0	0
		36	153.5	153	0	0
		37	153.875	152.75	0	0
		38	153.802	152.855	0	1
		39	154.5	151.3	0	0
		40	155.312	151.062	0	0
		41	154.118	152.471	0	0
		42	154.067	152.733	0	0
		43	155.588	151.118	0	0
		44	154.706	153.647	0	0
		45	155	152	0	0
		46	154.615	152.385	0	0
		47	154.1	152.4	0	0
		48	154.529	152.529	0	0
		49	154.476	151.762	0	0
		50	154.923	152.538	0	0
		51	157	151	0	0
		52	154	152	0	0
		53	154.3	151.8	0	0
		54	154.4	151.8	0	0
		55	154.4	151.802	0	1
		56	154.2	151.4	0	0
		57	154	152	0	0
		58	156.5	151	0	0
		59	154.692	152	0	0
		60	154	151.706	0	0
		61	154.667	151.111	0	0
		62	154.5	152.5	0	0
		63	154.812	152.688	0	0
		64	154.5	153.5	0	0
		65	155	150.286	0	0
		66	154.636	151.091	0	0
		67	156.067	151.267	0	0
		68	156.333	152.667	0	0
		69	158.667	151.25	0	0
		70	157.975	151.531	0	1
		71	153.4	152.8	0	0
		72	153.125	151.875	0	0
		73	153.75	151.625	0	0
		74	154.429	151.071	0	0
		75	156.933	151.267	0	0
		76	159.286	150.429	0	0
		77	154.875	150.875	0	0
		78	154.5	151.5	0	0
		79	160	151	0	0
		80	158.587	151.086	0	1
		81	154.083	152.333	0	0
		82	153.833	152	0	0
		83	154.917	153.083	0	0
		84	156	151	0	0
		85	160.2	150.4	0	0
		86	156	152.286	0	0
		87	155.7	151.8	0	0
		88	157.667	151.667	0	0
		89	154.3	154.3	0	0
		90	155	154.5	0	0
		91	155.028	154.248	0	1
		92	157.125	151.125	0	0
		93	158	153	0	0
		94	154.5	155	0	0
		95	155.354	154.372	0	1
		96	155.354	154.372	0	1
		97	156	152.5	0	0
		98	157	151.5	0	0
		99	156.7	151.86	0	1
		100	158	152	0	0
		101	157.642	151.961	0	1
		102	157.642	151.961	0	1
		103	154	150	0	0
		104	154.182	153.091	0	0
		105	155.25	152.417	0	0
		106	154.667	152.25	0	0
		107	154.5	153	0	0
		108	154.571	152.805	0	1
		109	154	152	0	0
		110	155.4	150.8	0	0
		111	155.057	151.192	0	1
		112	156.846	151.077	0	0
		113	157.5	151.3	0	0
		114	159.385	151.154	0	0
		115	158.333	151	0	0
		116	158.182	150.545	0	0
		117	158.257	150.684	0	1
		118	158.125	150.875	0	0
		119	158.161	150.822	0	1
		120	158.161	150.822	0	1
		121	157.8	150.5	0	0
		122	154	153	0	0
track #	12
		t	x	y	z	virtual
		0	160.5	146.5	0	0
		1	160.2	145.5	0	0
		2	157.6	146.2	0	0
		3	158.341	146.084	0	1
		4	158.125	147.125	0	0
		5	159	144.5	0	0
		6	157	148	0	0
		7	159.25	144.75	0	0
		8	159.125	145.125	0	0
track #	13
		t	x	y	z	virtual
		0	100.5	145.5	0	0
		1	100.167	144.833	0	0
		2	100.583	145.25	0	0
		3	99.4444	145.333	0	0
		4	99.4444	145.889	0	0
		5	101.235	145.471	0	0
		6	100.4	145.2	0	0
		7	98.8571	145.929	0	0
		8	100.087	145.565	0	0
		9	100.357	145.286	0	0
		10	100.158	145.158	0	0
		11	100.714	145.5	0	0
		12	100.25	145.625	0	0
		13	101.812	144.812	0	0
		14	100.692	145.308	0	0
		15	101.667	146.381	0	0
		16	102.611	146.056	0	0
		17	102.667	146.333	0	0
		18	100.6	144.667	0	0
		19	101.952	144.048	0	0
		20	102.235	145.118	0	0
		21	101.533	145.333	0	0
		22	98.8462	146.615	0	0
		23	99.6297	146.229	0	1
		24	101.615	145.846	0	0
		25	101.875	145.333	0	0
		26	101.25	145.583	0	0
		27	100.333	145.778	0	0
		28	100.333	145.111	0	0
		29	100.411	145.278	0	1
		30	96.5	147.2	0	0
		31	95	148	0	0
		32	96.5	147.5	0	0
		33	97.2	147.4	0	0
		34	96.3	147.3	0	0
		35	98	147	0	0
		36	99.4375	146.312	0	0
		37	98.6364	146.545	0	0
		38	101.5	144.714	0	0
		39	100.615	145.538	0	0
		40	100.643	144.786	0	0
		41	99	146.333	0	0
		42	95.5	149	0	0
		43	97	148	0	0
		44	100.4	144.8	0	0
		45	97	146.5	0	0
		46	99.1429	145.571	0	0
		47	100.5	145.5	0	0
		48	101	144.5	0	0
		49	104.214	144.357	0	0
		50	99.8	145.4	0	0
		51	99	145.5	0	0
		52	98	148	0	0
		53	101.091	146.182	0	0
		54	98	148.5	0	0
		55	98.3333	146.333	0	0
		56	97	150	0	0
		57	96	147	0	0
		58	96.2857	147	0	0
track #	14
		t	x	y	z	virtual
		0	105.905	152.714	0	0
		1	104.75	153.438	0	0
		2	104.091	153.727	0	0
		3	104.375	152.125	0	0
		4	104	151	0	0
		5	104.818	154.182	0	0
		6	107.312	154.062	0	0
		7	108.667	153.667	0	0
		8	105.889	151.111	0	0
		9	108.875	156.125	0	0
		10	107.5	155.286	0	0
		11	107.2	155.5	0	0
		12	107.167	156.444	0	0
		13	106.552	154.552	0	0
		14	106.048	153.143	0	0
		15	108.333	153.667	0	0
		16	107.6	150.8	0	0
		17	107.333	153.667	0	0
		18	105.286	150	0	0
		19	105.5	150.5	0	0
		20	103.75	153	0	0
		21	103.8	156.3	0	0
		22	103.333	156.333	0	0
		23	105	160.348	0	0
		24	105	158	0	0
		25	104.886	158.319	0	1
		26	102.579	160.368	0	0
		27	103.391	159.913	0	0
		28	103.75	160.5	0	0
		29	103.638	160.33	0	1
		30	101.5	162	0	0
		31	102.089	161.54	0	1
		32	102.089	161.54	0	1
		33	102.089	161.54	0	1
		34	102.089	161.54	0	1
		35	102.089	161.54	0	1
		36	104.5	166	0	0
track #	15
		t	x	y	z	virtual
		0	141.833	179.833	0	0
		1	142.333	179.333	0	0
		2	142.193	179.474	0	1
		3	143	177	0	0
		4	143.5	177.5	0	0
		5	143.301	177.55	0	1
		6	143.301	177.55	0	1
		7	148.5	179.5	0	0
		8	149.5	179.5	0	0
		9	148.979	179.405	0	1
		10	147	179	0	0
		11	147.667	179.111	0	0
		12	146	179	0	0
		13	146.45	179.031	0	1
		14	148	179	0	0
		15	147.573	179.008	0	1
		16	148.5	179.5	0	0
		17	148.244	179.364	0	1
		18	147	180	0	0
		19	147.343	179.825	0	1
		20	148	179	0	0
		21	148.5	179	0	0
		22	148.2	179.4	0	0
		23	145.786	178.714	0	0
		24	146.46	178.878	0	1
		25	146.8	179.6	0	0
		26	148.286	179	0	0
		27	148.5	179	0	0
		28	148.321	179.03	0	1
		29	147.6	178.8	0	0
		30	148	179.5	0	0
		31	148	179	0	0
		32	147.985	179.089	0	1
		33	147.985	179.089	0	1
		34	147.985	179.089	0	1
		35	147.985	179.089	0	1
		36	148	179	0	0
		37	144	179.5	0	0
		38	142.8	176.6	0	0
		39	141.571	176.143	0	0
		40	143	177.714	0	0
		41	142.747	177.374	0	1
		42	142.833	177.167	0	0
		43	138.667	176.333	0	0
		44	138.5	175	0	0
		45	139.333	175.111	0	0
		46	139.203	175.2	0	1
		47	139.5	175.5	0	0
		48	139.418	175.417	0	1
		49	139.5	173	0	0
		50	138.889	173.556	0	0
		51	139.231	175.231	0	0
		52	140	174	0	0
		53	139.774	174.214	0	1
		54	140.333	174.667	0	0
		55	140.179	174.542	0	1
		56	141.5	175.5	0	0
		57	141.136	175.236	0	1
		58	142	176	0	0
		59	141.8	175.4	0	0
		60	141.667	176.333	0	0
		61	141.6	175.8	0	0
		62	139.5	175.25	0	0
		63	140.087	175.425	0	1
		64	141	174	0	0
		65	140.748	174.393	0	1
		66	139.5	173	0	0
		67	139.844	173.384	0	1
		68	139.844	173.384	0	1
		69	138.8	174.7	0	0
		70	138.989	174.462	0	1
		71	138	177	0	0
		72	138.266	176.318	0	1
		73	139.111	175.667	0	0
		74	138.364	176.909	0	0
		75	139.571	174.714	0	0
		76	139.625	174.75	0	0
		77	139.5	175	0	0
		78	139.5	174.5	0	0
		79	140.6	173.2	0	0
		80	139.286	177.571	0	0
track #	16
		t	x	y	z	virtual
		0	138.25	175.333	0	0
		1	138.125	175.875	0	0
		2	138.588	175.647	0	0
		3	137.5	174.5	0	0
		4	138.556	178.222	0	0
		5	139.667	175.667	0	0
		6	139.3	176.113	0	1
		7	139.5	176	0	0
		8	139	177.2	0	0
		9	140	180	0	0
		10	139.758	179.139	0	1
		11	138.167	174.833	0	0
		12	138.605	176.02	0	1
		13	139	178	0	0
		14	139.286	173	0	0
		15	139.429	177.286	0	0
		16	139.714	179.143	0	0
		17	139.616	178.398	0	1
		18	140.667	178.667	0	0
		19	140.377	178.593	0	1
		20	139	176.5	0	0
		21	139	174.5	0	0
		22	139.105	175.21	0	1
		23	139.105	175.21	0	1
		24	139.105	175.21	0	1
		25	139.105	175.21	0	1
		26	139.105	175.21	0	1
		27	140.5	175.5	0	0
		28	140.376	175.474	0	1
		29	139.286	175.429	0	0
track #	17
		t	x	y	z	virtual
		0	132.5	105.5	0	0
		1	132.619	101.762	0	0
		2	132.5	101.7	0	0
		3	134	104	0	0
		4	138	105.5	0	0
		5	136.785	104.935	0	1
		6	132.5	107	0	0
		7	133.125	107.125	0	0
		8	132.667	108.333	0	0
		9	132.857	110.286	0	0
		10	133.333	111	0	0
		11	133.286	112	0	0
		12	133.182	111.545	0	0
		13	133.235	110.471	0	0
		14	132.312	110.812	0	0
		15	132.5	110.5	0	0
		16	133.333	106.833	0	0
		17	137	107	0	0
		18	134.636	107.091	0	0
		19	137	106.286	0	0
		20	137	106	0	0
		21	136.125	106.125	0	0
		22	138	107	0	0
		23	137.538	106.76	0	1
		24	138.583	106.333	0	0
		25	141.5	107	0	0
		26	138	106	0	0
		27	141	106	0	0
		28	140.372	106.065	0	1
		29	139	105	0	0
		30	137.5	105	0	0
		31	138.018	105.081	0	1
		32	138.018	105.081	0	1
		33	143	107	0	0
		34	140.308	106	0	0
		35	138.786	105.643	0	0
		36	141	106.154	0	0
		37	140	106	0	0
		38	139.5	106.5	0	0
		39	139.333	106.667	0	0
		40	140	107	0	0
		41	139.067	105.533	0	0
		42	137.273	105.182	0	0
		43	137.826	105.381	0	1
		44	139.333	105.917	0	0
		45	136.833	106.167	0	0
		46	139.833	105.833	0	0
		47	139.5	106	0	0
		48	138.5	106	0	0
		49	139.5	106.2	0	0
		50	136.364	106.909	0	0
		51	137.171	106.698	0	1
		52	138	105	0	0
		53	138.571	105.714	0	0
		54	137.75	106	0	0
		55	138	106.5	0	0
		56	137.333	106.667	0	0
		57	137.511	106.575	0	1
		58	137.511	106.575	0	1
		59	137.667	105.111	0	0
		60	137.667	106.333	0	0
		61	138.286	105.643	0	0
		62	139.357	105.786	0	0
		63	139	105.778	0	0
		64	139.5	106	0	0
		65	141	105	0	0
		66	140.549	105.259	0	1
		67	140.5	106	0	0
		68	138.5	107	0	0
		69	137.538	106.154	0	0
		70	138.143	106.071	0	0
		71	138.917	105.833	0	0
		72	137.056	105.889	0	0
		73	138.2	105.5	0	0
		74	138.009	105.609	0	1
		75	139.5	106	0	0
		76	135.125	105.875	0	0
		77	134.7	108.4	0	0
		78	132.647	104.294	0	0
		79	133	105.316	0	0
		80	136.5	106.5	0	0
		81	131.727	102.727	0	0
		82	132.769	106.231	0	0
		83	132.364	105.545	0	0
		84	132.477	105.54	0	1
		85	131.737	106.105	0	0
		86	131.667	105.333	0	0
		87	132.2	107.6	0	0
		88	132.364	108	0	0
		89	132.284	107.73	0	1
		90	132.284	107.73	0	1
		91	132.545	105	0	0
		92	131.857	105.357	0	0
		93	132.684	105.316	0	0
		94	132.05	104.3	0	0
		95	131.55	102.2	0	0
		96	132.8	102.92	0	0
		97	132.503	102.903	0	1
		98	132.143	100.81	0	0
		99	132.8	99.2667	0	0
		100	132.646	99.8511	0	1
		101	133.8	98.6	0	0
		102	132.04	102.8	0	0
		103	133.421	99.1053	0	0
		104	133.214	99.7857	0	0
		105	133.5	100	0	0
		106	132.588	100.882	0	0
		107	132.25	100.083	0	0
		108	132.737	98.2632	0	0
		109	133	98	0	0
		110	132.294	98.5882	0	0
		111	131.789	103.421	0	0
		112	132.667	102.424	0	0
		113	131.5	98.6667	0	0
		114	131.37	99.1481	0	0
		115	132.56	98.32	0	0
		116	133.444	98.8889	0	0
		117	132.19	99.4286	0	0
		118	133	100	0	0
		119	133.154	97.7692	0	0
		120	132.364	100.939	0	0
		121	133.188	98.8125	0	0
		122	132.417	99.8333	0	0
		123	132.444	101.444	0	0
		124	132	100.63	0	0
		125	131.731	101.192	0	0
		126	133.385	98.6154	0	0
		127	133.889	99.6667	0	0
		128	133.172	100.552	0	0
		129	132.069	103.276	0	0
		130	131.75	99.75	0	0
		131	132.205	102.282	0	0
		132	132.586	102.655	0	0
		133	131.76	103.32	0	0
		134	131.75	101.656	0	0
		135	132.103	101.69	0	0
		136	132.345	101.586	0	0
		137	132.088	103.971	0	0
		138	132.375	106.125	0	0
		139	132.652	107.348	0	0
		140	132.783	107.304	0	0
		141	132.647	107.706	0	0
		142	132.625	106.812	0	0
		143	132.637	107.018	0	1
		144	137.5	106	0	0
		145	137.667	105.667	0	0
		146	138.6	106.2	0	0
		147	138.228	106.1	0	1
		148	139.5	107	0	0
		149	141.333	106.667	0	0
		150	143.167	106.833	0	0
		151	142.495	106.794	0	1
		152	142.495	106.794	0	1
		153	139.182	106.182	0	0
		154	137.333	105.333	0	0
		155	137.991	105.591	0	1
		156	136.667	106.333	0	0
		157	133	105.5	0	0
track #	18
		t	x	y	z	virtual
		0	141.538	107	0	0
		1	142.545	107.545	0	0
		2	141.5	108	0	0
		3	142	107.5	0	0
		4	143.8	106.6	0	0
		5	138.615	106.385	0	0
		6	141.667	106.111	0	0
		7	143.125	106.875	0	0
		8	140.2	107	0	0
		9	142.188	106.688	0	0
		10	141.429	107.357	0	0
		11	140.333	106.5	0	0
		12	141.714	107	0	0
		13	142.5	107.5	0	0
track #	19
		t	x	y	z	virtual
		0	131	99	0	0
		1	126.6	98.2	0	0
		2	126.385	98.6154	0	0
		3	125.8	99.6	0	0
		4	126.556	100.333	0	0
		5	126.364	100.091	0	0
		6	125	99	0	0
		7	126	99	0	0
		8	128.133	97.5333	0	0
		9	127.444	99.6667	0	0
		10	128.167	99.75	0	0
		11	127.972	99.5973	0	1
		12	127	99.7143	0	0
		13	126	103.5	0	0
		14	124.5	103.5	0	0
		15	123.875	102.875	0	0
		16	122	99	0	0
		17	122.603	100.094	0	1
		18	127	99	0	0
		19	128	99.5	0	0
track #	20
		t	x	y	z	virtual
		0	113	132	0	0
		1	115.875	132.875	0	0
		2	119.125	132.875	0	0
		3	118.778	132.444	0	0
		4	118.565	132.544	0	1
		5	122	136.5	0	0
		6	121.5	140	0	0
		7	119	140	0	0
		8	120	142	0	0
		9	123	140	0	0
		10	123	140	0	0
		11	122.765	140.103	0	1
		12	122.5	138.5	0	0
		13	122.573	138.942	0	1
		14	122.573	138.942	0	1
		15	122.573	138.942	0	1
		16	122.573	138.942	0	1
		17	117.5	133.5	0	0
track #	21
		t	x	y	z	virtual
		0	117.792	124.958	0	0
		1	118.2	121.867	0	0
		2	119.357	119.286	0	0
		3	118.25	120.35	0	0
		4	120	119.5	0	0
		5	119.25	119.85	0	0
		6	119.286	119.333	0	0
		7	119.5	119	0	0
		8	118.882	118.706	0	0
		9	119.25	118.25	0	0
		10	118.905	119.429	0	0
		11	118.4	118.933	0	0
		12	118.571	118.286	0	0
		13	118.4	119.6	0	0
		14	118.154	119	0	0
		15	118.333	118.889	0	0
		16	118.636	118.091	0	0
		17	119.75	118.25	0	0
		18	116.333	119.952	0	0
		19	118.143	119	0	0
		20	118.8	120.1	0	0
		21	119.5	120.5	0	0
		22	119.111	119.111	0	0
		23	118.714	123.571	0	0
		24	120.385	120.385	0	0
		25	119.667	118.333	0	0
		26	119.581	119.71	0	0
		27	121	115	0	0
		28	120.333	117.952	0	0
		29	120.125	118.75	0	0
		30	119.1	119	0	0
		31	121.111	116.667	0	0
		32	121	116.692	0	0
		33	121.667	114.444	0	0
		34	121.456	115.108	0	1
		35	122.455	114.182	0	0
		36	122	112	0	0
track #	22
		t	x	y	z	virtual
		0	114.25	113.625	0	0
		1	117	115	0	0
		2	116.228	114.614	0	1
		3	112	117	0	0
		4	114.5	113.5	0	0
		5	111	112	0	0
		6	109.5	110.5	0	0
		7	109	113.5	0	0
		8	108.5	115	0	0
		9	109.5	114	0	0
		10	110.533	114.667	0	0
		11	111.1	115.1	0	0
		12	110.849	114.938	0	1
		13	108.667	112.667	0	0
		14	109.268	113.293	0	1
		15	110.333	115.667	0	0
		16	112	117	0	0
		17	110	114	0	0
		18	110.402	114.676	0	1
		19	111	110	0	0
		20	110.214	106.929	0	0
		21	111.8	107.4	0	0
		22	110	108	0	0
		23	111.5	108.5	0	0
		24	112.667	109.667	0	0
		25	113.222	108.111	0	0
		26	112.957	108.439	0	1
		27	110.471	106.588	0	0
		28	111.5	109.5	0	0
		29	112	109.286	0	0
		30	111.667	111.667	0	0
		31	114.3	106.8	0	0
		32	112.273	107.364	0	0
		33	111.5	107	0	0
		34	111.813	107.145	0	1
		35	114	109	0	0
		36	113.397	108.489	0	1
		37	114.364	110.091	0	0
		38	112.692	108.231	0	0
		39	113.167	105.167	0	0
		40	112.636	105	0	0
		41	114.5	102.5	0	0
		42	112.5	107	0	0
		43	111.833	104.167	0	0
		44	110.286	105.571	0	0
		45	110.795	105.321	0	1
		46	109.667	107.333	0	0
		47	110.5	107.5	0	0
		48	110.356	107.301	0	1
		49	110.356	107.301	0	1
		50	111.286	104.143	0	0
		51	111	104.714	0	0
		52	113	106	0	0
		53	109.5	106	0	0
		54	110.315	105.902	0	1
		55	111.6	109.2	0	0
		56	111.5	109.5	0	0
		57	111.43	109.167	0	1
		58	111.43	109.167	0	1
		59	110.833	111.833	0	0
		60	113.6	112.8	0	0
track #	23
		t	x	y	z	virtual
		0	111	118	0	0
		1	111	115.5	0	0
		2	111	116.201	0	1
		3	106.667	118.5	0	0
		4	108.333	118.667	0	0
		5	106.5	119	0	0
		6	106.97	118.847	0	1
		7	106.5	117	0	0
		8	106.629	117.509	0	1
		9	110.5	118.5	0	0
		10	110	123	0	0
		11	111	122.643	0	0
		12	111.5	123	0	0
		13	111.274	122.829	0	1
		14	111.864	127.227	0	0
		15	111.5	123.357	0	0
		16	111.555	124.09	0	1
		17	109.333	122.333	0	0
		18	109.8	123.4	0	0
		19	110.462	122.154	0	0
		20	112.455	121	0	0
		21	112	120	0	0
		22	110.5	122	0	0
		23	110.4	122.8	0	0
		24	110.5	123	0	0
		25	110.511	122.85	0	1
		26	110.511	122.85	0	1
		27	106.333	119.667	0	0
		28	107.089	120.242	0	1
		29	107.089	120.242	0	1
		30	107.089	120.242	0	1
		31	107.089	120.242	0	1
		32	112	125	0	0
track #	24
		t	x	y	z	virtual
		0	69.5	55.5	0	0
		1	69.875	53.875	0	0
		2	68.6	54.2	0	0
		3	68.9229	54.2361	0	1
		4	68.8333	53.8333	0	0
		5	68.875	54.125	0	0
		6	69.3	54.7	0	0
		7	69.0909	53.6364	0	0
		8	69.1159	53.8821	0	1
		9	69.1159	53.8821	0	1
		10	69.1159	53.8821	0	1
		11	69.1159	53.8821	0	1
		12	69.1159	53.8821	0	1
		13	76.5	51	0	0
track #	25
		t	x	y	z	virtual
		0	78.4	62.2	0	0
		1	73.7368	59.6316	0	0
		2	74	58	0	0
		3	74.5556	58.3333	0	0
		4	74.8889	56.6667	0	0
		5	75.6667	55	0	0
		6	74.8889	52.3333	0	0
		7	75.0357	53.232	0	1
		8	75.125	52.25	0	0
		9	74.6429	52.7857	0	0
		10	74.6957	54	0	0
		11	74.6207	55.5517	0	0
		12	74.5	57	0	0
		13	73.5789	54.5263	0	0
		14	75.5294	56.3529	0	0
		15	75.5263	57.6842	0	0
		16	75.1875	57.1562	0	0
		17	74.1538	55.5769	0	0
		18	74.3571	55.2857	0	0
		19	74.8235	55.7059	0	0
		20	75.0909	56.6364	0	0
		21	73.75	58.65	0	0
		22	75.1875	57.75	0	0
		23	78	61	0	0
		24	77.1412	60.1245	0	1
		25	76	62.5	0	0
		26	76.6364	61.0909	0	0
		27	76.6154	60.9231	0	0
		28	77.2	60.4	0	0
		29	77.0337	60.5728	0	1
		30	77.0337	60.5728	0	1
		31	76	57.5	0	0
		32	76	57.5	0	0
		33	74.5294	55.6471	0	0
		34	72.5	56.2857	0	0
		35	76.6	59.2	0	0
		36	73.2	54	0	0
		37	74.9167	53.3333	0	0
		38	70	56.5	0	0
		39	74.5	55	0	0
		40	73.6113	55.2122	0	1
		41	71	56.5	0	0
		42	70	55	0	0
track #	26
		t	x	y	z	virtual
		0	110.19	100.524	0	0
		1	110.812	100.188	0	0
		2	109.833	98.8333	0	0
		3	110	98.8	0	0
		4	110.667	96.3333	0	0
		5	112	96.5	0	0
		6	114.235	96.7647	0	0
		7	114.7	97.65	0	0
		8	113.462	97.2308	0	0
		9	113.712	97.2767	0	1
		10	112	94.5	0	0
		11	116	96	0	0
		12	117.733	98.6667	0	0
		13	119.333	100.333	0	0
		14	118.687	99.6558	0	1
		15	115.75	101	0	0
		16	114.667	100.667	0	0
		17	115.189	100.656	0	1
		18	115.189	100.656	0	1
		19	115.189	100.656	0	1
		20	118	101	0	0
		21	121.706	103.647	0	0
		22	120.622	102.932	0	1
		23	120.622	102.932	0	1
		24	122.5	99	0	0
		25	122	97.5	0	0
track #	27
		t	x	y	z	virtual
		0	118.5	103	0	0
		1	120.5	104.5	0	0
		2	119.939	104.079	0	1
		3	120.154	103.231	0	0
		4	120.3	103.8	0	0
		5	120	104	0	0
		6	122	105.75	0	0
		7	121.333	105.333	0	0
		8	118.875	107.75	0	0
		9	122.889	105.889	0	0
		10	120.129	105.29	0	0
		11	118.125	103.125	0	0
		12	120.875	107.375	0	0
		13	118.7	107.2	0	0
		14	117.692	106.615	0	0
		15	118.429	105.714	0	0
		16	121.4	102.2	0	0
		17	121.714	103.929	0	0
		18	121.357	106.286	0	0
		19	121.053	106.053	0	0
		20	121.05	105.75	0	0
		21	118.5	107	0	0
		22	119.156	104.656	0	0
		23	120	104	0	0
		24	119.524	103.095	0	0
		25	120.625	104.042	0	0
		26	117.258	106.194	0	0
		27	121.478	103.391	0	0
		28	122.318	103.318	0	0
		29	122.474	102.474	0	0
		30	121	101.5	0	0
		31	123.385	105.154	0	0
		32	121.875	103.5	0	0
		33	122.652	104.217	0	0
		34	119.417	106.25	0	0
		35	122.857	105.143	0	0
		36	123.667	105.222	0	0
		37	123.053	103.842	0	0
		38	122.053	103.632	0	0
		39	122	103.5	0	0
		40	122.125	105.25	0	0
		41	121.261	104.261	0	0
		42	121.125	103.125	0	0
		43	120.833	103.8	0	0
		44	121.719	103.688	0	0
		45	121.258	104.065	0	0
		46	121.923	105.038	0	0
		47	121.45	104.6	0	0
		48	120.105	104.211	0	0
		49	122.5	103.875	0	0
		50	120.458	104.375	0	0
		51	119.125	105.875	0	0
		52	119.455	105.727	0	0
		53	119.496	105.646	0	1
		54	122	107.882	0	0
		55	123.273	106.091	0	0
		56	126.5	105.5	0	0
		57	125.461	105.752	0	1
		58	125.461	105.752	0	1
		59	123.5	106.5	0	0
		60	120.5	107	0	0
		61	122	108.5	0	0
		62	123.091	106.636	0	0
		63	124.5	107	0	0
		64	124	108.5	0	0
		65	124.75	107.5	0	0
		66	125	104	0	0
		67	124.874	105.01	0	1
		68	124.874	105.01	0	1
		69	120	105	0	0
		70	121.5	102.167	0	0
		71	120.667	102.667	0	0
		72	120.85	102.739	0	1
		73	122.667	105.667	0	0
		74	122.166	104.86	0	1
		75	122.166	104.86	0	1
		76	122.166	104.86	0	1
		77	122.166	104.86	0	1
		78	122.166	104.86	0	1
		79	124.667	105.667	0	0
track #	28
		t	x	y	z	virtual
		0	148.3	136.3	0	0
		1	147.5	136	0	0
		2	148.5	136	0	0
		3	145	134	0	0
		4	146	138	0	0
track #	29
		t	x	y	z	virtual
		0	138.667	132.333	0	0
		1	141	130.5	0	0
		2	141.333	132.111	0	0
		3	138.667	131.889	0	0
		4	139.327	131.867	0	1
		5	139.327	131.867	0	1
		6	136.833	132.833	0	0
		7	138.333	133.5	0	0
		8	138.051	133.274	0	1
		9	138.5	132.8	0	0
		10	138.377	132.93	0	1
		11	136.5	135	0	0
		12	137	132.5	0	0
		13	136.5	132	0	0
		14	137.5	131.75	0	0
		15	136.5	132.5	0	0
		16	136.5	132.5	0	0
		17	137.833	133.167	0	0
		18	137.714	133.571	0	0
		19	138	129.5	0	0
		20	137	132.5	0	0
		21	132.857	132.929	0	0
		22	132.778	133.556	0	0
		23	136.75	132.75	0	0
		24	132.8	131.4	0	0
		25	133.614	131.815	0	1
		26	138.111	133.333	0	0
		27	137.909	133.364	0	0
		28	138.333	133.111	0	0
		29	138.137	133.147	0	1
		30	137	133	0	0
		31	136.5	132	0	0
		32	136.5	132.5	0	0
		33	138.286	134	0	0
		34	138.2	133.4	0	0
		35	136.111	133.333	0	0
		36	137.364	132.909	0	0
		37	137	132.5	0	0
		38	136.643	132.643	0	0
		39	137.6	132.5	0	0
		40	137.667	132.667	0	0
		41	138.545	133.364	0	0
		42	137.5	132.714	0	0
		43	137	134	0	0
		44	140	135	0	0
		45	138.8	133	0	0
		46	139.5	132.5	0	0
		47	139.339	132.762	0	1
		48	136.5	132	0	0
		49	137.283	132.21	0	1
		50	137.283	132.21	0	1
		51	137.283	132.21	0	1
		52	137.283	132.21	0	1
		53	137.283	132.21	0	1
		54	140.5	140	0	0
track #	30
		t	x	y	z	virtual
		0	141.889	147.667	0	0
		1	142.667	147.667	0	0
		2	141.4	143.8	0	0
		3	141.689	144.867	0	1
		4	137.667	141.333	0	0
		5	136.6	140.8	0	0
		6	138.333	138.333	0	0
		7	138.021	139.128	0	1
		8	138.667	140.667	0	0
		9	141.75	140	0	0
		10	140.851	140.067	0	1
		11	140.851	140.067	0	1
		12	139	144	0	0
		13	139	144.5	0	0
		14	142.833	145.833	0	0
		15	143	147.5	0	0
		16	142.67	146.915	0	1
		17	146.5	149	0	0
		18	145.125	146.875	0	0
track #	31
		t	x	y	z	virtual
		0	133.7	122.3	0	0
		1	133.5	123.5	0	0
		2	133	124	0	0
		3	133.333	125.75	0	0
		4	134.889	123.333	0	0
		5	135	124	0	0
		6	134.5	124.5	0	0
		7	133.917	126.083	0	0
		8	133.091	126.636	0	0
		9	133.5	126.5	0	0
		10	132.4	121.8	0	0
		11	133.8	125.6	0	0
		12	133.286	127.571	0	0
		13	134.364	123.273	0	0
		14	134.5	121.5	0	0
		15	134.385	122.26	0	1
		16	134.385	122.26	0	1
		17	134.5	119	0	0
		18	134.479	119.589	0	1
		19	134.479	119.589	0	1
		20	135.5	123	0	0
		21	135.319	122.394	0	1
		22	135.824	122.471	0	0
		23	134.5	118	0	0
		24	136.714	121.429	0	0
		25	136.194	120.821	0	1
		26	133.286	117	0	0
		27	131.25	117	0	0
		28	132.032	117.29	0	1
		29	132.032	117.29	0	1
		30	132.032	117.29	0	1
		31	136	114.5	0	0
		32	137	114	0	0
		33	136.593	114.232	0	1
		34	135.333	118.333	0	0
		35	135.68	117.206	0	1
		36	136	121	0	0
		37	134.889	121.333	0	0
		38	133.7	122.7	0	0
		39	134.5	123	0	0
		40	134.8	123.4	0	0
		41	133.286	124	0	0
		42	133.672	123.788	0	1
		43	133.333	120.333	0	0
		44	133.5	121	0	0
		45	135	121.5	0	0
		46	134.667	123.083	0	0
		47	134.818	118.455	0	0
		48	134.77	119.602	0	1
		49	134	120.5	0	0
		50	134.212	120.252	0	1
		51	134.212	120.252	0	1
		52	133.125	126.125	0	0
		53	133	130	0	0
		54	133.086	128.674	0	1
		55	133	130.5	0	0
		56	133.024	129.997	0	1
		57	131.5	130	0	0
		58	132.5	129.5	0	0
		59	132.34	129.638	0	1
		60	132.34	129.638	0	1
		61	132	130.5	0	0
		62	132.062	130.344	0	1
		63	133	126.5	0	0
		64	132.5	126.5	0	0
		65	133.818	125.091	0	0
		66	130.8	126.3	0	0
		67	131.537	126.095	0	1
		68	131.537	126.095	0	1
		69	131.5	122.5	0	0
		70	134	128	0	0
		71	134	128	0	0
		72	133	128	0	0
		73	134	125.2	0	0
		74	132	127	0	0
		75	132.492	126.709	0	1
		76	132.492	126.709	0	1
		77	132.492	126.709	0	1
		78	137	122	0	0
		79	134.667	118.667	0	0
		80	135.125	119.719	0	1
		81	134.5	118	0	0
		82	135.333	118.667	0	0
		83	135.151	118.613	0	1
		84	135.151	118.613	0	1
		85	135.151	118.613	0	1
		86	127.75	119	0	0
track #	32
		t	x	y	z	virtual
		0	133	112	0	0
		1	136	116	0	0
		2	133	113.5	0	0
		3	133.596	113.88	0	1
		4	135	115.125	0	0
		5	134.8	115.4	0	0
		6	135.875	116.125	0	0
track #	33
		t	x	y	z	virtual
		0	142.75	121	0	0
		1	142	121.714	0	0
		2	142.5	122	0	0
		3	142.429	124.786	0	0
		4	140.714	127.143	0	0
		5	141.273	127.727	0	0
		6	141.249	127.326	0	1
		7	141.526	124.632	0	0
		8	142.412	125.118	0	0
		9	142.267	124.933	0	0
		10	140.875	129.062	0	0
		11	141.667	127.667	0	0
		12	141.552	127.743	0	1
		13	140	130	0	0
		14	140.428	129.378	0	1
		15	140.428	129.378	0	1
		16	142.267	125.333	0	0
		17	142.467	125.533	0	0
track #	34
		t	x	y	z	virtual
		0	113	175.75	0	0
		1	112	176	0	0
		2	112.281	175.93	0	1
		3	115	174.5	0	0
		4	113	174.667	0	0
		5	111	174	0	0
		6	111.646	174.201	0	1
		7	111	171.5	0	0
		8	111.178	172.245	0	1
		9	110.4	169.8	0	0
		10	111.462	170.885	0	0
		11	108	174	0	0
		12	108.5	172	0	0
		13	113.5	171	0	0
		14	112.5	170.5	0	0
		15	111.556	170.778	0	0
		16	111.789	170.767	0	1
		17	111.5	170.5	0	0
		18	111.667	170.667	0	0
		19	112.3	171.7	0	0
		20	113.091	171.364	0	0
		21	112.875	171.875	0	0
		22	108.429	171.286	0	0
		23	109.65	171.41	0	1
		24	111.125	173.125	0	0
		25	110.718	172.652	0	1
		26	112.455	172.818	0	0
		27	113.5	170.5	0	0
		28	113.08	171.127	0	1
		29	114.5	170.2	0	0
		30	113.5	170	0	0
		31	114	169.5	0	0
		32	114	172	0	0
		33	114	173.5	0	0
		34	113	175	0	0
		35	115	174	0	0
		36	117.333	178.333	0	0
		37	118	178.5	0	0
track #	35
		t	x	y	z	virtual
		0	121.833	148.833	0	0
		1	120.6	144.8	0	0
		2	120.667	144.333	0	0
		3	120.5	143.5	0	0
		4	120.5	144	0	0
		5	120.519	143.959	0	1
		6	120.519	143.959	0	1
		7	120.519	143.959	0	1
		8	123	150	0	0
track #	36
		t	x	y	z	virtual
		0	124.333	154.083	0	0
		1	124.125	155.25	0	0
		2	121	151	0	0
		3	121.4	150.2	0	0
		4	121.667	149.667	0	0
		5	122.5	151	0	0
		6	122.6	149.2	0	0
		7	122.5	149.5	0	0
		8	119.5	151	0	0
		9	116.8	151.9	0	0
		10	119.5	149	0	0
		11	119.75	150.583	0	0
		12	119.5	151	0	0
		13	122.8	152.2	0	0
		14	121.894	151.819	0	1
		15	120.5	156.5	0	0
		16	121	157	0	0
		17	120.968	156.506	0	1
		18	121.5	152.5	0	0
		19	121.5	152.5	0	0
		20	121.46	152.805	0	1
		21	121.5	152.5	0	0
		22	120.889	153.889	0	0
		23	121.2	153.4	0	0
		24	122	152.5	0	0
		25	120.5	155.3	0	0
		26	119.5	155	0	0
		27	121.25	154.375	0	0
		28	119.5	154.5	0	0
		29	120.3	154.8	0	0
		30	121	155.2	0	0
		31	120.833	155.667	0	0
		32	119.846	155.923	0	0
		33	120.114	155.807	0	1
		34	120.114	155.807	0	1
		35	120.114	155.807	0	1
		36	120.4	162.2	0	0
		37	119	161	0	0
		38	120	161.5	0	0
		39	119.824	161.387	0	1
		40	119.824	161.387	0	1
		41	117.8	165.4	0	0
		42	118.166	164.674	0	1
		43	114.667	163.333	0	0
		44	115.607	163.694	0	1
		45	115.607	163.694	0	1
		46	115.607	163.694	0	1
		47	121.333	167.667	0	0
track #	37
		t	x	y	z	virtual
		0	128	172	0	0
		1	128.286	171.5	0	0
		2	128.1	172.2	0	0
		3	126.357	172.929	0	0
		4	125.333	172.333	0	0
		5	126	173	0	0
		6	128.091	172.409	0	0
		7	127.818	173.545	0	0
		8	127.5	173	0	0
		9	126.455	173	0	0
		10	126.5	172.5	0	0
		11	127.2	172.4	0	0
		12	126.636	172.909	0	0
		13	125.571	173.286	0	0
		14	126	172.5	0	0
		15	128.25	170	0	0
		16	124.5	167	0	0
		17	125	173	0	0
		18	129	170	0	0
		19	128.818	170.318	0	0
		20	128.188	170.938	0	0
		21	128.111	171	0	0
		22	129.667	168.667	0	0
		23	128.222	170.889	0	0
		24	127.524	172.619	0	0
		25	127.795	172.021	0	1
		26	129.929	169.857	0	0
		27	129.333	170.5	0	0
		28	130.444	171.333	0	0
		29	128.5	171.625	0	0
		30	128.333	169.8	0	0
		31	128.5	171	0	0
		32	129	170.5	0	0
		33	127.917	170.667	0	0
		34	128.5	172	0	0
		35	129.286	171.571	0	0
		36	127.25	174	0	0
		37	127.745	173.335	0	1
		38	130	176	0	0
		39	129.378	175.265	0	1
		40	128.6	173.2	0	0
		41	128	172.714	0	0
		42	127.667	174	0	0
		43	129	172	0	0
		44	127.182	172.545	0	0
		45	126.714	173	0	0
		46	127.333	172.667	0	0
		47	126.75	174	0	0
		48	124.167	174.833	0	0
		49	127.5	174.5	0	0
		50	125	173.357	0	0
		51	124	173	0	0
track #	38
		t	x	y	z	virtual
		0	126	165	0	0
		1	123.5	163	0	0
		2	123.077	165.615	0	0
		3	120.882	166.176	0	0
		4	120.688	166.688	0	0
		5	120.842	167.579	0	0
		6	120.286	166.5	0	0
		7	120	165.8	0	0
		8	123	168	0	0
		9	122.207	167.463	0	1
		10	122.207	167.463	0	1
		11	123	170	0	0
		12	123	167.2	0	0
		13	122.961	167.829	0	1
		14	123	168.5	0	0
		15	123.3	168.3	0	0
		16	123.214	168.304	0	1
		17	120	171	0	0
		18	124	173.5	0	0
		19	123.142	172.606	0	1
		20	123.142	172.606	0	1
		21	123.142	172.606	0	1
		22	125.667	172.933	0	0
		23	121.091	175.636	0	0
		24	122.215	174.907	0	1
		25	125	173.25	0	0
		26	124.8	173.4	0	0
		27	124.644	173.484	0	1
		28	124.644	173.484	0	1
		29	124.5	172.5	0	0
		30	124.526	172.678	0	1
		31	121.5	172.5	0	0
		32	122.5	172.5	0	0
track #	39
		t	x	y	z	virtual
		0	114.471	166.588	0	0
		1	115	166.5	0	0
		2	113.667	164.667	0	0
		3	112	169	0	0
		4	111	164	0	0
		5	111.427	165.088	0	1
		6	114	169	0	0
		7	109.5	165	0	0
		8	112.188	169.438	0	0
		9	115.667	168.667	0	0
		10	114.583	168.603	0	1
		11	112	167.5	0	0
		12	111.8	168.6	0	0
		13	111.667	167.333	0	0
		14	111.5	166	0	0
		15	113	164.75	0	0
		16	114.5	165.5	0	0
		17	113.5	165	0	0
		18	113.632	165.116	0	1
		19	110	162.5	0	0
		20	107.667	163.667	0	0
		21	107	165	0	0
		22	104.682	165.545	0	0
		23	105.441	165.284	0	1
		24	105.556	163.944	0	0
		25	105.75	162.083	0	0
		26	107.286	163.929	0	0
		27	108.385	164.385	0	0
		28	109	162	0	0
		29	110	160	0	0
		30	107.524	162.238	0	0
		31	108.211	162.526	0	0
		32	107.474	161.632	0	0
		33	107.714	162.643	0	0
		34	106.667	162.933	0	0
		35	109.458	161.792	0	0
		36	108.565	160.652	0	0
		37	110.4	162.267	0	0
		38	109.91	161.929	0	1
		39	110	164.5	0	0
		40	108	167	0	0
		41	106	165.833	0	0
		42	106.5	165.75	0	0
		43	107.667	163.667	0	0
		44	106	163.7	0	0
		45	107.25	166.125	0	0
		46	108	165.5	0	0
		47	107.727	165.5	0	1
		48	107.727	165.5	0	1
		49	112.167	166.389	0	0
		50	112.786	167.357	0	0
		51	109	165	0	0
		52	106.2	167.4	0	0
		53	107.23	166.894	0	1
		54	103.667	165.333	0	0
		55	105.571	164.429	0	0
		56	105.317	164.797	0	1
		57	106.8	162.4	0	0
		58	106.5	166	0	0
		59	106.091	166.636	0	0
		60	106.167	165.667	0	0
		61	109.25	166.15	0	0
		62	108.5	168.5	0	0
		63	109.333	168.556	0	0
		64	109.6	167.8	0	0
		65	109.461	167.953	0	1
[truncated: 12,680 more rows]

## Sheet: Feuil5
track #	0
		t	x	y	z	virtual
		0	55.7778	181.556	0	0
		1	54	182.286	0	0
		2	52.5	183.5	0	0
		3	54.3333	182	0	0
		4	53.9806	182.305	0	1
		5	53.1667	182.167	0	0
		6	53.5	182	0	0
		7	53.5	181.5	0	0
		8	54.5	182.5	0	0
		9	53	183.25	0	0
		10	53.1818	182.182	0	0
		11	55	181.5	0	0
		12	55.5	180.5	0	0
		13	55.2286	180.843	0	1
		14	54.7778	181.889	0	0
		15	54.9016	181.601	0	1
		16	53.5	182	0	0
		17	53	182	0	0
		18	53.5	182.5	0	0
		19	53.4294	182.354	0	1
		20	52	183	0	0
		21	52.3927	182.823	0	1
		22	53.5556	182.111	0	0
		23	55	181.5	0	0
		24	55	181.5	0	0
		25	55.5	181.333	0	0
		26	55.6364	181.091	0	0
		27	54.75	181.333	0	0
		28	54.3636	181.636	0	0
		29	54.8	180.6	0	0
		30	54.5	181.5	0	0
		31	54.5621	181.324	0	1
		32	54.5621	181.324	0	1
		33	54.5621	181.324	0	1
		34	59.8	177.6	0	0
track #	1
		t	x	y	z	virtual
		0	130.647	177.294	0	0
		1	131.615	176.615	0	0
		2	132	174	0	0
		3	132.5	172	0	0
		4	132	170.8	0	0
		5	132.086	171.339	0	1
		6	130.8	172.6	0	0
		7	131.153	172.254	0	1
		8	130.2	172.6	0	0
		9	132	175	0	0
		10	134.111	177.667	0	0
		11	134.636	177.091	0	0
		12	133.714	177	0	0
		13	133	173	0	0
		14	133.241	174.099	0	1
		15	133.241	174.099	0	1
		16	130	178.5	0	0
		17	130.583	177.708	0	1
		18	131.6	178.2	0	0
		19	132	177.5	0	0
		20	127	179.5	0	0
		21	126.333	182.333	0	0
		22	126.286	182.571	0	0
		23	129	178.5	0	0
		24	126	183	0	0
		25	126	182	0	0
		26	126.667	179.889	0	0
		27	128	178.5	0	0
		28	127.596	179.042	0	1
		29	125.833	182.167	0	0
		30	124.125	183.125	0	0
		31	122.5	185.5	0	0
		32	123.112	184.71	0	1
		33	123.112	184.71	0	1
		34	123.112	184.71	0	1
		35	123.112	184.71	0	1
		36	123	186.286	0	0
track #	2
		t	x	y	z	virtual
		0	56.2941	171.118	0	0
		1	55	169.958	0	0
		2	56	173	0	0
		3	55.5	173	0	0
		4	54.9048	169.952	0	0
		5	56	172.25	0	0
		6	56	170.267	0	0
		7	55.8824	168.176	0	0
		8	56.3846	169.538	0	0
		9	55.7143	169.5	0	0
		10	56.125	171.125	0	0
		11	56	171.2	0	0
		12	54	170.5	0	0
		13	55.6667	169.667	0	0
		14	55.3608	169.937	0	1
		15	54.5	171	0	0
		16	56.6	171.2	0	0
		17	56.8889	171.667	0	0
		18	56.5625	172.25	0	0
		19	56.6154	171.385	0	0
		20	56.2	172.5	0	0
		21	55.5	172.2	0	0
		22	56	172.286	0	0
		23	55.9239	172.265	0	1
		24	55.9239	172.265	0	1
		25	57.8667	172.533	0	0
		26	57.5169	172.485	0	1
		27	57.6667	173.667	0	0
		28	57.6	168.2	0	0
		29	57.6073	169.612	0	1
		30	59	173.5	0	0
		31	56.2	173.6	0	0
		32	57	173.75	0	0
		33	56	174	0	0
		34	54	173.5	0	0
		35	53.5	173	0	0
		36	54.5714	173.286	0	0
		37	53.6	172.2	0	0
		38	57.125	174.875	0	0
		39	52.5	173	0	0
		40	53	173	0	0
		41	53.125	169.875	0	0
		42	53.1299	170.759	0	1
		43	51.8	172.4	0	0
		44	52.1654	171.949	0	1
		45	54.875	176.125	0	0
track #	3
		t	x	y	z	virtual
		0	155.909	179.636	0	0
		1	154	177	0	0
		2	153.5	176.5	0	0
		3	158	175	0	0
		4	155.385	177.462	0	0
		5	156.714	177.429	0	0
		6	156.459	177.29	0	1
		7	156.459	177.29	0	1
		8	160	179	0	0
		9	159.363	178.692	0	1
		10	159.363	178.692	0	1
		11	165.5	178.5	0	0
		12	164.414	178.534	0	1
		13	167.333	180.333	0	0
		14	166.552	179.852	0	1
		15	166.552	179.852	0	1
		16	165.333	181.778	0	0
track #	4
		t	x	y	z	virtual
		0	159	175	0	0
		1	158.909	172.636	0	0
		2	159	171	0	0
		3	158.982	171.632	0	1
		4	158	170	0	0
		5	157.5	168.5	0	0
		6	156.636	168.545	0	0
		7	158.5	168.5	0	0
		8	158.069	168.549	0	1
		9	161	165.5	0	0
		10	160.8	166.4	0	0
		11	164.636	162.909	0	0
		12	160.6	164.8	0	0
		13	159.333	164.333	0	0
		14	159.903	164.391	0	1
		15	158	164	0	0
		16	156	163	0	0
		17	155.556	162.667	0	0
		18	156.667	163.111	0	0
		19	156.529	163.353	0	0
		20	156.818	163.182	0	0
		21	156.111	162.889	0	0
		22	156.333	162.333	0	0
		23	156.875	163.125	0	0
		24	156	163	0	0
		25	156.636	163.455	0	0
		26	156.455	163.636	0	0
		27	156.889	163.333	0	0
		28	156.2	163.6	0	0
		29	155.455	163	0	0
		30	152.333	160.889	0	0
		31	151.545	160.364	0	0
		32	153.667	162.667	0	0
		33	153.213	162.12	0	1
		34	150.714	163.429	0	0
		35	149.818	163.182	0	0
		36	149.875	161.125	0	0
		37	151.125	160.438	0	0
		38	147	160.5	0	0
		39	148.047	160.577	0	1
		40	152	158.5	0	0
		41	152	157	0	0
track #	5
		t	x	y	z	virtual
		0	107.6	163.2	0	0
		1	107.875	161.875	0	0
		2	107.798	162.245	0	1
		3	105	165.714	0	0
		4	105.77	164.76	0	1
		5	105.77	164.76	0	1
		6	105.77	164.76	0	1
		7	105.77	164.76	0	1
		8	105.77	164.76	0	1
		9	104	167	0	0
track #	6
		t	x	y	z	virtual
		0	63.6667	163.889	0	0
		1	63.8	162.6	0	0
		2	62.6	161.2	0	0
		3	62.3333	162.667	0	0
		4	64.3333	164.167	0	0
		5	63.8281	163.68	0	1
		6	64.2	165.8	0	0
		7	64.0978	165.218	0	1
		8	64.0978	165.218	0	1
		9	64.0978	165.218	0	1
		10	63.875	164.375	0	0
		11	64.2857	164	0	0
		12	64.875	165.125	0	0
		13	64.4167	164.75	0	0
		14	63.5556	164.667	0	0
		15	65.3333	165	0	0
		16	65.3571	166.214	0	0
		17	62	163.5	0	0
		18	61	164.5	0	0
		19	61.5189	164.403	0	1
		20	64.5	164.5	0	0
		21	64.875	164.875	0	0
		22	64.547	164.765	0	1
		23	64.625	164.75	0	0
		24	64.8	165.4	0	0
		25	66.3333	166.667	0	0
		26	65	165.286	0	0
		27	65.2465	165.556	0	1
		28	64.3333	163.667	0	0
		29	64.5842	164.186	0	1
		30	65	164.5	0	0
		31	65.5	165.8	0	0
		32	65.6667	165.333	0	0
		33	65	166	0	0
		34	65.1578	165.823	0	1
		35	65.1578	165.823	0	1
		36	65.1578	165.823	0	1
		37	65.1578	165.823	0	1
		38	65.1578	165.823	0	1
		39	65	165.5	0	0
		40	65.014	165.529	0	1
		41	66	164.75	0	0
		42	65.7423	164.953	0	1
		43	65.7423	164.953	0	1
		44	69.5	165	0	0
track #	7
		t	x	y	z	virtual
		0	91.6154	157.615	0	0
		1	90	158	0	0
		2	90.4516	157.892	0	1
		3	89.2857	158.429	0	0
		4	91.7143	158.143	0	0
		5	91.375	157.438	0	0
		6	91.4737	157.789	0	0
		7	91	158	0	0
		8	92.0667	158.067	0	0
		9	90.5	157.714	0	0
		10	89.5	157.75	0	0
		11	90.3333	158.111	0	0
		12	89.6	157.733	0	0
		13	91.6	157.4	0	0
		14	91.0833	157.75	0	0
		15	92	158	0	0
		16	88.9091	157.909	0	0
		17	91.7778	157.778	0	0
		18	91.0833	157.417	0	0
		19	92.8	157.8	0	0
		20	89.5	157.611	0	0
		21	89.25	157.375	0	0
		22	88.7	157.4	0	0
		23	87.2857	157.571	0	0
		24	89	158	0	0
		25	88.5	157.5	0	0
		26	88.542	157.602	0	1
		27	91.5	159	0	0
		28	88	158.25	0	0
		29	87.2	158.4	0	0
		30	90.3333	158.4	0	0
		31	90.7273	158	0	0
		32	90.0833	158.25	0	0
		33	90.1743	158.211	0	1
		34	93	158.5	0	0
		35	93.2	158.6	0	0
track #	8
		t	x	y	z	virtual
		0	156.909	150.364	0	0
		1	156.909	150.364	0	1
		2	156.667	149	0	0
		3	157.875	149.375	0	0
		4	158.222	149.111	0	0
		5	156.167	151.833	0	0
		6	160.8	154.4	0	0
		7	158	150	0	0
		8	158.737	153.316	0	0
		9	159.625	153	0	0
		10	158.111	152.833	0	0
		11	155.667	153.333	0	0
		12	158.182	152.636	0	0
		13	157.562	154.062	0	0
		14	158	154	0	0
track #	9
		t	x	y	z	virtual
		0	56.4	150.2	0	0
		1	53.8889	150.667	0	0
		2	54.5	150.2	0	0
		3	53.8	151	0	0
		4	52.2	152.6	0	0
		5	53.5	152	0	0
		6	52	152	0	0
		7	52.3513	152.008	0	1
		8	52.3513	152.008	0	1
		9	52.3513	152.008	0	1
		10	52.3513	152.008	0	1
		11	54.75	151.375	0	0
		12	55.0769	152.231	0	0
		13	55.5556	152.222	0	0
		14	55.2	151	0	0
		15	54.6154	151.615	0	0
		16	55.7143	151.5	0	0
		17	55.1176	151.588	0	0
		18	55	151.5	0	0
		19	55.1111	150.667	0	0
		20	54.5	150.5	0	0
		21	54.6639	150.61	0	1
		22	57.5	153.5	0	0
		23	52.5	152	0	0
		24	52.4	152.2	0	0
		25	53.5	151	0	0
		26	55.875	154.125	0	0
		27	55.1656	153.357	0	1
		28	56.3846	153.615	0	0
		29	56.5	154.5	0	0
		30	56	155.5	0	0
		31	55.25	154.625	0	0
		32	54.4	155.2	0	0
		33	53.5	154	0	0
		34	54	154.5	0	0
		35	54.5	155.8	0	0
		36	55.6	154.8	0	0
		37	55.5	153.5	0	0
		38	55.4331	153.905	0	1
		39	55.125	153.125	0	0
		40	54.4118	154.471	0	0
		41	54	155.8	0	0
		42	53.0909	153.455	0	0
		43	53.7778	153.333	0	0
		44	53.3889	152.444	0	0
		45	54.5455	152.273	0	0
		46	53.7273	152.182	0	0
		47	55.2632	151.842	0	0
		48	54.1667	151.444	0	0
		49	55	152.043	0	0
		50	52.9	153.05	0	0
		51	52.7143	152.5	0	0
		52	55.6818	152.682	0	0
		53	55.2857	150.929	0	0
		54	54.7143	152	0	0
		55	53.6923	151.923	0	0
		56	53.8462	152.231	0	0
		57	53.1111	151.778	0	0
		58	53.1176	151.588	0	0
		59	53.6667	151.333	0	0
		60	53.6154	151.923	0	0
		61	53.4444	153.444	0	0
		62	54	155.364	0	0
		63	56	156.5	0	0
		64	56.2	156	0	0
		65	51.6	153.8	0	0
		66	52	154.2	0	0
		67	52	155	0	0
		68	52.5714	154.714	0	0
		69	54.4	151.2	0	0
		70	56.2	150.6	0	0
		71	56.5	152.5	0	0
		72	56.5455	152.636	0	0
		73	57.5	152.5	0	0
		74	57.2148	152.497	0	1
		75	57.2148	152.497	0	1
		76	54.3846	150.385	0	0
		77	56.3	152.1	0	0
		78	58	150	0	0
		79	57.4306	150.478	0	1
		80	57.5	155	0	0
		81	55.7	156.2	0	0
		82	56.8889	152.556	0	0
		83	57.8	153.5	0	0
		84	56.25	151.875	0	0
		85	56.6667	151.333	0	0
		86	56.6463	151.602	0	1
		87	53.5	150.5	0	0
		88	54.3644	150.803	0	1
		89	56	152.286	0	0
		90	56	151.692	0	0
		91	56.4706	153.471	0	0
		92	56.3074	152.996	0	1
		93	56.2857	156	0	0
		94	56.75	156	0	0
		95	56.6241	155.773	0	1
		96	52.6	152.2	0	0
		97	53.7055	153.182	0	1
		98	53.7055	153.182	0	1
		99	56.5	153.5	0	0
		100	56.875	154.125	0	0
		101	56.6	152.933	0	0
		102	55.6667	154.556	0	0
		103	55.6667	154.444	0	0
		104	56.5	154.5	0	0
		105	55.2273	151.591	0	0
		106	55.75	154	0	0
		107	55.5	154	0	0
		108	56.0667	152.533	0	0
		109	54.2273	153.636	0	0
		110	53.6111	153.222	0	0
		111	54.5625	152.875	0	0
		112	54.6154	151.846	0	0
		113	55.8824	152.529	0	0
		114	55.7692	152.231	0	0
		115	55.8462	151.538	0	0
		116	57	152.286	0	0
		117	56.672	152.137	0	1
		118	56.672	152.137	0	1
		119	56.672	152.137	0	1
		120	53.3636	156.545	0	0
		121	53.2	156	0	0
		122	53.3604	155.988	0	1
		123	53.3604	155.988	0	1
		124	53.3604	155.988	0	1
		125	51	155.5	0	0
track #	10
		t	x	y	z	virtual
		0	32.4	142.8	0	0
		1	31.5	145	0	0
		2	32.8	144.4	0	0
		3	32.5	145	0	0
		4	32.5032	144.834	0	1
		5	32.5032	144.834	0	1
		6	32.5032	144.834	0	1
		7	32.5032	144.834	0	1
		8	30.5	147.5	0	0
track #	11
		t	x	y	z	virtual
		0	147.55	172.85	0	0
		1	147.692	171.846	0	0
		2	149.5	172.5	0	0
		3	148	174	0	0
		4	150.231	169.154	0	0
		5	149.545	171.636	0	0
		6	148.667	172.333	0	0
		7	148.2	172.4	0	0
		8	152	172.286	0	0
		9	151.01	172.29	0	1
		10	153	173.5	0	0
		11	152.453	173.168	0	1
		12	152.453	173.168	0	1
		13	152.333	167.667	0	0
		14	154.5	172	0	0
		15	155.5	171	0	0
		16	155.068	171.029	0	1
		17	159.2	169.7	0	0
		18	158.875	171.125	0	0
		19	158.652	170.834	0	1
		20	161	171.714	0	0
		21	161.5	170.2	0	0
		22	157	167.5	0	0
		23	161.333	168.667	0	0
		24	160.459	168.576	0	1
		25	157.667	169.333	0	0
		26	158.5	169.5	0	0
		27	158.482	169.397	0	1
		28	159.333	168.667	0	0
		29	156.5	168.5	0	0
		30	156.125	168.125	0	0
		31	156.424	168.256	0	1
		32	156.424	168.256	0	1
		33	155.8	167.4	0	0
		34	155.912	167.554	0	1
		35	157	164	0	0
		36	153	164	0	0
		37	154.017	164.261	0	1
		38	154.143	161.714	0	0
		39	155.333	161.889	0	0
		40	156	164.286	0	0
		41	154.722	164.056	0	0
		42	154.917	164.333	0	0
		43	154.273	164.091	0	0
		44	156.8	164.267	0	0
		45	156.5	163.714	0	0
		46	157.95	164.9	0	0
		47	157.25	166.083	0	0
		48	157.326	165.679	0	1
		49	155.8	162	0	0
		50	156.526	163.158	0	0
		51	157.444	164.111	0	0
		52	159.421	166.579	0	0
		53	158.5	164	0	0
		54	159	164.5	0	0
track #	12
		t	x	y	z	virtual
		0	141.5	183.5	0	0
		1	145.5	180	0	0
		2	145.5	180	0	0
		3	148.5	184.5	0	0
		4	148	183	0	0
		5	147.5	183	0	0
		6	152.75	181.417	0	0
		7	151.917	183.833	0	0
		8	153.6	183.6	0	0
		9	154.556	183	0	0
		10	156	181	0	0
		11	155.493	181.588	0	1
		12	155.493	181.588	0	1
		13	155.493	181.588	0	1
		14	152.333	180.111	0	0
		15	149	181	0	0
		16	151.333	178.667	0	0
		17	150.966	179.256	0	1
		18	150.966	179.256	0	1
		19	153.2	178	0	0
		20	153.9	176.8	0	0
		21	155.5	176	0	0
		22	156	177.2	0	0
		23	153.889	175.444	0	0
		24	153	176.714	0	0
		25	153.382	176.48	0	1
		26	153.382	176.48	0	1
		27	153.382	176.48	0	1
		28	153.382	176.48	0	1
		29	153.382	176.48	0	1
		30	147	181.5	0	0
		31	149.5	181	0	0
track #	13
		t	x	y	z	virtual
		0	141.125	173.875	0	0
		1	138.895	175.316	0	0
		2	138.083	176.917	0	0
		3	138.25	178.5	0	0
		4	138.313	177.914	0	1
		5	138.313	177.914	0	1
		6	134.167	174.833	0	0
		7	134.5	176.5	0	0
		8	138	178	0	0
		9	137.071	177.507	0	1
		10	138.556	172.556	0	0
		11	140.857	171.286	0	0
		12	141.333	173.333	0	0
		13	140.5	173	0	0
		14	142.538	172.538	0	0
		15	138.727	175.091	0	0
		16	140	172.538	0	0
		17	138	173	0	0
		18	138.522	173.016	0	1
		19	140.231	171.692	0	0
		20	136.933	172.733	0	0
		21	137.71	172.547	0	1
		22	133.286	172.571	0	0
		23	135.5	171.5	0	0
		24	133.929	171.143	0	0
		25	134.875	175.875	0	0
		26	137.846	173	0	0
		27	139.615	171.385	0	0
		28	138.364	169.545	0	0
		29	138.3	173.3	0	0
		30	141	170	0	0
		31	138.444	171.667	0	0
		32	143	172	0	0
		33	142.5	171	0	0
		34	144.5	169.5	0	0
		35	143.5	168.2	0	0
		36	146.5	167	0	0
		37	146.111	166.667	0	0
		38	146	166.886	0	1
		39	144.556	167.667	0	0
		40	144.75	167	0	0
		41	140.5	165	0	0
		42	138.471	165.353	0	0
		43	137.5	167.8	0	0
		44	137.389	170.111	0	0
		45	135.154	171.538	0	0
track #	14
		t	x	y	z	virtual
		0	164.25	135	0	0
		1	164.5	135	0	0
		2	166	134	0	0
		3	165.5	134.5	0	0
track #	15
		t	x	y	z	virtual
		0	67	197	0	0
		1	67	197	0	1
		2	67	197	0	1
		3	66	196	0	0
		4	66.25	196	0	0
		5	66.2318	196.049	0	1
		6	66.3636	195.091	0	0
		7	66.3275	195.354	0	1
		8	66.4286	194.857	0	0
		9	66	197.5	0	0
		10	66.1101	196.811	0	1
		11	66.1101	196.811	0	1
		12	66.1101	196.811	0	1
		13	64.1875	198.75	0	0
		14	63	199	0	0
		15	64.5	197.5	0	0
		16	65.5	196	0	0
		17	65.1412	196.515	0	1
		18	66.5	197.5	0	0
		19	64.5	198	0	0
		20	65.4	196.8	0	0
		21	65	197.5	0	0
		22	65.5	196.5	0	0
		23	66	197.5	0	0
		24	64.8	198.6	0	0
		25	66.6667	198.167	0	0
		26	65	198.333	0	0
		27	65.3384	198.293	0	1
		28	62.5	198	0	0
		29	63.5	198.5	0	0
		30	63.1667	198.833	0	0
		31	62.875	198.125	0	0
		32	62	197	0	0
		33	62.2681	197.353	0	1
		34	62.2681	197.353	0	1
		35	65.3333	196.333	0	0
		36	67.5	198.5	0	0
		37	68.5	197.5	0	0
		38	71	196.5	0	0
		39	65.2	198.5	0	0
		40	63	197	0	0
		41	65	196.714	0	0
		42	62.5	199	0	0
		43	63.1099	198.415	0	1
		44	63.1099	198.415	0	1
		45	63.1099	198.415	0	1
		46	66	196.25	0	0
		47	65.6131	196.54	0	1
		48	65.6131	196.54	0	1
		49	65.6131	196.54	0	1
		50	71	200	0	0
track #	16
		t	x	y	z	virtual
		0	79.5	134.5	0	0
		1	79.5	135.5	0	0
		2	78.625	133.25	0	0
		3	79.6429	133.643	0	0
		4	78.9333	132.733	0	0
		5	79.5	132.714	0	0
		6	79.5714	134.286	0	0
		7	79.5193	133.875	0	1
		8	76.5	135.5	0	0
		9	77.3295	135.054	0	1
		10	78.2	132	0	0
		11	77	132.714	0	0
		12	78	133	0	0
		13	78.5	132.286	0	0
		14	79.3333	131.667	0	0
		15	81	135	0	0
		16	79.1818	132.545	0	0
		17	79.5343	132.985	0	1
		18	77.8182	132.545	0	0
		19	78.5	132.5	0	0
		20	77.5833	135.75	0	0
		21	78.8889	135.111	0	0
		22	79	135	0	0
		23	78.3636	132.545	0	0
		24	78.25	134.812	0	0
		25	77	135.5	0	0
		26	75.5	135	0	0
track #	17
		t	x	y	z	virtual
		0	183.75	120	0	0
		1	184.5	120	0	0
		2	183	121	0	0
		3	184.75	120.375	0	0
		4	184.615	119.615	0	0
		5	184.125	119.688	0	0
		6	184.875	120.125	0	0
		7	183.857	120.714	0	0
		8	184.089	120.523	0	1
		9	183	121	0	0
		10	183.299	120.869	0	1
		11	183.299	120.869	0	1
		12	182.667	122.333	0	0
		13	182.781	122.07	0	1
		14	182.781	122.07	0	1
		15	182.781	122.07	0	1
		16	183.818	120.182	0	0
		17	183.615	120.385	0	0
		18	183.667	119.5	0	0
		19	183.657	119.746	0	1
		20	184.5	119	0	0
		21	183.909	119.636	0	0
		22	184	120	0	0
		23	184	119	0	0
track #	18
		t	x	y	z	virtual
		0	153	115	0	0
		1	152	115.286	0	0
		2	154.2	111.4	0	0
		3	153.672	112.447	0	1
		4	155.5	111	0	0
		5	156	111.5	0	0
		6	155.2	112.1	0	0
		7	155.344	111.927	0	1
		8	155.5	114.5	0	0
		9	155.667	114.333	0	0
		10	155.609	114.185	0	1
		11	155.609	114.185	0	1
		12	155.286	112.429	0	0
		13	155.5	114.5	0	0
		14	155.458	114.03	0	1
		15	154.667	114.667	0	0
		16	158	112	0	0
		17	154.625	113.562	0	0
		18	155.867	115.4	0	0
		19	154.385	114.385	0	0
		20	154.5	114.5	0	0
		21	155.733	113.8	0	0
		22	154	113	0	0
		23	152.667	118.111	0	0
		24	152	117.5	0	0
		25	152.313	117.303	0	1
		26	151.5	116	0	0
		27	151.723	116.358	0	1
		28	150.167	115.833	0	0
		29	151	117.5	0	0
		30	149.643	114.071	0	0
		31	149.5	112.357	0	0
		32	148.667	111.5	0	0
		33	148.364	111.364	0	0
		34	147.5	110.5	0	0
		35	147.78	110.78	0	1
		36	149.6	110.2	0	0
		37	149	110	0	0
		38	148.5	110	0	0
		39	148.645	110.027	0	1
		40	148.645	110.027	0	1
		41	148.645	110.027	0	1
		42	148.645	110.027	0	1
		43	148.645	110.027	0	1
		44	148	110	0	0
track #	19
		t	x	y	z	virtual
		0	180	127	0	0
		1	180.5	126.5	0	0
		2	180.4	127.8	0	0
		3	180	130	0	0
		4	182	128	0	0
		5	180	131	0	0
		6	177	128.5	0	0
		7	178.2	127	0	0
		8	179.333	131.333	0	0
		9	179.6	129.8	0	0
		10	179.25	133.625	0	0
		11	181	133	0	0
		12	179.5	132	0	0
		13	178.6	133.1	0	0
		14	178	133	0	0
		15	177.5	133.5	0	0
		16	177.707	133.352	0	1
		17	177.707	133.352	0	1
		18	177	136	0	0
track #	20
		t	x	y	z	virtual
		0	117.286	101.619	0	0
		1	117.647	101.118	0	0
		2	117	99.3636	0	0
		3	118	100.067	0	0
		4	118	100.5	0	0
		5	119.071	101.143	0	0
		6	117.688	100.688	0	0
		7	117.55	100.9	0	0
		8	116.588	101.059	0	0
		9	115.545	98.6364	0	0
		10	115.909	100.636	0	0
		11	116	100.5	0	0
		12	120.2	101.4	0	0
		13	116.25	101	0	0
		14	115.583	99.5833	0	0
		15	118.737	99.5789	0	0
		16	118.857	101.286	0	0
		17	117.727	100.727	0	0
		18	116.5	100	0	0
		19	118.222	99.8889	0	0
		20	117.385	98.6154	0	0
		21	116.833	98.0833	0	0
		22	115.909	98.3636	0	0
		23	116.1	98.7	0	0
		24	115.583	98.25	0	0
		25	115.734	98.3476	0	1
		26	114.667	97.3333	0	0
		27	115.75	96.625	0	0
		28	116	94	0	0
		29	115	96.5	0	0
		30	115.239	96.0318	0	1
		31	115.6	95.8	0	0
		32	115.25	92.75	0	0
		33	115.319	93.6054	0	1
		34	115.319	93.6054	0	1
		35	115.319	93.6054	0	1
		36	116.8	92.4	0	0
		37	116.602	92.5614	0	1
		38	114	92	0	0
		39	114.688	92.1485	0	1
		40	114.688	92.1485	0	1
		41	114.688	92.1485	0	1
		42	115	91.5	0	0
		43	113.667	91.8889	0	0
		44	113.5	92.5	0	0
		45	111.333	96.6667	0	0
		46	111.967	95.4702	0	1
		47	116	94	0	0
		48	114.892	94.4039	0	1
		49	112	94	0	0
		50	112.794	94.111	0	1
		51	112.794	94.111	0	1
		52	114.5	97	0	0
		53	114.193	96.4799	0	1
		54	116.6	94.2	0	0
		55	117.6	96.6	0	0
		56	114.714	97	0	0
		57	115.692	93.2308	0	0
		58	117	91.5	0	0
		59	118	93	0	0
		60	117.62	92.7916	0	1
		61	117.62	92.7916	0	1
		62	121.125	92.875	0	0
		63	121	92.75	0	0
		64	120.865	92.7795	0	1
		65	120	90	0	0
		66	119.286	92.5714	0	0
		67	122	95.3333	0	0
		68	121.8	95.6	0	0
		69	122.182	95.8182	0	0
		70	122.533	96.3333	0	0
		71	121.471	95.4706	0	0
		72	121.162	96.0541	0	0
		73	118.97	94.0909	0	0
		74	119.097	93.3548	0	0
		75	118.387	93.9032	0	0
		76	119.72	93.76	0	0
		77	119.926	92.5926	0	0
		78	121	95.5	0	0
		79	121.059	94	0	0
		80	121.048	93.0476	0	0
		81	121.467	95.4667	0	0
		82	120.8	95.9333	0	0
		83	119.548	94.4839	0	0
		84	119.933	94.8034	0	1
		85	121.333	92.6667	0	0
		86	120.949	93.2537	0	1
		87	120.949	93.2537	0	1
		88	120.949	93.2537	0	1
		89	120.949	93.2537	0	1
		90	122	92	0	0
track #	21
		t	x	y	z	virtual
		0	122.5	96	0	0
		1	121.364	92.9091	0	0
		2	121.615	93.6154	0	0
		3	120.846	93.5385	0	0
		4	120.286	92.6429	0	0
		5	121	92.7368	0	0
		6	116.875	92.875	0	0
		7	121.111	92.6667	0	0
		8	121.8	93.5	0	0
		9	121.588	92.9412	0	0
		10	121.182	92.9091	0	0
		11	122.111	95.2222	0	0
		12	121.273	93.5	0	0
		13	120.611	93	0	0
		14	121	93.8	0	0
		15	120.956	93.6407	0	1
		16	120.471	93.7059	0	0
		17	120.294	93.5882	0	0
		18	120.133	92.1333	0	0
		19	121	92.5	0	0
		20	120.78	92.5111	0	1
		21	122.2	93.4	0	0
		22	122	94	0	0
		23	121.667	96.6667	0	0
		24	121.917	94.25	0	0
		25	121.643	94.2143	0	0
		26	122.286	93	0	0
		27	121.5	98	0	0
		28	121.083	94.9167	0	0
		29	120.667	95.0952	0	0
		30	119.704	95.5926	0	0
		31	121.882	95.4118	0	0
		32	120.95	96.1	0	0
		33	121.5	96.5	0	0
		34	121.421	96.1053	0	0
		35	120.857	95.8095	0	0
		36	120.632	95.5263	0	0
		37	120.067	95.6	0	0
		38	120	95.7727	0	0
		39	120.704	94.7407	0	0
		40	119.2	95.15	0	0
		41	119.706	95.8824	0	0
		42	120.571	97.9524	0	0
		43	120.433	98.9	0	0
		44	119.935	99.6129	0	0
		45	119.464	100.107	0	0
		46	120.125	97.6667	0	0
		47	118.952	99.619	0	0
		48	119.069	99.8276	0	0
		49	118.905	98.5714	0	0
		50	118.917	97.8333	0	0
		51	119.364	97.0909	0	0
		52	119.917	96.3333	0	0
		53	119	95.75	0	0
		54	122	92.5	0	0
		55	122.5	95.5	0	0
		56	120.867	94.6	0	0
		57	121.318	97.6364	0	0
		58	120.4	97.9	0	0
		59	121	97.5	0	0
		60	120.217	96.4348	0	0
		61	120.8	99.5	0	0
		62	120.6	100.4	0	0
		63	120.5	100.714	0	0
		64	120.267	101.667	0	0
		65	120.588	101.882	0	0
		66	120.4	101.2	0	0
		67	120.25	101	0	0
		68	120.3	101.095	0	1
		69	120.3	101.095	0	1
		70	120.3	101.095	0	1
		71	116	101	0	0
		72	118.429	103.286	0	0
		73	118.25	103.562	0	0
		74	119	104	0	0
		75	116.5	102.5	0	0
		76	116.833	103.333	0	0
		77	116.913	103.204	0	1
		78	119.5	103.286	0	0
		79	118.706	103.294	0	0
		80	117.714	103.5	0	0
		81	118.5	103.5	0	0
		82	119.364	103.909	0	0
		83	119.333	103.333	0	0
		84	121	102.714	0	0
		85	119.2	104	0	0
		86	118	104.25	0	0
		87	118.43	104.1	0	1
		88	118.43	104.1	0	1
		89	118.43	104.1	0	1
		90	116.615	101.615	0	0
		91	116.125	101.125	0	0
		92	117.048	100.762	0	0
		93	116.769	99.3077	0	0
		94	116.412	100.882	0	0
		95	117.958	99.7083	0	0
		96	120.059	102.235	0	0
		97	119.5	102	0	0
		98	119.059	102.412	0	0
		99	119.385	101.846	0	0
		100	119.571	103.095	0	0
		101	117.933	102.067	0	0
		102	118.365	102.264	0	1
		103	119.636	103.545	0	0
		104	119.286	103.5	0	0
		105	119.062	104.312	0	0
		106	120.5	104	0	0
		107	119.5	104.5	0	0
		108	119.671	104.368	0	1
		109	118.5	103.875	0	0
		110	118.095	103.143	0	0
		111	116.286	103.5	0	0
		112	116.643	102.786	0	0
		113	116.333	102.111	0	0
		114	121	103.286	0	0
		115	120	104	0	0
		116	119.93	103.733	0	1
		117	119.417	103.75	0	0
		118	119.632	103.316	0	0
		119	118.714	104.5	0	0
		120	118.286	104	0	0
		121	118.471	104.057	0	1
		122	117.857	104	0	0
		123	117	101.667	0	0
		124	117.282	102.312	0	1
		125	117.282	102.312	0	1
		126	116	100.5	0	0
track #	22
		t	x	y	z	virtual
		0	51.8	110.6	0	0
		1	51.8	110.6	0	1
		2	52.3846	111.385	0	0
		3	52.2212	111.165	0	1
		4	52.1667	110.167	0	0
		5	52	110.5	0	0
		6	52.5	110.714	0	0
		7	52.125	110.875	0	0
		8	52.5556	110.667	0	0
		9	52	111	0	0
		10	52	110.25	0	0
		11	52.5385	111.154	0	0
		12	53.1333	110.533	0	0
		13	52.2667	110.333	0	0
		14	52.125	110.125	0	0
		15	52.6667	109.889	0	0
		16	52.125	109.875	0	0
		17	52.5	110.5	0	0
		18	52.5882	110.882	0	0
		19	52.5	111	0	0
		20	52.5385	110.846	0	0
		21	52.4	110.6	0	0
		22	52.4	110.4	0	0
		23	52.2308	110.615	0	0
		24	53	110.5	0	0
		25	52.5	111	0	0
		26	53.2632	110.842	0	0
		27	52.2857	111	0	0
		28	52	110.5	0	0
		29	53	111.5	0	0
		30	52	111	0	0
		31	52.4286	111.286	0	0
		32	51.3333	110.667	0	0
		33	52.6667	111.333	0	0
		34	53.3	111.2	0	0
		35	52.6364	111.455	0	0
		36	52.3077	111.077	0	0
		37	52.25	111.333	0	0
		38	52.7143	111.429	0	0
		39	53	111.286	0	0
		40	53.25	112	0	0
		41	54	108.5	0	0
		42	53.7668	109.41	0	1
		43	53.125	111.125	0	0
		44	53.4	110.8	0	0
		45	53.5	110.5	0	0
		46	53.5833	109.917	0	0
		47	53.5	110.5	0	0
		48	54	109	0	0
		49	53.8665	109.382	0	1
		50	53.6667	109.667	0	0
		51	53.4615	109.538	0	0
		52	53.2941	110.235	0	0
		53	53.3636	110.091	0	0
		54	52.8889	109.889	0	0
		55	53.2353	111.059	0	0
		56	53.125	111.125	0	0
		57	53.0909	110.909	0	0
		58	52.125	112.125	0	0
		59	52.394	111.8	0	1
		60	54	109	0	0
		61	53.6	109.8	0	0
		62	53.5	111.5	0	0
		63	53.5556	111.667	0	0
		64	52.6154	111.615	0	0
		65	52.625	111.25	0	0
		66	52.6	111.067	0	0
		67	52.2857	110.5	0	0
		68	53.4	111.067	0	0
		69	53.7143	109.5	0	0
		70	53.8125	109.5	0	0
		71	53.3125	110.188	0	0
		72	53.3077	110	0	0
		73	53.1875	110.062	0	0
		74	52.6316	110.789	0	0
		75	52.5	111	0	0
		76	53	110.857	0	0
		77	52.8462	110	0	0
		78	54.0833	109.417	0	0
		79	52.6	109.8	0	0
		80	53.125	109.125	0	0
		81	52.8333	109.833	0	0
		82	52	110	0	0
		83	53.3333	109.111	0	0
		84	52.5	109	0	0
		85	53.7143	109	0	0
		86	53.2857	109.5	0	0
		87	53.3229	109.37	0	1
		88	53.8	109.4	0	0
		89	52.7143	109	0	0
		90	53.375	108.75	0	0
		91	54	109	0	0
		92	53.7982	108.958	0	1
		93	51.8	108.4	0	0
		94	51	109	0	0
		95	53	109.286	0	0
		96	52.5524	109.174	0	1
		97	52.5524	109.174	0	1
		98	53	109	0	0
		99	52	111	0	0
		100	52.125	109.875	0	0
		101	52.9091	111.364	0	0
		102	52.4375	110.25	0	0
		103	53.1818	109.182	0	0
		104	52.25	109.625	0	0
		105	52.2222	109.5	0	0
		106	52.2308	109.231	0	0
		107	52.875	109.875	0	0
		108	52	111	0	0
		109	51.6364	110.182	0	0
		110	51.6154	109.615	0	0
		111	52	110	0	0
		112	51.7143	110.143	0	0
		113	52	111	0	0
		114	52	110	0	0
		115	51.9824	110.206	0	1
		116	52.2857	110.357	0	0
		117	52.5625	109.625	0	0
		118	52.0667	109.667	0	0
		119	52	109.286	0	0
		120	52	109.5	0	0
		121	51.8182	109.818	0	0
		122	51.6154	109.385	0	0
		123	52.1111	110.333	0	0
		124	52.5	109.5	0	0
		125	52	110	0	0
		126	52.0992	109.908	0	1
		127	50.5	110	0	0
		128	52.2	112	0	0
		129	52.3846	110.385	0	0
		130	51.6667	110.133	0	0
		131	50.5	109.8	0	0
		132	50.8637	109.932	0	1
		133	52.1667	111.833	0	0
		134	52.6154	111.385	0	0
		135	52.5714	109.714	0	0
		136	51.8333	108.167	0	0
		137	52.125	109.875	0	0
		138	52	108.5	0	0
		139	52.6667	109.444	0	0
		140	51.75	109.417	0	0
		141	52	110	0	0
		142	52.3333	110	0	0
		143	51.6	109.8	0	0
		144	51.625	110	0	0
		145	51.7222	110.444	0	0
		146	51.125	109.875	0	0
		147	52.3077	109.923	0	0
		148	52.0267	109.943	0	1
		149	51	109	0	0
		150	51.2821	109.259	0	1
		151	51.2821	109.259	0	1
		152	51.2821	109.259	0	1
		153	51.6667	109.111	0	0
		154	52.3846	108.615	0	0
		155	50.5	108	0	0
		156	50.5	109.5	0	0
		157	51	110	0	0
		158	51.5	109.5	0	0
		159	50	109	0	0
		160	49.5	109.5	0	0
track #	23
		t	x	y	z	virtual
		0	90	116.5	0	0
		1	89.6364	116.909	0	0
		2	90.3846	116.385	0	0
		3	91.1667	115.833	0	0
		4	90.2	115.6	0	0
		5	90.3931	115.714	0	1
		6	89.3333	115.333	0	0
		7	89.6245	115.438	0	1
		8	89.6245	115.438	0	1
		9	89.6245	115.438	0	1
		10	93	116	0	0
		11	92.5481	115.925	0	1
		12	92.5	116.5	0	0
		13	92.5127	116.348	0	1
		14	92	116.5	0	0
		15	92.5	116	0	0
		16	92.2	115.6	0	0
		17	93.25	115.75	0	0
		18	92.8	115.4	0	0
		19	92.8486	115.496	0	1
		20	92.8486	115.496	0	1
		21	92.8486	115.496	0	1
		22	90.4	115.8	0	0
		23	92.6667	115.889	0	0
		24	89.75	116.25	0	0
track #	24
		t	x	y	z	virtual
		0	85	116.375	0	0
		1	85	116.375	0	1
		2	84	117	0	0
		3	84.7143	117	0	0
		4	83.5	119	0	0
		5	83.3571	119	0	0
		6	83.5	118	0	0
		7	83.7333	118.067	0	0
		8	84	118	0	0
		9	84.2857	117.143	0	0
		10	84.3333	115.75	0	0
		11	83.5882	116.118	0	0
		12	83.1538	116.923	0	0
		13	83.5	117.2	0	0
		14	83	118	0	0
		15	83.7647	118.471	0	0
		16	83.6	116.8	0	0
		17	83.6667	114.667	0	0
		18	83.5333	119.467	0	0
		19	83.0769	119.615	0	0
		20	83.5	117	0	0
		21	83.1111	118.333	0	0
		22	82.8	116.4	0	0
		23	82.5	117.5	0	0
		24	82.5455	117.727	0	0
		25	83.5	119	0	0
		26	86.4286	116.143	0	0
		27	86.12	116.12	0	0
		28	87.3333	116.111	0	0
		29	85.5294	116.529	0	0
		30	83.1429	116.071	0	0
		31	82.5	116.5	0	0
		32	83.0625	115.688	0	0
		33	83.3636	115.545	0	0
		34	83.3333	116.111	0	0
		35	82.5	115.5	0	0
		36	84.1667	114.833	0	0
		37	83.7703	115.053	0	1
		38	83.7703	115.053	0	1
		39	83.6154	118.231	0	0
		40	84	118.286	0	0
		41	84	117.5	0	0
		42	83.2857	119	0	0
		43	84	118.5	0	0
		44	83.2	115.6	0	0
		45	81	116	0	0
		46	82.875	117.125	0	0
		47	82.2857	116.429	0	0
		48	82.3554	116.543	0	1
		49	83.0667	117.667	0	0
		50	83.0714	118.143	0	0
		51	82.6	115.8	0	0
		52	83.6154	117.923	0	0
		53	83.25	118.75	0	0
		54	83.0833	119.167	0	0
		55	83.2308	117.154	0	0
		56	82.6667	117.5	0	0
		57	83.9375	116.562	0	0
		58	83.7143	116	0	0
		59	83.0909	118.636	0	0
		60	82.95	119.25	0	0
		61	83.4286	119.286	0	0
		62	83.4118	118.118	0	0
		63	82.8667	117.467	0	0
		64	84.1818	116.455	0	0
		65	85.6667	115.667	0	0
		66	84.9333	116.267	0	0
		67	83.3333	115.833	0	0
		68	84	116	0	0
		69	83.0714	115.143	0	0
		70	83.875	114.75	0	0
		71	82.8	115.4	0	0
		72	83.0527	115.268	0	1
		73	83	118.5	0	0
		74	82.5	116.5	0	0
		75	83.2	115.1	0	0
		76	83.9412	115.941	0	0
		77	83.4118	115.882	0	0
		78	83.6875	116.062	0	0
		79	83	115	0	0
		80	82.7333	114.667	0	0
		81	84.1364	116.455	0	0
		82	83.5625	115.625	0	0
		83	82.4762	115.952	0	0
		84	82.5833	116.25	0	0
		85	83.25	116.95	0	0
		86	83.0435	115.957	0	0
		87	82.7895	116.632	0	0
		88	85.25	116.062	0	0
		89	83	116	0	0
		90	83.1765	115.941	0	0
		91	82.6667	115.75	0	0
		92	82.3889	116.833	0	0
		93	82.4444	115.556	0	0
		94	83.1905	117.524	0	0
		95	83.0417	115.833	0	0
		96	83.3333	116.619	0	0
		97	83.75	116.458	0	0
		98	83.2857	116.429	0	0
		99	83.4286	116.476	0	0
		100	83.25	113.25	0	0
		101	83.25	114.417	0	0
		102	83.0667	116.333	0	0
		103	82.9231	115.154	0	0
		104	82.1667	117	0	0
		105	84.3824	117.176	0	0
		106	83.3158	116.632	0	0
		107	83.3333	118.75	0	0
		108	83.125	119.875	0	0
		109	83.6667	116.889	0	0
		110	83.25	116	0	0
		111	83.25	117.375	0	0
		112	82.85	117.05	0	0
		113	82.6667	117.389	0	0
		114	83.0968	117.452	0	0
		115	83.1667	117.333	0	0
		116	83	117.071	0	0
		117	82.8462	117	0	0
		118	82.6842	117.842	0	0
		119	83.25	117.333	0	0
		120	82.2667	116	0	0
		121	82.8889	119.667	0	0
		122	82.8889	120.556	0	0
		123	82.8	117.5	0	0
		124	82.5385	118.615	0	0
		125	83	118	0	0
		126	82.8942	118.138	0	1
		127	83	117.5	0	0
		128	83.5	118	0	0
		129	82.5263	118.158	0	0
		130	82.5	117.5	0	0
		131	83.5	117.5	0	0
		132	83.0909	118.273	0	0
		133	83	120.5	0	0
		134	84	116.375	0	0
		135	83.7353	117.325	0	1
		136	82.5882	119.412	0	0
		137	83.0741	117.185	0	0
		138	83.0909	118.182	0	0
		139	84	118	0	0
		140	83.4545	117.636	0	0
		141	83.4	115.8	0	0
		142	83.4369	116.333	0	1
		143	83.1333	116.933	0	0
		144	83.2167	116.768	0	1
		145	83	114	0	0
		146	83.0595	114.761	0	1
		147	83.0595	114.761	0	1
		148	83.0595	114.761	0	1
		149	83.0595	114.761	0	1
		150	83.2	119.6	0	0
track #	25
		t	x	y	z	virtual
		0	77.0667	110	0	0
		1	77	110	0	0
		2	78.3333	110.333	0	0
		3	76.5455	110.364	0	0
		4	72.875	109.875	0	0
		5	70.8	109.4	0	0
		6	75	109	0	0
		7	74.087	109.155	0	1
		8	75.6	110	0	0
		9	75	107.5	0	0
		10	75.0506	108.123	0	1
		11	75	109	0	0
track #	26
		t	x	y	z	virtual
		0	170.111	203.333	0	0
		1	168.7	201.3	0	0
		2	169.094	201.868	0	1
		3	169.094	201.868	0	1
		4	172.5	200.5	0	0
		5	171.714	200	0	0
		6	171	201.5	0	0
		7	171	197.941	0	0
		8	170.905	200.048	0	0
		9	170.7	200.6	0	0
		10	170.667	201.5	0	0
		11	170.694	201.186	0	1
		12	169	201.5	0	0
		13	169.466	201.414	0	1
		14	169.466	201.414	0	1
		15	170.5	206.5	0	0
		16	170.314	205.584	0	1
		17	170.314	205.584	0	1
		18	170.455	205.818	0	0
		19	170.43	205.777	0	1
		20	171	206	0	0
		21	170	205.5	0	0
		22	170.232	205.621	0	1
		23	170.333	206.667	0	0
		24	170.5	206.2	0	0
		25	170.447	206.249	0	1
		26	170.447	206.249	0	1
		27	170.447	206.249	0	1
		28	168.727	201.455	0	0
		29	166.75	201	0	0
		30	167.334	201.29	0	1
		31	167.334	201.29	0	1
		32	170.667	204.556	0	0
		33	171.091	204.364	0	0
		34	170	203	0	0
		35	170.455	199.545	0	0
		36	170.391	200.589	0	1
		37	170	202	0	0
		38	170.091	202.364	0	0
		39	170	203	0	0
		40	169.273	202.727	0	0
		41	170	202	0	0
		42	170.5	201.5	0	0
		43	170	202.5	0	0
		44	170.643	202.571	0	0
		45	171.385	202.385	0	0
		46	171.818	202.182	0	0
		47	171.5	203	0	0
		48	171.083	202.833	0	0
		49	171.2	202.5	0	0
		50	171.202	202.589	0	1
		51	171.286	206.143	0	0
		52	172	206.5	0	0
		53	171.797	206.134	0	1
		54	171	205	0	0
		55	171	207	0	0
track #	27
		t	x	y	z	virtual
		0	171.5	195.5	0	0
		1	171.5	195.5	0	1
		2	171.5	195.5	0	1
		3	171.7	195.7	0	0
		4	172	196.714	0	0
		5	173	197	0	0
		6	170	196.5	0	0
		7	170.742	196.595	0	1
		8	170.742	196.595	0	1
		9	168.667	191.667	0	0
		10	170.4	197.2	0	0
		11	168.867	198.4	0	0
		12	169	197	0	0
		13	168.5	197.5	0	0
		14	168.651	197.418	0	1
		15	165.909	199.636	0	0
		16	162.5	197	0	0
		17	163.644	197.557	0	1
		18	163.167	196.833	0	0
		19	163	196	0	0
		20	163.082	196.284	0	1
		21	163	197	0	0
		22	163	197	0	0
		23	163.006	196.946	0	1
		24	163.006	196.946	0	1
		25	163.006	196.946	0	1
		26	163.006	196.946	0	1
		27	163.006	196.946	0	1
		28	171.667	195.333	0	0
		29	170	196	0	0
track #	28
		t	x	y	z	virtual
		0	177.897	200.897	0	0
		1	177.071	199.833	0	0
		2	175.511	199.511	0	0
		3	179.286	201.464	0	0
		4	179.684	202.421	0	0
		5	179.333	203.125	0	0
		6	180.118	203.118	0	0
		7	179.902	203.037	0	1
		8	179.6	204.2	0	0
		9	179.683	203.88	0	1
		10	179.683	203.88	0	1
		11	181.667	203.333	0	0
		12	177.5	203.5	0	0
		13	177.5	202.5	0	0
		14	177.78	202.769	0	1
		15	179.6	202.8	0	0
		16	179.1	202.792	0	1
		17	176.45	202	0	0
		18	176.529	201.471	0	0
		19	176.778	202.944	0	0
		20	177.714	204.429	0	0
		21	177.182	203.818	0	0
		22	177.733	202.933	0	0
		23	178	202.5	0	0
		24	179	202	0	0
		25	180.5	202	0	0
		26	177.889	202.667	0	0
		27	181.8	204.4	0	0
		28	177.5	205	0	0
		29	178.43	204.692	0	1
		30	179.5	205	0	0
		31	177.583	203.167	0	0
		32	178	203.5	0	0
		33	178	199.714	0	0
		34	178.002	200.765	0	1
		35	176	199.25	0	0
		36	176.55	199.666	0	1
		37	176.8	203.4	0	0
		38	177	203.5	0	0
		39	176.926	203.191	0	1
		40	176.926	203.191	0	1
		41	176.926	203.191	0	1
		42	176.926	203.191	0	1
		43	179.909	204.364	0	0
track #	29
		t	x	y	z	virtual
		0	174.625	189.75	0	0
		1	173.818	188.455	0	0
		2	175.667	189.333	0	0
		3	175.2	190	0	0
		4	174.812	189.625	0	0
		5	174.444	189.667	0	0
		6	176	189.75	0	0
		7	174	188.846	0	0
		8	173.833	188.833	0	0
		9	175.5	190	0	0
		10	171.8	186.6	0	0
		11	172.703	187.451	0	1
		12	171	185.5	0	0
		13	170	183.5	0	0
		14	169.5	183	0	0
		15	170	183.5	0	0
		16	170	184.5	0	0
		17	169.125	182.875	0	0
		18	169.36	183.242	0	1
		19	169.36	183.242	0	1
		20	167.8	178.6	0	0
		21	168	178.5	0	0
		22	168.022	178.751	0	1
		23	170	181	0	0
		24	169.458	180.383	0	1
		25	168.9	183.2	0	0
		26	170.5	186	0	0
		27	171.5	185.5	0	0
		28	171.5	187	0	0
		29	171.395	186.552	0	1
		30	169.5	191	0	0
		31	170.02	189.778	0	1
		32	169.5	192	0	0
		33	172	191.222	0	0
		34	167.5	189.5	0	0
		35	168.5	190.5	0	0
		36	166.5	190	0	0
		37	162.8	189	0	0
		38	162	190	0	0
		39	164.333	191.5	0	0
		40	167.1	191.9	0	0
		41	166.615	192.615	0	0
		42	163.2	188.8	0	0
		43	164	192	0	0
		44	163	196	0	0
		45	164	194	0	0
		46	163.803	194.201	0	1
		47	164.333	197.667	0	0
		48	163	197	0	0
		49	163.326	196.922	0	1
		50	163	197.5	0	0
		51	163.09	197.341	0	1
		52	162.5	196.5	0	0
		53	162.662	196.731	0	1
		54	162.5	197	0	0
		55	162.545	196.926	0	1
		56	162.286	196	0	0
		57	162.357	196.254	0	1
		58	162.5	196	0	0
		59	162.833	195.167	0	0
		60	163.154	196.538	0	0
		61	164.067	197.933	0	0
		62	163.333	197	0	0
		63	162.714	196	0	0
		64	163	197	0	0
		65	163	196.5	0	0
		66	164.333	198.667	0	0
		67	162.6	196.2	0	0
		68	165.25	192	0	0
		69	166	189	0	0
		70	163	189.5	0	0
		71	166.714	191	0	0
		72	166.5	191.5	0	0
		73	166.438	192.625	0	0
		74	164.875	188.125	0	0
		75	166.2	186.6	0	0
		76	165.182	189.545	0	0
		77	165.393	188.937	0	1
		78	165.393	188.937	0	1
		79	165.393	188.937	0	1
		80	166.5	182	0	0
track #	30
		t	x	y	z	virtual
		0	78.1111	170.222	0	0
		1	78.6667	171.333	0	0
		2	80.3333	173.667	0	0
		3	78.5	171.5	0	0
		4	80	172	0	0
		5	78.5	171	0	0
		6	77.5	170	0	0
track #	31
		t	x	y	z	virtual
		0	76	165.5	0	0
		1	75.9	165.7	0	0
		2	74.8	168.4	0	0
		3	75.125	167.75	0	0
		4	77	163	0	0
		5	75.5	165	0	0
		6	75.7703	164.807	0	1
		7	76.8333	164.167	0	0
		8	74.6667	167.667	0	0
		9	76.6	163.8	0	0
		10	76.2103	164.611	0	1
		11	76.2103	164.611	0	1
		12	76.2103	164.611	0	1
		13	72.875	169.875	0	0
		14	73.5	168.5	0	0
		15	76	165.308	0	0
		16	77	165	0	0
		17	76.2	166.6	0	0
		18	76.2917	166.253	0	1
		19	76.6	164.8	0	0
		20	76	163.5	0	0
		21	76.8333	165.167	0	0
		22	73.875	168.125	0	0
		23	75.1176	168	0	0
		24	77	168.667	0	0
		25	71.8824	170.471	0	0
		26	73.875	168.875	0	0
		27	73.672	169.159	0	1
		28	73.672	169.159	0	1
		29	73.672	169.159	0	1
		30	78.1667	170.167	0	0
		31	75	169	0	0
		32	72.5	168	0	0
		33	73.3707	168.349	0	1
		34	76.6	165.6	0	0
		35	75.713	166.355	0	1
		36	75.713	166.355	0	1
		37	76.3333	166.667	0	0
		38	76.2217	166.611	0	1
		39	76.2217	166.611	0	1
		40	76.2217	166.611	0	1
		41	76.2217	166.611	0	1
		42	75	162.5	0	0
		43	75.1289	162.934	0	1
		44	76.5	163	0	0
track #	32
		t	x	y	z	virtual
		0	89	173	0	0
		1	88	174	0	0
		2	88.3636	172.636	0	0
		3	88	174.286	0	0
		4	87.2	174.6	0	0
		5	89.4444	173.222	0	0
		6	88.8889	168.667	0	0
		7	88.8906	170.008	0	1
		8	92.4	171.8	0	0
		9	88.3333	173.333	0	0
		10	87.5	169	0	0
		11	88.8333	169.167	0	0
		12	89.25	171	0	0
		13	88	168.5	0	0
track #	33
		t	x	y	z	virtual
		0	87.7692	181.231	0	0
		1	87.7143	181.5	0	0
		2	88	181	0	0
		3	89	182	0	0
		4	88	181.8	0	0
		5	87.6667	180.917	0	0
		6	87.5	180.5	0	0
		7	87	181.5	0	0
		8	87.1609	181.275	0	1
		9	88.3333	180.333	0	0
		10	88	180.5	0	0
		11	86.8333	177.944	0	0
		12	87.8	178.4	0	0
		13	86.5	179.5	0	0
		14	86.8084	179.217	0	1
		15	88.4545	181.182	0	0
		16	88.0023	180.642	0	1
		17	87.8333	181.833	0	0
		18	88	181	0	0
		19	87.4167	179.417	0	0
		20	88.25	180.417	0	0
		21	88	180	0	0
		22	87.5556	182	0	0
		23	87.8462	180.231	0	0
		24	87.875	180.75	0	0
		25	87.8547	180.701	0	1
		26	87.8547	180.701	0	1
		27	88	179.5	0	0
		28	87	174.5	0	0
		29	87	179	0	0
		30	86.5	178.5	0	0
		31	87	180.286	0	0
		32	87.5882	180.588	0	0
		33	88.2857	181.5	0	0
		34	87.75	182.583	0	0
		35	88	181.5	0	0
		36	87.8667	181.533	0	0
		37	88.5	182	0	0
		38	86.8889	179.333	0	0
		39	86.3333	176.667	0	0
		40	86.5949	177.592	0	1
		41	87.5	180	0	0
		42	88.5	174.5	0	0
		43	88	180.5	0	0
		44	88.0431	179.217	0	1
		45	86.5	179.5	0	0
		46	82.75	176.125	0	0
		47	85.5	175	0	0
		48	85.2	175.6	0	0
		49	83.9231	175.769	0	0
		50	85.9	175.2	0	0
		51	88.5	173.5	0	0
		52	87.6622	174.006	0	1
		53	87.6622	174.006	0	1
		54	83	176	0	0
		55	81.7143	175.571	0	0
		56	82.5	175.5	0	0
		57	82.4406	175.525	0	1
		58	82.4406	175.525	0	1
		59	82.4406	175.525	0	1
		60	82.8333	177.167	0	0
		61	82.7808	176.947	0	1
		62	82.7808	176.947	0	1
		63	82	176.5	0	0
track #	34
		t	x	y	z	virtual
		0	164.333	187.667	0	0
		1	164.333	187.667	0	1
		2	164.9	192.2	0	0
		3	164.875	190.125	0	0
		4	164	190	0	0
		5	164.5	189.667	0	0
		6	164.333	188.667	0	0
		7	164.167	188.833	0	0
		8	163.125	189.125	0	0
		9	162	188.5	0	0
		10	157.824	186.412	0	0
		11	159.079	187.027	0	1
		12	159.079	187.027	0	1
		13	159.079	187.027	0	1
		14	159.079	187.027	0	1
		15	156	182	0	0
		16	156.328	182.536	0	1
		17	156.328	182.536	0	1
		18	159	184	0	0
		19	158.533	183.744	0	1
		20	160.125	183.125	0	0
track #	35
		t	x	y	z	virtual
		0	152.158	190.158	0	0
		1	154.345	189.552	0	0
		2	154.917	189.5	0	0
		3	154.5	189.042	0	0
		4	155.333	188.524	0	0
		5	153.85	188.25	0	0
		6	153.786	190	0	0
		7	152.308	191	0	0
		8	151.875	188.938	0	0
		9	152.125	189.833	0	0
		10	152.238	189.952	0	0
		11	155.133	187.8	0	0
		12	154	188.237	0	0
		13	154.429	187.69	0	0
		14	155.069	187.759	0	0
		15	153.727	188.5	0	0
		16	154.892	186.297	0	0
		17	154.294	187.794	0	0
		18	155.433	188.867	0	0
		19	154.78	187.927	0	0
		20	158.5	188	0	0
		21	158.714	189.143	0	0
		22	156.018	187.772	0	0
		23	155.529	187.078	0	0
		24	158.1	183.2	0	0
		25	155.75	187.667	0	0
		26	155.714	187.5	0	0
		27	155.667	182.333	0	0
		28	156	182	0	0
		29	159.625	184.25	0	0
		30	158.909	187.636	0	0
		31	160.714	185.143	0	0
		32	155.744	187.385	0	0
		33	157.389	188.389	0	0
		34	155.906	187.469	0	0
		35	156.357	187.929	0	0
		36	157.462	187.692	0	0
		37	154.958	187.417	0	0
		38	155.2	186.625	0	0
		39	156.5	183.5	0	0
		40	156.5	187.5	0	0
		41	156.409	186.655	0	1
		42	156.409	186.655	0	1
		43	158.667	189.333	0	0
		44	158.26	188.851	0	1
		45	158.26	188.851	0	1
		46	158.26	188.851	0	1
		47	152.333	191.333	0	0
track #	36
		t	x	y	z	virtual
		0	109	104.5	0	0
		1	109.5	105.5	0	0
		2	110.125	105.875	0	0
		3	109.915	105.695	0	1
		4	109.915	105.695	0	1
		5	109.915	105.695	0	1
		6	110	107	0	0
		7	105.333	109.333	0	0
		8	106.565	108.67	0	1
		9	102.667	111.333	0	0
		10	103.735	110.604	0	1
		11	102	109	0	0
		12	98.125	106.875	0	0
		13	100.5	105.5	0	0
		14	100.176	106.071	0	1
		15	97.5	106	0	0
		16	98.2352	106.02	0	1
		17	96	107.8	0	0
		18	96.6141	107.311	0	1
		19	95.2857	108.429	0	0
		20	95	108.5	0	0
		21	95.1787	108.396	0	1
		22	95.1787	108.396	0	1
		23	95.1787	108.396	0	1
		24	96	108	0	0
		25	97.2143	106.643	0	0
		26	97.2222	106.556	0	0
		27	97.1111	107.056	0	0
		28	96.6154	106.615	0	0
		29	98	106	0	0
		30	97.6573	106.195	0	1
		31	96.5	107.5	0	0
		32	96.6154	106.846	0	0
		33	95.6875	107.188	0	0
		34	96.0909	107.636	0	0
		35	96.85	107.4	0	0
		36	97.3846	106.615	0	0
		37	100.5	107.423	0	0
		38	99.1579	106.421	0	0
		39	98.2174	106.652	0	0
		40	97.1667	106.667	0	0
		41	95.4	106.933	0	0
		42	93.5	108	0	0
		43	94	108.5	0	0
		44	94.0503	108.277	0	1
		45	94.0503	108.277	0	1
		46	94.0503	108.277	0	1
		47	94.0503	108.277	0	1
		48	101	108	0	0
		49	100.75	108	0	0
		50	100.621	108.008	0	1
		51	100.621	108.008	0	1
		52	100.621	108.008	0	1
		53	100.2	106.8	0	0
track #	37
		t	x	y	z	virtual
		0	99.5	105.5	0	0
		1	99.5	105.5	0	1
		2	101	103	0	0
		3	102	104	0	0
		4	102	104.5	0	0
		5	101.615	103.615	0	0
		6	101.25	103.375	0	0
track #	38
		t	x	y	z	virtual
		0	101.75	110.375	0	0
		1	104	112.5	0	0
		2	102.7	111.7	0	0
		3	101.5	111.5	0	0
track #	39
		t	x	y	z	virtual
		0	108.842	98.6842	0	0
		1	108.1	98.55	0	0
		2	108.105	98.3158	0	0
		3	108.5	99.5	0	0
		4	109.611	97.5	0	0
		5	108.769	97.8462	0	0
		6	109.375	96.75	0	0
		7	109.647	98	0	0
		8	109.409	98.0909	0	0
		9	109.412	97.8824	0	0
		10	108.7	96.1	0	0
		11	108.95	96.65	0	0
		12	109.111	96.4444	0	0
		13	109.267	96.0667	0	0
		14	109.158	96.8421	0	0
		15	107.5	95	0	0
		16	109.5	95	0	0
		17	110.667	97.3333	0	0
		18	108.5	97	0	0
		19	107.95	96.6	0	0
		20	108.13	98.7826	0	0
		21	109	101.5	0	0
		22	107.909	100.727	0	0
		23	106.769	99.5385	0	0
		24	107.444	99.6111	0	0
		25	108	103	0	0
track #	40
		t	x	y	z	virtual
		0	122.714	118	0	0
		1	124.111	116.667	0	0
		2	125	118.5	0	0
		3	123.2	114.4	0	0
		4	123.364	114.909	0	0
		5	124.364	117.636	0	0
		6	123.5	116	0	0
		7	123.833	115.833	0	0
		8	125	111.5	0	0
		9	122	117	0	0
		10	124.308	114.462	0	0
		11	123.875	114.125	0	0
		12	125.4	114.2	0	0
		13	124.981	114.233	0	1
		14	124.981	114.233	0	1
		15	124.981	114.233	0	1
		16	123.917	117.833	0	0
		17	123.222	115.111	0	0
		18	125.5	115	0	0
		19	124.8	113.9	0	0
		20	125.167	112.167	0	0
		21	125.143	116.286	0	0
		22	124.8	117.4	0	0
		23	125.5	116	0	0
		24	123.5	115.5	0	0
		25	124	110.5	0	0
		26	124.001	111.929	0	1
		27	125.125	112.125	0	0
		28	124.816	112.071	0	1
		29	122	115	0	0
		30	124	114.2	0	0
		31	125	115	0	0
track #	41
		t	x	y	z	virtual
		0	158.667	128.333	0	0
		1	158.667	128.333	0	1
		2	155.5	129.5	0	0
		3	154.5	130.5	0	0
		4	154.857	132.714	0	0
		5	152.667	131.917	0	0
		6	153.714	129	0	0
		7	154.5	130.875	0	0
		8	154.251	130.582	0	1
		9	154.251	130.582	0	1
		10	152.6	134.2	0	0
		11	154.385	133.154	0	0
		12	157	132	0	0
		13	156.174	132.345	0	1
		14	156.174	132.345	0	1
		15	151.5	129	0	0
		16	153	126.5	0	0
track #	42
		t	x	y	z	virtual
		0	172.286	124	0	0
		1	173.4	122.8	0	0
		2	173.089	123.135	0	1
		3	171.5	125.5	0	0
		4	171.937	124.85	0	1
		5	171.571	124.714	0	0
		6	175	121	0	0
		7	174.818	118.364	0	0
		8	174.617	119.371	0	1
		9	175.5	117.5	0	0
		10	176.5	119	0	0
		11	175	118.5	0	0
		12	175.318	118.563	0	1
		13	175.318	118.563	0	1
		14	175.318	118.563	0	1
		15	175	116.5	0	0
		16	175.043	116.776	0	1
		17	170	118	0	0
track #	43
		t	x	y	z	virtual
		0	161.75	120.95	0	0
		1	162.5	122.056	0	0
		2	161.909	121.818	0	0
		3	161.333	122.571	0	0
		4	160.893	121.107	0	0
		5	160	124.5	0	0
		6	164	124.5	0	0
		7	164.667	123.111	0	0
		8	165.333	123.333	0	0
		9	164.6	122.133	0	0
		10	166	123.286	0	0
		11	167	123.8	0	0
		12	168	124	0	0
		13	167.625	123.75	0	0
		14	170.333	124.167	0	0
		15	167.5	122	0	0
		16	170.5	125.8	0	0
		17	169.833	124.912	0	1
		18	172	125	0	0
		19	172.5	123	0	0
		20	172.199	123.543	0	1
		21	172.199	123.543	0	1
		22	171.75	126	0	0
		23	171.831	125.558	0	1
		24	171.4	126.2	0	0
		25	171.5	125.5	0	0
		26	171.504	125.645	0	1
		27	172	126	0	0
		28	171.864	125.902	0	1
		29	171.864	125.902	0	1
		30	171.864	125.902	0	1
		31	171.864	125.902	0	1
		32	164	129.25	0	0
track #	44
		t	x	y	z	virtual
		0	144.5	133.5	0	0
		1	145.4	133.8	0	0
		2	144.667	133.889	0	0
		3	142.714	133.143	0	0
		4	139.25	131.125	0	0
		5	140.359	131.732	0	1
		6	140.359	131.732	0	1
		7	139.5	128.5	0	0
		8	142.333	127.333	0	0
		9	141.616	127.802	0	1
		10	141.616	127.802	0	1
		11	143.833	126.167	0	0
		12	142.5	126.5	0	0
track #	45
		t	x	y	z	virtual
		0	149.5	126.8	0	0
		1	149.5	127.5	0	0
		2	148.571	127.714	0	0
		3	146	130	0	0
		4	146.777	129.341	0	1
		5	146.777	129.341	0	1
[truncated: 19,483 more rows]

## Sheet: Feuil6
track #	0
		t	x	y	z	virtual
		0	119.5	161.5	0	0
		1	118.5	163.875	0	0
		2	118	164	0	0
track #	1
		t	x	y	z	virtual
		0	51	166	0	0
		1	51.1667	166.167	0	0
		2	49.8333	171.75	0	0
		3	49.3571	172.143	0	0
		4	49.5	173	0	0
		5	50.4444	170.778	0	0
		6	50	170	0	0
		7	49.3571	171	0	0
		8	50.3684	170.474	0	0
		9	49.3529	170	0	0
		10	48.1667	170.333	0	0
		11	49.5	170.5	0	0
		12	50.3636	168.909	0	0
		13	50	169.833	0	0
		14	50	170	0	0
		15	48.1667	171.167	0	0
		16	46	169	0	0
		17	47.8333	172.167	0	0
		18	47	171.5	0	0
		19	48	171.5	0	0
		20	48	172.5	0	0
		21	48.2222	171.111	0	0
		22	48.2727	170.727	0	0
		23	46.2857	171	0	0
		24	46	170.5	0	0
track #	2
		t	x	y	z	virtual
		0	184.133	180.867	0	0
		1	184.15	181.45	0	0
		2	185.333	179.111	0	0
		3	184.44	181.36	0	0
		4	183.278	182.167	0	0
		5	183.692	181.769	0	0
		6	183.467	182.067	0	0
		7	184.9	180.4	0	0
		8	183.214	182.214	0	0
		9	183	182.353	0	0
		10	183.5	181.5	0	0
		11	183.416	181.664	0	1
		12	182.25	184.917	0	0
		13	183.182	182.864	0	0
		14	183.034	183.156	0	1
		15	181.75	184.5	0	0
		16	182.091	185.364	0	0
		17	182.077	185.113	0	1
		18	182	190	0	0
		19	181.333	186.111	0	0
		20	177	188	0	0
		21	181	186.286	0	0
		22	179.267	186.667	0	0
		23	179.5	186.652	0	1
		24	179.5	186.652	0	1
		25	182.2	183.6	0	0
		26	181.8	182.8	0	0
		27	180.5	186	0	0
		28	180.784	185.362	0	1
		29	181	185	0	0
		30	180.953	185.079	0	1
		31	177.714	187	0	0
		32	178	187	0	0
		33	176.429	187.857	0	0
		34	178	193	0	0
		35	178.364	193.909	0	0
		36	178.5	193.5	0	0
		37	179	194	0	0
		38	174.833	191.333	0	0
		39	173.846	190.538	0	0
		40	173.733	190.933	0	0
		41	173.846	190.911	0	1
		42	172	186	0	0
		43	173	183	0	0
		44	172.87	183.884	0	1
		45	177	187.5	0	0
track #	3
		t	x	y	z	virtual
		0	169.5	167.5	0	0
		1	170.4	168.8	0	0
		2	170.75	169.25	0	0
		3	171.476	169.667	0	0
		4	171.293	169.541	0	1
		5	171.833	167.167	0	0
		6	172	168	0	0
		7	172.5	169	0	0
		8	171	168.75	0	0
		9	171	169.5	0	0
		10	171.065	169.338	0	1
		11	167.333	172.444	0	0
		12	165.5	171.5	0	0
		13	166.074	171.559	0	1
		14	166.074	171.559	0	1
		15	167.667	174.111	0	0
		16	166.667	170.556	0	0
		17	169	173	0	0
		18	166.364	171.091	0	0
		19	165.588	169.059	0	0
		20	165.5	171.167	0	0
		21	167.5	165.25	0	0
		22	166.8	166.6	0	0
		23	165.5	170.5	0	0
		24	168	173	0	0
		25	169.2	173.6	0	0
		26	169.167	172.833	0	0
		27	167.636	170.636	0	0
		28	167.953	171.136	0	1
		29	166.3	173.8	0	0
		30	166.659	173.221	0	1
		31	161.6	175.2	0	0
		32	162.875	173.875	0	0
		33	160.125	172.125	0	0
		34	161	171	0	0
		35	160.938	171.336	0	1
		36	160.938	171.336	0	1
		37	165	170	0	0
		38	164.453	170.18	0	1
		39	164.453	170.18	0	1
		40	163.5	170.5	0	0
		41	169	173	0	0
		42	173.167	170.833	0	0
		43	172.013	171.186	0	1
		44	171.2	168.6	0	0
		45	171	168.5	0	0
		46	171.5	168.5	0	0
		47	171.409	168.531	0	1
		48	170.167	163	0	0
		49	170.833	161.167	0	0
		50	169.833	162.167	0	0
		51	170.032	162.093	0	1
		52	168.778	161.667	0	0
		53	169	161	0	0
		54	169.875	162.125	0	0
		55	170	163	0	0
		56	169.932	162.765	0	1
		57	168	162.5	0	0
		58	167.5	163.5	0	0
		59	164	163.5	0	0
		60	168.111	161.778	0	0
		61	166	161.5	0	0
		62	168	161	0	0
		63	166	165	0	0
		64	164.8	161.4	0	0
		65	166.7	162.9	0	0
		66	166.361	162.704	0	1
		67	165.875	157.75	0	0
		68	165.98	158.826	0	1
		69	165.98	158.826	0	1
		70	169.167	155.167	0	0
		71	173	157	0	0
		72	167.5	153	0	0
		73	170	154	0	0
		74	171	151	0	0
		75	174	155	0	0
		76	175	152.5	0	0
		77	178.333	152.667	0	0
		78	177.528	152.714	0	1
		79	177.5	155.5	0	0
		80	177.506	154.895	0	1
		81	176	156	0	0
		82	176.182	158.455	0	0
		83	180.2	155.4	0	0
		84	180.6	155.2	0	0
		85	180.325	155.36	0	1
		86	178.5	159.5	0	0
		87	176.222	157.889	0	0
		88	178	158.714	0	0
		89	174	158.5	0	0
		90	176	158.714	0	0
		91	175	159.5	0	0
		92	170.5	162.5	0	0
		93	171	161.5	0	0
		94	171.111	161.567	0	1
		95	170	162	0	0
		96	170.241	161.906	0	1
		97	167.5	162	0	0
		98	168.096	161.98	0	1
		99	163.75	163.125	0	0
		100	163	162	0	0
		101	165.2	160.6	0	0
		102	168.4	163.8	0	0
		103	169.615	162.615	0	0
		104	170.385	162.615	0	0
		105	170.846	163	0	0
		106	171	165	0	0
		107	172	166	0	0
		108	174.667	167.75	0	0
		109	173.3	167.3	0	0
		110	171.5	166.5	0	0
		111	171.926	166.674	0	1
		112	170.167	161.833	0	0
		113	173.833	165.833	0	0
		114	173.714	166	0	0
		115	177.333	165.833	0	0
		116	176.875	166.125	0	0
		117	175.5	162.5	0	0
		118	171.333	162.667	0	0
		119	172.714	164	0	0
		120	172.624	163.739	0	1
		121	177	160.5	0	0
		122	176.125	161.125	0	0
		123	174	163.75	0	0
		124	172.364	163.545	0	0
		125	173.5	165.5	0	0
		126	173.352	165.058	0	1
		127	171.667	164.333	0	0
		128	171	162.5	0	0
		129	171.224	162.932	0	1
		130	170	162.286	0	0
		131	170.8	162.6	0	0
		132	170.684	162.562	0	1
		133	170.2	162.4	0	0
		134	170	161	0	0
		135	171	161.5	0	0
		136	170.714	161	0	0
		137	168.25	161	0	0
		138	168.118	160.235	0	0
		139	170.667	161.556	0	0
		140	170.538	161.615	0	0
		141	170.111	161.444	0	0
		142	170.6	161.8	0	0
		143	170.333	162.556	0	0
		144	170.6	162.933	0	0
		145	170.944	162.222	0	0
		146	172.2	161.6	0	0
		147	171	162	0	0
		148	170.5	162.5	0	0
		149	170.286	162	0	0
		150	170.2	162.6	0	0
		151	170.417	162.417	0	0
		152	170.377	162.432	0	1
		153	171.667	167.667	0	0
		154	172.5	165	0	0
		155	170.5	162.5	0	0
		156	170.882	163.115	0	1
		157	170.882	163.115	0	1
		158	166.625	169.25	0	0
		159	165.333	168.333	0	0
		160	165.731	168.353	0	1
		161	165.731	168.353	0	1
		162	165.731	168.353	0	1
		163	172.286	169	0	0
		164	171.25	168.375	0	0
		165	171.334	168.494	0	1
		166	171.334	168.494	0	1
		167	172.5	169.5	0	0
		168	172.343	169.365	0	1
		169	171.5	169	0	0
		170	171.68	169.078	0	1
		171	171.68	169.078	0	1
		172	171.68	169.078	0	1
		173	179	166	0	0
		174	178.286	166.3	0	1
		175	179	170.5	0	0
		176	176.5	169.5	0	0
		177	175.385	171.385	0	0
		178	174.8	172.6	0	0
track #	4
		t	x	y	z	virtual
		0	128.5	148.5	0	0
		1	129	148.5	0	0
		2	122.889	149.222	0	0
		3	121.833	148.167	0	0
		4	122.545	148.636	0	0
		5	122.502	148.577	0	1
		6	123	147	0	0
		7	122.333	144.556	0	0
		8	122.667	147.667	0	0
		9	117.286	149.571	0	0
		10	115.5	149.5	0	0
		11	116.14	149.4	0	1
		12	117.25	147.125	0	0
		13	116.286	147	0	0
		14	116.443	147.135	0	1
		15	116	145	0	0
		16	116.583	145.25	0	0
		17	117	143	0	0
		18	116.886	143.499	0	1
		19	116.5	143.5	0	0
		20	116.584	143.5	0	1
		21	116.584	143.5	0	1
		22	116.584	143.5	0	1
		23	115	136.714	0	0
		24	115.155	137.377	0	1
		25	111.875	138.875	0	0
		26	112.5	140	0	0
		27	108.333	141.556	0	0
		28	106.5	141	0	0
		29	108.5	140	0	0
		30	105.267	139.333	0	0
		31	107.2	139.4	0	0
		32	108	138.5	0	0
		33	111	137	0	0
		34	112.5	136	0	0
		35	112.5	137	0	0
		36	109.833	136.167	0	0
		37	107.125	137.125	0	0
		38	107	138.714	0	0
		39	108.5	138.5	0	0
		40	108.214	138.463	0	1
		41	104	140.286	0	0
		42	104.915	139.89	0	1
		43	104.915	139.89	0	1
		44	104.915	139.89	0	1
		45	104.5	140.5	0	0
track #	5
		t	x	y	z	virtual
		0	125.667	145.667	0	0
		1	130	144	0	0
		2	126.8	141.4	0	0
		3	125.833	142.167	0	0
		4	126.15	142.14	0	1
		5	126.15	142.14	0	1
		6	126.15	142.14	0	1
		7	130.286	143	0	0
		8	130.467	144.867	0	0
		9	126.5	144.2	0	0
		10	128.5	146.5	0	0
		11	129	145	0	0
		12	128.667	146.333	0	0
		13	129.5	147.5	0	0
		14	129.5	146.5	0	0
		15	129.462	146.651	0	1
		16	130	143.714	0	0
		17	129.4	143.6	0	0
		18	130	143.5	0	0
		19	130.778	144.889	0	0
		20	130.429	144.714	0	0
		21	130.463	144.689	0	1
		22	130.125	142.125	0	0
		23	130.429	144.857	0	0
		24	132	146	0	0
		25	131.648	145.649	0	1
		26	132	146.5	0	0
		27	129	149.5	0	0
		28	129.889	146.667	0	0
		29	129.5	148	0	0
		30	125.857	150.286	0	0
		31	125.393	149.179	0	0
		32	127.5	151.5	0	0
		33	126.375	152.5	0	0
		34	122.464	150.071	0	0
		35	124	150.625	0	0
		36	124.353	150.118	0	0
		37	122.917	149.25	0	0
		38	127.333	151.667	0	0
		39	129.2	152.6	0	0
		40	129.154	149.923	0	0
		41	127.769	149.231	0	0
		42	130.167	149.833	0	0
		43	130.5	150.5	0	0
		44	130.327	150.339	0	1
		45	129.412	150.882	0	0
		46	131	150.5	0	0
		47	130.698	150.557	0	1
		48	130.698	150.557	0	1
		49	134.75	153	0	0
		50	134	151.8	0	0
		51	133.8	153.267	0	0
		52	136.6	152.6	0	0
		53	136.889	152.889	0	0
		54	136.778	154	0	0
		55	138.4	158.2	0	0
		56	136	158.5	0	0
		57	134.875	157.125	0	0
		58	133.667	156.556	0	0
		59	135.625	155.75	0	0
		60	135.5	155	0	0
		61	132.667	158.333	0	0
		62	132.833	156.167	0	0
		63	136.286	154	0	0
		64	136.25	154.5	0	0
		65	138	157	0	0
		66	137.587	156.459	0	1
		67	137.587	156.459	0	1
		68	137	163	0	0
		69	140	159	0	0
		70	137	162	0	0
		71	137.516	161.493	0	1
		72	137.516	161.493	0	1
		73	137.516	161.493	0	1
		74	137.516	161.493	0	1
		75	139.667	157.667	0	0
		76	139.502	157.96	0	1
		77	141.333	152.667	0	0
		78	137.889	153.333	0	0
		79	138.552	153.431	0	1
		80	138	158.167	0	0
		81	137.6	158.2	0	0
		82	137.713	157.969	0	1
		83	137.286	156.571	0	0
		84	135	157	0	0
		85	133.125	156.125	0	0
		86	131.95	154.1	0	0
		87	129.964	153.643	0	0
		88	130.219	154.344	0	0
		89	131.95	154.5	0	0
		90	131.765	154.294	0	0
		91	129.9	152.9	0	0
		92	128.625	152.75	0	0
		93	129.182	155.136	0	0
		94	129.071	155.25	0	0
		95	127.69	153.414	0	0
		96	128.571	152.214	0	0
		97	126.8	152.3	0	0
		98	128.147	153.059	0	0
		99	126.783	153.696	0	0
		100	127.318	153.682	0	0
		101	127.654	153.769	0	0
		102	128	156.286	0	0
		103	125.417	156.25	0	0
		104	124.267	156.933	0	0
		105	124	157.5	0	0
		106	123.333	157.333	0	0
		107	123.643	157.214	0	0
		108	123.5	157	0	0
		109	123.5	155	0	0
		110	124.071	156.143	0	0
		111	126.2	154.2	0	0
		112	124	156	0	0
		113	124.714	156.643	0	0
		114	124.143	157.643	0	0
		115	124.95	155.9	0	0
		116	124.5	156	0	0
		117	126.05	154.75	0	0
		118	123.875	157.125	0	0
		119	123.909	157.364	0	0
		120	124.182	157.545	0	0
		121	124.167	157.167	0	0
		122	124	157.2	0	0
		123	123.889	157.667	0	0
		124	123.921	157.567	0	1
		125	124.091	157.636	0	0
		126	123.5	157.2	0	0
		127	123.889	157.333	0	0
		128	124	157	0	0
		129	123.667	157.25	0	0
		130	123.909	157.636	0	0
		131	124.286	157.5	0	0
		132	125.522	155.348	0	0
		133	124.333	156.889	0	0
		134	122.2	155.7	0	0
		135	121.8	154.5	0	0
		136	122	154.5	0	0
		137	118	157.5	0	0
		138	118.5	160	0	0
		139	120.333	157.333	0	0
		140	118.727	157.955	0	0
		141	120	161	0	0
		142	120.5	158.5	0	0
		143	122.4	158.8	0	0
		144	121.953	158.821	0	1
		145	117.5	157.5	0	0
		146	118.467	157.787	0	1
		147	118.467	157.787	0	1
		148	118.467	157.787	0	1
		149	124.333	158.333	0	0
track #	6
		t	x	y	z	virtual
		0	123.5	142.5	0	0
		1	125.2	143.6	0	0
		2	121.5	138.5	0	0
		3	118.429	137	0	0
		4	119.253	137.555	0	1
		5	119.253	137.555	0	1
		6	118	139.5	0	0
track #	7
		t	x	y	z	virtual
		0	132	141	0	0
		1	132.889	140.667	0	0
		2	131.2	140.5	0	0
		3	131.525	140.552	0	1
		4	131.525	140.552	0	1
		5	130.5	135	0	0
		6	127.182	135.455	0	0
		7	125.667	138.333	0	0
		8	121	137.5	0	0
		9	119.5	137.5	0	0
		10	119.333	132.333	0	0
		11	120.5	131.5	0	0
		12	118.857	132.714	0	0
		13	120.25	132.25	0	0
		14	121.5	134	0	0
		15	122.429	133.286	0	0
		16	121.385	132.615	0	0
		17	124.5	133	0	0
		18	125.857	133.286	0	0
		19	127	132.5	0	0
		20	128.6	133.8	0	0
		21	128.178	133.551	0	1
		22	128.178	133.551	0	1
		23	128.178	133.551	0	1
		24	128.178	133.551	0	1
		25	137	130	0	0
		26	136.325	130.272	0	1
		27	135	125	0	0
track #	8
		t	x	y	z	virtual
		0	199.125	111.75	0	0
		1	200.909	110.364	0	0
		2	201.462	110.308	0	0
		3	199	113	0	0
		4	204.5	112.875	0	0
		5	203.412	112.779	0	1
		6	200	111	0	0
		7	197.125	112.875	0	0
		8	196	111	0	0
track #	9
		t	x	y	z	virtual
		0	209.5	113.5	0	0
		1	208.923	113.154	0	0
		2	209.533	111.133	0	0
		3	208.5	111.4	0	0
		4	205	107.5	0	0
		5	206	108.75	0	0
		6	210	111	0	0
		7	209	111.8	0	0
		8	204.4	112.52	0	0
		9	204.381	112.762	0	0
		10	202.118	111.588	0	0
		11	204.562	110.438	0	0
		12	204.149	110.738	0	1
		13	207.174	110.217	0	0
		14	206.55	110	0	0
		15	208.353	110	0	0
		16	209.611	109.722	0	0
		17	209.278	111.167	0	0
		18	209	108	0	0
		19	214.8	110.1	0	0
		20	214.5	112.5	0	0
		21	214.294	111.909	0	1
		22	214.294	111.909	0	1
		23	215.667	111.333	0	0
		24	215.482	111.411	0	1
		25	214	112	0	0
		26	214.125	109.125	0	0
		27	215.75	109.75	0	0
		28	213	111.25	0	0
		29	210.667	110	0	0
		30	208.5	110.5	0	0
		31	207.2	110.6	0	0
		32	208.5	108	0	0
		33	211.714	105.643	0	0
		34	209.333	109.333	0	0
		35	210.125	110.875	0	0
		36	207.5	105	0	0
		37	204.333	106.333	0	0
		38	208	111.5	0	0
		39	206.5	109.5	0	0
		40	206.691	109.689	0	1
		41	210.6	109.8	0	0
		42	204.714	110.143	0	0
		43	209	110	0	0
		44	208.307	110.014	0	1
		45	206	112.2	0	0
		46	206.501	111.725	0	1
		47	206.501	111.725	0	1
		48	210.5	112	0	0
		49	211.143	113.571	0	0
		50	209.727	111.727	0	0
		51	210.737	110.158	0	0
		52	211.476	109.762	0	0
		53	211.121	109.758	0	0
		54	210	109.5	0	0
		55	210.882	110.706	0	0
		56	212.429	110.429	0	0
		57	211.5	111.5	0	0
		58	210.105	111.368	0	0
		59	210.435	111.347	0	1
		60	208.043	111.348	0	0
		61	208.667	109.667	0	0
		62	211.545	109.091	0	0
		63	210.5	110	0	0
		64	208	110.5	0	0
		65	208.563	110.358	0	1
		66	209.5	110	0	0
		67	209.296	110.078	0	1
		68	209.296	110.078	0	1
		69	204.833	109.833	0	0
		70	205.435	109.866	0	1
		71	205.5	108	0	0
		72	202	111	0	0
		73	203	111	0	0
		74	203	108.5	0	0
		75	203.5	115	0	0
		76	204.5	108.5	0	0
		77	206.714	110.286	0	0
		78	206.181	110.143	0	1
		79	200.5	110	0	0
		80	207	113	0	0
		81	207.8	111.6	0	0
		82	206.688	111.75	0	0
		83	207.526	112.158	0	0
		84	203.5	110.5	0	0
		85	206.538	110.5	0	0
		86	206	113	0	0
		87	206.013	112.473	0	1
		88	202.714	113.429	0	0
		89	204.4	110.2	0	0
		90	203	112	0	0
		91	199	109	0	0
		92	199.925	109.598	0	1
		93	199.925	109.598	0	1
		94	199.925	109.598	0	1
		95	201.5	103	0	0
		96	201.346	103.644	0	1
		97	201.346	103.644	0	1
		98	201.346	103.644	0	1
		99	204.5	101	0	0
track #	10
		t	x	y	z	virtual
		0	192.5	102.5	0	0
		1	192.714	102.857	0	0
		2	192.5	103	0	0
		3	192.536	102.952	0	1
		4	193.5	102.5	0	0
		5	193.291	102.598	0	1
		6	193.291	102.598	0	1
		7	193.291	102.598	0	1
		8	193.291	102.598	0	1
		9	190	105	0	0
		10	190.252	104.816	0	1
		11	191.6	103.8	0	0
		12	188.5	107	0	0
		13	189.111	106.352	0	1
		14	189.111	106.352	0	1
		15	189.111	106.352	0	1
		16	196.667	107.667	0	0
track #	11
		t	x	y	z	virtual
		0	96.5	110.5	0	0
		1	93.4444	107.111	0	0
		2	94.875	108.875	0	0
		3	94	109	0	0
		4	93.5714	107.286	0	0
		5	94.125	107.75	0	0
		6	93	107	0	0
		7	93.2242	107.158	0	1
		8	94.2	108.8	0	0
		9	94	108.333	0	0
		10	94.3571	109	0	0
		11	94.279	108.86	0	1
		12	93.6667	108.333	0	0
		13	93	107	0	0
		14	93.1737	107.315	0	1
		15	92.3333	107.667	0	0
		16	93.5	107.5	0	0
		17	93.2862	107.52	0	1
		18	93.2862	107.52	0	1
		19	100	111	0	0
		20	99.0956	110.531	0	1
		21	95	109.167	0	0
		22	95	107.5	0	0
		23	95.5	108	0	0
		24	95	107.5	0	0
		25	93	108	0	0
		26	88	108.5	0	0
		27	89.185	108.373	0	1
		28	94	107.75	0	0
		29	92.954	107.885	0	1
		30	95.5	109.5	0	0
		31	96	109	0	0
		32	95.7712	109.032	0	1
		33	95.7712	109.032	0	1
		34	94	109	0	0
		35	94.2386	109.004	0	1
		36	97.5	109	0	0
		37	93.25	107.25	0	0
track #	12
		t	x	y	z	virtual
		0	70	141	0	0
		1	70.6923	141.462	0	0
		2	70.5406	141.36	0	1
		3	70.5	139.5	0	0
		4	72.5	144.5	0	0
		5	72.0674	143.502	0	1
		6	72.0674	143.502	0	1
		7	76.0833	141.25	0	0
		8	77	139.5	0	0
		9	74.2857	141.5	0	0
		10	79	140.167	0	0
		11	77.1333	138.533	0	0
		12	78.0909	137.545	0	0
		13	76.8	138.6	0	0
		14	77.045	138.436	0	1
		15	79	144	0	0
		16	80.7273	146	0	0
		17	79.8333	146.167	0	0
		18	77.8	143.4	0	0
		19	78.7	140.7	0	0
		20	73.5	142.5	0	0
		21	72.3636	143.091	0	0
		22	70	140	0	0
		23	70.6194	140.632	0	1
		24	71.5	144	0	0
		25	69.9	145.4	0	0
		26	70.206	144.937	0	1
		27	70.206	144.937	0	1
		28	68.5	149.5	0	0
		29	67	148.714	0	0
		30	66.5	149	0	0
		31	66.6887	148.946	0	1
		32	66.6887	148.946	0	1
		33	69.5	150	0	0
		34	70.3333	144.667	0	0
		35	70.0747	145.775	0	1
		36	73.6667	141.667	0	0
		37	72.887	142.558	0	1
		38	70.6	145.2	0	0
		39	69.6364	146.091	0	0
		40	69.9536	145.773	0	1
		41	69.9536	145.773	0	1
		42	66	151.2	0	0
		43	67	149.75	0	0
		44	64	149.75	0	0
		45	65.8182	150.545	0	0
		46	65.5	149	0	0
		47	65.7778	149.556	0	0
		48	68.5	148.5	0	0
		49	64.6667	152.333	0	0
		50	65.3333	151.111	0	0
		51	65.5	149.5	0	0
		52	65.4654	149.871	0	1
		53	65.4654	149.871	0	1
		54	65.4654	149.871	0	1
		55	65.2	152.4	0	0
		56	65.2259	152.153	0	1
		57	66	154	0	0
		58	65.8361	153.609	0	1
		59	65.8361	153.609	0	1
		60	62.6667	148.333	0	0
		61	58	149	0	0
		62	59.087	149.009	0	1
		63	57	147	0	0
		64	54	148	0	0
		65	51	150	0	0
		66	51.8147	149.539	0	1
		67	51	152	0	0
		68	50.6667	154.333	0	0
		69	50.7775	153.71	0	1
		70	50.7775	153.71	0	1
		71	48	160	0	0
		72	48.3741	159.153	0	1
		73	48.3741	159.153	0	1
		74	48.3741	159.153	0	1
		75	50.5	166	0	0
track #	13
		t	x	y	z	virtual
		0	61.7273	136.091	0	0
		1	61.6154	135.385	0	0
		2	60.6364	136.091	0	0
		3	60.5	135.714	0	0
		4	61.8571	135.929	0	0
		5	61.5	135.636	0	0
		6	61.6818	136.136	0	0
		7	61.95	135.6	0	0
		8	62	135.5	0	0
		9	61.6087	135.783	0	0
		10	61.4	135.4	0	0
		11	62	136	0	0
		12	61	136.2	0	0
		13	60.5	135.667	0	0
		14	61.1667	135.833	0	0
		15	62.2	135.4	0	0
		16	62.7143	136	0	0
		17	63	136	0	0
		18	62.9019	135.976	0	1
		19	65.8	137.733	0	0
		20	65.1704	137.352	0	1
		21	65.1704	137.352	0	1
		22	65.5	136	0	0
		23	65.4556	136.182	0	1
		24	65.4556	136.182	0	1
		25	61	136.167	0	0
		26	62.5455	136.818	0	0
		27	64.2	135.8	0	0
		28	63.4	134.8	0	0
		29	65	135	0	0
		30	64.6711	135.013	0	1
		31	67.125	135.875	0	0
		32	67	136.25	0	0
		33	67.5	137	0	0
		34	67	137.5	0	0
		35	67.0808	137.35	0	1
		36	61.8	135.4	0	0
		37	64.5	136.5	0	0
		38	62.8333	135.833	0	0
		39	63	136.5	0	0
		40	67.3333	135.333	0	0
		41	67.875	136.875	0	0
		42	67.4	137.8	0	0
		43	68.6667	135.667	0	0
		44	73	137.5	0	0
		45	74.5	138	0	0
		46	73.957	137.824	0	1
		47	73.957	137.824	0	1
		48	73.957	137.824	0	1
		49	74.5	134.5	0	0
		50	74.447	134.824	0	1
		51	70.6667	136.333	0	0
		52	68.4545	138.182	0	0
		53	67	137	0	0
		54	69.0909	135.227	0	0
		55	70.25	135	0	0
		56	68.4	134.2	0	0
		57	68.4545	135.182	0	0
		58	67.5	137.5	0	0
		59	67.7204	136.96	0	1
		60	66.4444	135.778	0	0
		61	67	134	0	0
		62	67.6667	137.667	0	0
		63	71.5	133.5	0	0
		64	67	135	0	0
		65	66	134	0	0
		66	64.5	137	0	0
		67	67	140	0	0
		68	62.6667	137.667	0	0
		69	65.5	141.5	0	0
		70	64.5	136	0	0
		71	66	136.5	0	0
		72	68	133.583	0	0
		73	68.8	131.6	0	0
		74	68.5177	132.174	0	1
		75	74	131.5	0	0
		76	72	131.75	0	0
		77	72.1758	131.727	0	1
		78	69	131	0	0
		79	69.6899	131.158	0	1
		80	69.6899	131.158	0	1
		81	69.6899	131.158	0	1
		82	69.6899	131.158	0	1
		83	69.6899	131.158	0	1
		84	71.8	124.4	0	0
track #	14
		t	x	y	z	virtual
		0	80.3333	140.667	0	0
		1	80.3333	140.667	0	1
		2	81.5	143.5	0	0
		3	80	144.5	0	0
		4	79.1111	143.333	0	0
		5	81.5	145.5	0	0
		6	81.0357	145.068	0	1
		7	81.0357	145.068	0	1
		8	81.0357	145.068	0	1
		9	89	147	0	0
		10	89.3333	144.667	0	0
		11	89.0981	145.121	0	1
		12	89.0981	145.121	0	1
		13	90.8333	144.167	0	0
		14	90.5	144.5	0	0
		15	90	145.5	0	0
		16	90.5	145.5	0	0
		17	90.5	145	0	0
		18	90.4667	144.333	0	0
		19	89.2857	145	0	0
		20	90.5	144	0	0
		21	90.3846	145.615	0	0
		22	90.8	143.4	0	0
		23	90.6667	143.889	0	0
		24	90.875	145.125	0	0
		25	90.5	144	0	0
		26	91	144.5	0	0
		27	90.907	144.432	0	1
		28	90.875	144.875	0	0
		29	90	145.286	0	0
		30	90.1916	145.176	0	1
		31	90.1916	145.176	0	1
		32	90.1916	145.176	0	1
		33	90.1916	145.176	0	1
		34	90.1916	145.176	0	1
		35	88	150.5	0	0
		36	89	147	0	0
track #	15
		t	x	y	z	virtual
		0	58	144	0	0
		1	58	144	0	1
		2	61	143	0	0
		3	61.6667	144.333	0	0
		4	60.4	143.8	0	0
		5	59.7143	144	0	0
		6	60	144	0	0
		7	59.3333	145.111	0	0
		8	59.5	145	0	0
		9	59.4943	144.971	0	1
		10	59.3333	144.889	0	0
		11	59	145.286	0	0
		12	60	145.846	0	0
		13	60.4706	144.647	0	0
		14	60.3249	144.877	0	1
		15	60.3249	144.877	0	1
		16	60.3249	144.877	0	1
		17	56.5714	147.714	0	0
		18	58	149	0	0
		19	57.7751	148.669	0	1
		20	57.8333	146	0	0
		21	57.8207	146.579	0	1
		22	59.5	144.5	0	0
		23	59.4	144.8	0	0
		24	58.5	145	0	0
		25	63	149	0	0
		26	62.0622	148.123	0	1
		27	62.0622	148.123	0	1
		28	62.0622	148.123	0	1
		29	62.0622	148.123	0	1
		30	60	150	0	0
		31	59.5	149.5	0	0
		32	59.6387	149.575	0	1
		33	64.3333	151.333	0	0
		34	63.3149	150.952	0	1
		35	58	149	0	0
		36	57.6	144.8	0	0
		37	59.5	145	0	0
		38	59.1606	145.175	0	1
		39	59.1606	145.175	0	1
		40	59.1606	145.175	0	1
		41	58	147	0	0
		42	58	146.5	0	0
		43	58.024	146.568	0	1
		44	58.3333	148.667	0	0
		45	58.2662	148.211	0	1
		46	61	150	0	0
		47	60.4061	149.611	0	1
		48	57.6	148.8	0	0
		49	59.3333	149	0	0
		50	59.0892	148.995	0	1
		51	59.0892	148.995	0	1
		52	59.6667	146.333	0	0
		53	59.5889	146.692	0	1
		54	59.4286	145.714	0	0
		55	59.4628	145.923	0	1
		56	59.1111	147.667	0	0
		57	59	147	0	0
		58	59.4444	146.222	0	0
		59	58.8235	145.294	0	0
		60	57.6667	145.333	0	0
		61	59.5	144	0	0
		62	57.5	140.5	0	0
		63	58.2	142.4	0	0
		64	57.5	140.5	0	0
		65	57.6361	140.862	0	1
		66	60	140	0	0
		67	59.4865	140.187	0	1
		68	57	142.25	0	0
		69	56.5	142	0	0
		70	58.6667	137.333	0	0
		71	61	139	0	0
		72	63	143	0	0
		73	64.875	145.875	0	0
		74	62.4	144.2	0	0
		75	66	149	0	0
		76	65.3097	147.998	0	1
		77	62	147.714	0	0
		78	62.5385	146.615	0	0
		79	61.8333	146.833	0	0
		80	61.8462	146	0	0
		81	60.4167	145.458	0	0
		82	59.5	143.714	0	0
		83	63	147.5	0	0
		84	58	147.5	0	0
		85	60.3889	148.556	0	0
		86	61.3478	146.696	0	0
		87	60.6667	144.933	0	0
		88	61.2353	146.353	0	0
		89	60.9333	146.133	0	0
		90	61.4167	145.75	0	0
		91	60.8889	143.889	0	0
		92	62.5	147	0	0
		93	61.5714	144.286	0	0
		94	61.125	143.875	0	0
		95	63.5385	148.231	0	0
		96	63	148	0	0
		97	63.1	146	0	0
		98	63.0802	146.403	0	1
		99	62	144.5	0	0
		100	62.2	144.6	0	0
		101	58.7273	147.636	0	0
		102	58.25	149	0	0
		103	58.5179	148.564	0	1
		104	58.5179	148.564	0	1
		105	58.5179	148.564	0	1
		106	60.5	144	0	0
		107	59.5	144	0	0
		108	59.8	143.6	0	0
		109	59.875	144.125	0	0
		110	59.875	144.125	0	0
		111	59.5833	144.417	0	0
		112	60	143.5	0	0
		113	59.5714	144	0	0
		114	59.5	144	0	0
		115	59.9167	144.167	0	0
		116	60.2667	143.667	0	0
		117	59.6	143.933	0	0
		118	59.875	143.875	0	0
		119	60.5	144	0	0
		120	60.8889	144.056	0	0
		121	60.8235	143.941	0	0
		122	59.8889	144.333	0	0
		123	59.125	143.875	0	0
		124	60	144	0	0
		125	59.3333	143.889	0	0
		126	60.5	144	0	0
		127	60.2941	144.294	0	0
		128	61.4667	144.867	0	0
		129	61.36	144.56	0	0
		130	61	144.154	0	0
		131	59.3529	144.529	0	0
		132	59.5	144	0	0
		133	59.3636	143.909	0	0
		134	59.5	144	0	0
		135	60	144.364	0	0
		136	59.6154	143.615	0	0
		137	59.3636	143.455	0	0
		138	59.3636	144.455	0	0
		139	58	146.5	0	0
		140	58.2994	146.012	0	1
		141	58.2994	146.012	0	1
		142	58.2994	146.012	0	1
		143	58.8889	144.667	0	0
		144	59.125	143.875	0	0
		145	57.8	145.4	0	0
		146	57.8	148.4	0	0
		147	57.5	145.5	0	0
		148	59.1667	143.833	0	0
		149	58.8216	144.299	0	1
		150	58.8216	144.299	0	1
		151	63	147.5	0	0
track #	16
		t	x	y	z	virtual
		0	83.9286	128.143	0	0
		1	83.6923	127.231	0	0
		2	83.6364	127.5	0	0
		3	84.25	128.375	0	0
		4	84.3125	128.188	0	0
		5	84.4667	128.333	0	0
		6	83.6154	128.385	0	0
		7	83.6154	128.385	0	0
		8	83.913	127.391	0	0
		9	82.875	129.125	0	0
		10	83.5385	128.846	0	0
		11	83.3333	129.267	0	0
		12	84.1667	128.222	0	0
		13	84	128	0	0
		14	83.2667	128.8	0	0
		15	83.4375	128.875	0	0
		16	84.3333	128.333	0	0
		17	83.4615	129.154	0	0
		18	84.2	128	0	0
		19	83.6429	127.786	0	0
		20	83.9444	128.333	0	0
		21	83.8889	128.111	0	0
		22	84.25	127.6	0	0
		23	84.1333	128.4	0	0
		24	83.6	128.2	0	0
		25	84.05	128.1	0	0
		26	84.2105	128.789	0	0
		27	83.3158	128.684	0	0
		28	83.3333	128.292	0	0
		29	84	128.5	0	0
		30	83.4375	129.25	0	0
		31	84.3333	128.143	0	0
		32	83.8889	128.444	0	0
		33	83.9	128.15	0	0
		34	83.75	127.95	0	0
		35	83.8571	128	0	0
		36	83.72	127.68	0	0
		37	82.8235	127.647	0	0
		38	82.92	127.84	0	0
		39	83.24	127.96	0	0
		40	83.4091	127.818	0	0
		41	83.3889	128.278	0	0
		42	83.5	128.2	0	0
		43	84.8333	129.167	0	0
		44	83.5	129	0	0
		45	83.5	128.5	0	0
		46	84	128	0	0
		47	83.2857	128	0	0
		48	83.2941	128.882	0	0
		49	83.2857	128.857	0	0
		50	84.1429	128	0	0
		51	83.6667	128.2	0	0
		52	83.6429	128.786	0	0
		53	83.7857	127	0	0
		54	83.7143	128.5	0	0
		55	83.6667	128	0	0
		56	83.5	128	0	0
		57	82.8235	128.294	0	0
		58	83.5385	128.154	0	0
		59	84.0909	128.636	0	0
		60	83.8667	127.533	0	0
		61	82.7	128.1	0	0
		62	82.6667	127.667	0	0
		63	83	127	0	0
		64	79	126.5	0	0
		65	79.8562	126.644	0	1
		66	81.6522	126.739	0	0
		67	79.6	126.8	0	0
		68	83	125	0	0
		69	81.4444	127.667	0	0
		70	81.639	127.171	0	1
		71	81.639	127.171	0	1
		72	81.639	127.171	0	1
		73	81.639	127.171	0	1
		74	80.5	127	0	0
track #	17
		t	x	y	z	virtual
		0	85.5	117.5	0	0
		1	83.2	113.6	0	0
		2	83.8333	115.167	0	0
		3	83.8053	115.012	0	1
		4	84	113.5	0	0
		5	83.2	113.6	0	0
		6	81.4667	116.1	0	0
		7	80.4211	116.053	0	0
		8	82.5	115.5	0	0
		9	80.3333	118.333	0	0
		10	86	119	0	0
		11	87	115.5	0	0
track #	18
		t	x	y	z	virtual
		0	50.8125	103.375	0	0
		1	53.4444	103.778	0	0
		2	52.7273	104.364	0	0
		3	54.4	104.1	0	0
		4	59.4	103.3	0	0
		5	58.087	102.957	0	0
		6	58.2258	103.645	0	0
		7	59.25	103.167	0	0
		8	59	104	0	0
		9	58.2308	103.923	0	0
		10	57.5556	103.111	0	0
		11	59.5	103.5	0	0
		12	57.4348	104.435	0	0
		13	56.3478	104.348	0	0
		14	56.3571	104.143	0	0
		15	55.0769	104.692	0	0
		16	56.2609	104.783	0	0
		17	56.28	104.12	0	0
		18	55.2143	104.357	0	0
		19	53.8462	104.885	0	0
		20	55.7143	105	0	0
		21	58.4	103.8	0	0
		22	59	103.5	0	0
		23	60.1818	102.455	0	0
		24	59.8658	102.708	0	1
		25	59.8658	102.708	0	1
		26	57.2727	105.364	0	0
		27	57.622	105.006	0	1
		28	61.3333	101.667	0	0
		29	58	102	0	0
		30	58.5516	102.082	0	1
		31	58.5516	102.082	0	1
		32	58.5516	102.082	0	1
		33	58.5516	102.082	0	1
		34	58	96	0	0
		35	58	96.5	0	0
		36	58.0089	96.4927	0	1
		37	61.6667	96.6667	0	0
		38	58.6	96.8	0	0
		39	59.875	96.875	0	0
		40	60.8	98	0	0
		41	60.5	95.6667	0	0
		42	58.2	95.6	0	0
		43	58.5	95.5	0	0
		44	58.544	95.5462	0	1
		45	58.544	95.5462	0	1
		46	58.5	99	0	0
		47	60.5	102	0	0
		48	59.5	102	0	0
		49	63.5	98	0	0
		50	60.5	99	0	0
		51	60.9688	98.964	0	1
		52	57	97	0	0
		53	59.2222	96.2222	0	0
		54	59.25	97	0	0
		55	63.2	99.4	0	0
		56	59.5	98	0	0
		57	59.8462	97.6154	0	0
		58	59.4	96.2	0	0
		59	59.6	99.8	0	0
		60	60.2	93.6	0	0
		61	60.0654	94.7928	0	1
		62	60.0654	94.7928	0	1
		63	54	92	0	0
		64	54.817	92.3762	0	1
		65	49.3333	93.3333	0	0
		66	45	95	0	0
		67	46.1946	94.5939	0	1
		68	48	99	0	0
		69	48.5	101	0	0
		70	53	104	0	0
		71	51.9803	103.209	0	1
		72	51.9803	103.209	0	1
		73	48	106	0	0
track #	19
		t	x	y	z	virtual
		0	135.833	98.9	0	0
		1	133.64	101.16	0	0
		2	133.667	102.067	0	0
		3	133.647	100.353	0	0
		4	138	103	0	0
		5	139.5	106.5	0	0
		6	141	106	0	0
		7	140.25	105.25	0	0
		8	139.556	108.111	0	0
		9	139	108.5	0	0
		10	139.333	110.333	0	0
		11	136.556	113.222	0	0
		12	133.5	113	0	0
		13	135.889	115.222	0	0
		14	136	116.5	0	0
		15	135.667	114.5	0	0
		16	135.8	113.4	0	0
		17	135.286	111.143	0	0
		18	135.394	111.702	0	1
		19	133.6	113.8	0	0
		20	134.091	113.364	0	0
		21	132.571	110.857	0	0
		22	132.897	111.401	0	1
		23	132.897	111.401	0	1
		24	132.897	111.401	0	1
		25	132.897	111.401	0	1
		26	132.897	111.401	0	1
		27	132.5	117	0	0
track #	20
		t	x	y	z	virtual
		0	77	99.5	0	0
		1	74.6667	100.333	0	0
		2	77.4444	100.444	0	0
		3	76.5556	100.444	0	0
		4	72.6667	99.1111	0	0
		5	73	99.5	0	0
		6	74.5385	100.154	0	0
		7	75.6667	99.6667	0	0
		8	75.3333	100.333	0	0
		9	75.3379	100.205	0	1
		10	75.6364	100.091	0	0
		11	74.8571	100.429	0	0
		12	76.5	102.5	0	0
		13	73.6	99.3	0	0
		14	72.6667	101.667	0	0
track #	21
		t	x	y	z	virtual
		0	86.0833	99.0833	0	0
		1	84.4667	99.7333	0	0
		2	84.821	99.5909	0	1
		3	84.5	100	0	0
		4	84.5698	99.9111	0	1
		5	83.5	100.5	0	0
		6	83	102.5	0	0
		7	83.1591	102.038	0	1
		8	83.1591	102.038	0	1
		9	83.1591	102.038	0	1
		10	86	102.5	0	0
		11	84.6923	103	0	0
		12	84.9105	102.885	0	1
		13	85.125	104.125	0	0
		14	85.0785	103.856	0	1
		15	85.0785	103.856	0	1
		16	85.0785	103.856	0	1
		17	85.2	103.4	0	0
		18	83.6667	103	0	0
		19	83	102	0	0
		20	84.7692	100.077	0	0
		21	85	100	0	0
		22	84.8765	100.119	0	1
		23	84.8765	100.119	0	1
		24	84.3571	98.8571	0	0
		25	84.4271	99.0271	0	1
		26	83.125	98.875	0	0
		27	89	98.5	0	0
		28	90	96.5	0	0
		29	88.5333	96.8667	0	0
		30	87.4	97.2	0	0
		31	87	96.5	0	0
		32	84	100.5	0	0
		33	84	99.5	0	0
		34	85	99	0	0
		35	86.85	99.15	0	0
		36	85.9286	98.8214	0	0
		37	89.8462	97	0	0
		38	90	97	0	0
		39	88.875	96.125	0	0
		40	88.4	96.8	0	0
		41	89.2	96.6	0	0
		42	88.6667	96.6667	0	0
		43	86.3636	99.0909	0	0
		44	89.5	97	0	0
		45	88.9314	97.3394	0	1
		46	87.5	97	0	0
		47	89.6667	96.6667	0	0
		48	88.5455	96.8182	0	0
		49	89	97	0	0
		50	89.1538	96.8462	0	0
		51	88.5	96.5	0	0
		52	87.8	96.6	0	0
		53	87.2222	97.8333	0	0
		54	85.6	98.8	0	0
		55	89	96.7143	0	0
		56	86.5556	97.7778	0	0
		57	88.1429	96.5714	0	0
		58	87.8825	96.8019	0	1
		59	87.6471	97.5882	0	0
		60	88.1429	96.0714	0	0
		61	85.8	98.4	0	0
		62	87	96.5	0	0
		63	86.8453	96.8167	0	1
		64	86.8453	96.8167	0	1
		65	82	92	0	0
		66	82	93.5	0	0
		67	81.5	97	0	0
		68	81.6388	96.2009	0	1
		69	83.5	93	0	0
		70	83.0957	93.6953	0	1
		71	77.5	96	0	0
		72	77	100	0	0
		73	79.5	101	0	0
		74	79.0379	100.57	0	1
		75	79.0379	100.57	0	1
		76	79.0379	100.57	0	1
		77	79.0379	100.57	0	1
		78	84	109	0	0
		79	80.5	112.5	0	0
track #	22
		t	x	y	z	virtual
		0	56.5	89	0	0
		1	56.2857	90	0	0
		2	55.75	90.4375	0	0
		3	51.7	88.5	0	0
		4	54	87.5	0	0
		5	55.6667	90.3333	0	0
		6	51	90	0	0
		7	52	89	0	0
		8	51.9828	89.207	0	1
		9	51.8182	88.5455	0	0
		10	53.2857	90	0	0
		11	52.2222	89.8889	0	0
		12	51.5	89.75	0	0
		13	50	89.6154	0	0
		14	50.3677	89.6494	0	1
		15	52	88.5	0	0
		16	52	89.5	0	0
		17	52	89.2857	0	0
		18	50.5	90	0	0
		19	53.5	90.5	0	0
		20	56.5	90.5	0	0
		21	55.7219	90.4692	0	1
		22	51	89.5	0	0
		23	52.0258	89.7105	0	1
		24	51	86.5	0	0
		25	53	89	0	0
		26	50.3333	86.3333	0	0
		27	50.8288	86.8276	0	1
		28	50	83	0	0
		29	50	79	0	0
		30	49.8333	86.0833	0	0
		31	45	86	0	0
		32	46	86.5	0	0
track #	23
		t	x	y	z	virtual
		0	45	87.5	0	0
		1	45	87.5	0	1
		2	44.5	88	0	0
		3	45	88.5	0	0
		4	46.3333	93.6667	0	0
		5	46.0252	92.5154	0	1
		6	46.0252	92.5154	0	1
		7	46.0252	92.5154	0	1
		8	46.0252	92.5154	0	1
		9	46.0252	92.5154	0	1
		10	45	84.7143	0	0
		11	46	82.5	0	0
track #	24
		t	x	y	z	virtual
		0	112	78.1538	0	0
		1	112.643	78.7857	0	0
		2	112.5	78.5	0	0
		3	112.5	78.532	0	1
		4	112.25	79.25	0	0
		5	111.875	78.75	0	0
		6	112.263	78.8947	0	0
		7	111.3	78.5	0	0
		8	112	78.75	0	0
		9	113	78.5	0	0
		10	111	83	0	0
		11	111.382	82.0325	0	1
		12	111.382	82.0325	0	1
		13	115	79	0	0
		14	112.667	78.6667	0	0
		15	113	78.5	0	0
		16	112.167	77.6667	0	0
		17	111	78.6364	0	0
		18	112.111	78.3333	0	0
		19	111.933	78.3627	0	1
		20	111.933	78.3627	0	1
		21	111.182	78.9091	0	0
		22	109.833	79.1667	0	0
		23	110.143	79.096	0	1
		24	110.143	79.096	0	1
		25	110.143	79.096	0	1
		26	110.143	79.096	0	1
		27	107.222	80.1111	0	0
		28	107.446	80.0334	0	1
		29	107.333	80.3333	0	0
		30	108.875	77.875	0	0
		31	108.4	79.2	0	0
		32	108.432	79.025	0	1
		33	107.6	78.8	0	0
		34	106.833	77.8333	0	0
		35	110.188	79.1875	0	0
		36	111.556	78.3333	0	0
		37	112	78.5	0	0
		38	112.333	78.1111	0	0
		39	110	79	0	0
		40	111.833	77.8333	0	0
		41	111.222	78.4444	0	0
		42	111.291	78.3585	0	1
		43	111.291	78.3585	0	1
		44	111.291	78.3585	0	1
		45	111.291	78.3585	0	1
		46	111.291	78.3585	0	1
		47	102.714	72.4286	0	0
track #	25
		t	x	y	z	virtual
		0	167	114.5	0	0
		1	167.714	116	0	0
		2	168.25	120	0	0
		3	168.1	119.059	0	1
		4	164.889	121.667	0	0
		5	165.586	121.1	0	1
		6	167	120	0	0
		7	167.286	123	0	0
		8	167.157	122.4	0	1
		9	168.5	124.5	0	0
		10	168.75	125	0	0
		11	167.2	124.5	0	0
		12	165	123	0	0
		13	165.546	123.34	0	1
		14	165.546	123.34	0	1
		15	161.714	128	0	0
		16	164	123.5	0	0
		17	164.316	129.895	0	0
		18	164.4	130.533	0	0
		19	165.5	129.5	0	0
		20	165.25	129.637	0	1
		21	165.25	129.637	0	1
		22	165.25	129.637	0	1
		23	165.25	129.637	0	1
		24	165.25	129.637	0	1
		25	167	121	0	0
track #	26
		t	x	y	z	virtual
		0	170.25	146.083	0	0
		1	173.091	146.091	0	0
		2	171	146.5	0	0
		3	172.455	146.818	0	0
		4	171.385	144.923	0	0
		5	171	140.25	0	0
		6	171.692	140.846	0	0
		7	170.55	142.05	0	0
		8	172.684	142.526	0	0
		9	171	144	0	0
		10	170.286	138.429	0	0
		11	164.5	139	0	0
		12	167	133.5	0	0
		13	166.833	138	0	0
		14	164.571	137	0	0
		15	160.8	137.8	0	0
		16	161	138.091	0	0
		17	162	136	0	0
		18	163.5	137.214	0	0
		19	162.824	137.235	0	0
		20	164.647	134.529	0	0
		21	163.571	133.762	0	0
		22	164.765	132.059	0	0
		23	165.619	132.429	0	0
		24	165.384	132.442	0	1
		25	164	131	0	0
		26	164.301	131.313	0	1
		27	164.333	132.667	0	0
		28	160.5	132.5	0	0
		29	161.331	132.472	0	1
		30	161.331	132.472	0	1
		31	161.331	132.472	0	1
		32	159.6	135.2	0	0
		33	162.909	130.636	0	0
		34	164	131.2	0	0
		35	163.619	131.275	0	1
		36	163.619	131.275	0	1
		37	160	132.714	0	0
		38	160.487	132.52	0	1
		39	160.487	132.52	0	1
		40	160.487	132.52	0	1
		41	161	137.5	0	0
		42	160.95	137.018	0	1
		43	160.95	137.018	0	1
		44	163.667	139.667	0	0
		45	163	142	0	0
		46	163.065	141.427	0	1
		47	163.065	141.427	0	1
		48	163.065	141.427	0	1
		49	161	150	0	0
		50	159.667	149.333	0	0
track #	27
		t	x	y	z	virtual
		0	184.842	147.789	0	0
		1	184.167	147.833	0	0
		2	185.389	148.5	0	0
		3	183.4	149.067	0	0
		4	184.786	146.786	0	0
		5	184.417	146.208	0	0
		6	182.882	147.941	0	0
		7	184.083	145.167	0	0
		8	185.154	145.538	0	0
		9	184.957	146.739	0	0
		10	180.667	147.333	0	0
		11	182.235	144.882	0	0
		12	183.222	144.611	0	0
		13	183.471	144.882	0	0
		14	183.412	145.118	0	0
		15	184.68	144.84	0	0
		16	183.421	146.105	0	0
		17	181.812	145.875	0	0
		18	181.75	145	0	0
		19	183	145	0	0
		20	182.538	145.615	0	0
		21	183.688	144.938	0	0
		22	182.867	144.667	0	0
		23	181.818	147.909	0	0
		24	181	149	0	0
		25	180.4	148.2	0	0
		26	183.6	145.2	0	0
		27	181	148.75	0	0
		28	181	147.5	0	0
		29	185.278	144.111	0	0
		30	183.667	144.25	0	0
		31	183	142.474	0	0
		32	182.913	143.391	0	0
		33	184.222	143.944	0	0
		34	183.625	144	0	0
		35	184	144.5	0	0
		36	183.5	143	0	0
		37	182.6	142.7	0	0
		38	183.913	141.435	0	0
		39	183.867	143.467	0	0
		40	185.385	142	0	0
		41	187.8	138.4	0	0
		42	182	141.5	0	0
		43	183.364	143.545	0	0
		44	183.389	143.5	0	0
		45	183.8	138.6	0	0
		46	183.707	139.641	0	1
		47	181.5	142.5	0	0
		48	183.2	143.5	0	0
		49	183.5	144.5	0	0
		50	185	140	0	0
		51	183.7	141.1	0	0
		52	184.333	141.333	0	0
		53	182.471	143	0	0
		54	182.222	144.333	0	0
		55	181	140.5	0	0
		56	179	140	0	0
		57	180	140	0	0
		58	183.167	143.167	0	0
		59	182.154	145.385	0	0
		60	182.05	146.55	0	0
		61	182.357	144.786	0	0
		62	182.298	145.084	0	1
		63	181.875	146	0	0
		64	182.5	142.5	0	0
		65	182.384	143.217	0	1
		66	186	141	0	0
		67	185.214	141.482	0	1
		68	184	144	0	0
		69	184.264	143.453	0	1
		70	188	144	0	0
		71	187	143.5	0	0
		72	182.333	141.667	0	0
		73	182	140	0	0
		74	184	142	0	0
		75	181	144	0	0
		76	181.571	143.492	0	1
		77	184.667	143.333	0	0
		78	183.5	144.5	0	0
		79	187.556	144.889	0	0
		80	184.692	142.615	0	0
		81	185.333	143.533	0	0
		82	183.889	144.667	0	0
		83	189.667	146.167	0	0
		84	188.478	145.783	0	1
		85	188	148.714	0	0
		86	186.5	148.5	0	0
		87	187.333	150.333	0	0
		88	183	149.5	0	0
		89	183.918	149.59	0	1
		90	188.5	150.5	0	0
		91	189.5	150	0	0
		92	189	151	0	0
		93	189.014	150.797	0	1
		94	188	150.5	0	0
		95	188.22	150.565	0	1
		96	188	149.5	0	0
		97	189	151	0	0
		98	188	152.5	0	0
		99	188.172	152.114	0	1
		100	188.172	152.114	0	1
		101	186.5	150.5	0	0
		102	183	151	0	0
		103	185.8	153.8	0	0
		104	183	156	0	0
		105	189	157.714	0	0
		106	190	158.5	0	0
track #	28
		t	x	y	z	virtual
		0	178.2	143.8	0	0
		1	178	140	0	0
		2	178.044	140.833	0	1
		3	180.857	139.286	0	0
		4	178.5	138.667	0	0
		5	178.879	138.874	0	1
		6	178.879	138.874	0	1
		7	178	134.5	0	0
		8	178.118	135.089	0	1
		9	178.118	135.089	0	1
		10	178.118	135.089	0	1
		11	171	139.5	0	0
track #	29
		t	x	y	z	virtual
		0	172	131.5	0	0
		1	171.5	134	0	0
		2	171.61	133.452	0	1
		3	171.8	132.4	0	0
		4	171.759	132.629	0	1
		5	171.759	132.629	0	1
		6	171.759	132.629	0	1
		7	171.759	132.629	0	1
		8	171.759	132.629	0	1
		9	171.333	137.5	0	0
track #	30
		t	x	y	z	virtual
		0	164.111	122.667	0	0
		1	165.875	123.875	0	0
		2	164	124	0	0
		3	164	123	0	0
		4	164.07	123.199	0	1
		5	162.667	122.667	0	0
		6	159.5	123.8	0	0
		7	160.167	122.833	0	0
		8	161.333	123.667	0	0
		9	161.5	122.5	0	0
		10	164.833	122.833	0	0
		11	163.286	118	0	0
		12	164.5	118	0	0
		13	164.455	117.636	0	0
		14	164.889	118.556	0	0
		15	162.6	115.2	0	0
		16	161.167	115.167	0	0
		17	164.111	116.444	0	0
		18	165.409	115	0	0
		19	165.185	116.481	0	0
		20	165.75	116.15	0	0
		21	166.118	115.706	0	0
		22	167	115.6	0	0
		23	166.6	116.6	0	0
		24	168.125	116.125	0	0
		25	167.857	114.714	0	0
		26	170.75	115.188	0	0
		27	171	113	0	0
		28	171.3	113.9	0	0
		29	167.6	115.2	0	0
		30	168.571	117.714	0	0
		31	167	119	0	0
		32	164.5	119	0	0
		33	164	117.5	0	0
		34	165.364	118.091	0	0
		35	163.857	115.714	0	0
		36	161	116	0	0
		37	161	115	0	0
		38	164.5	111.5	0	0
		39	166.5	110.5	0	0
		40	165.907	110.893	0	1
		41	165.907	110.893	0	1
		42	165.907	110.893	0	1
		43	165.907	110.893	0	1
		44	174	105	0	0
track #	31
		t	x	y	z	virtual
		0	182.2	116.3	0	0
		1	182.2	116.3	0	1
		2	181.667	116.75	0	0
		3	181.375	116.812	0	0
		4	180.75	114.875	0	0
		5	181.308	114.846	0	0
		6	180.846	115.538	0	0
		7	180.75	115.25	0	0
		8	180.556	114.667	0	0
		9	181.636	114.909	0	0
		10	180.714	116	0	0
		11	180.714	116	0	0
		12	180.747	115.947	0	1
		13	180.747	115.947	0	1
		14	180.747	115.947	0	1
		15	180.747	115.947	0	1
		16	174.5	124	0	0
track #	32
		t	x	y	z	virtual
		0	173.667	121.778	0	0
		1	173.3	121.3	0	0
		2	175.333	120.75	0	0
		3	175.833	120.167	0	0
		4	176	120.3	0	0
		5	176	120.5	0	0
		6	175.25	121	0	0
		7	177.5	122	0	0
		8	176.222	121	0	0
		9	177	121.5	0	0
		10	177	123	0	0
		11	175.615	120.385	0	0
		12	174.5	118.5	0	0
		13	174.806	119.017	0	1
		14	174.806	119.017	0	1
		15	180.5	114.5	0	0
		16	179.733	115.108	0	1
		17	179.733	115.108	0	1
		18	181	115.5	0	0
		19	182.667	116.667	0	0
		20	182.275	116.407	0	1
		21	182.275	116.407	0	1
		22	180.5	111.5	0	0
		23	177	115.091	0	0
		24	176.8	113.4	0	0
		25	177.75	113	0	0
		26	177.591	113.137	0	1
		27	178	114.5	0	0
		28	177.911	114.204	0	1
		29	172.6	112.8	0	0
		30	170.667	110.444	0	0
		31	171.833	109.167	0	0
		32	170	109	0	0
		33	167.667	107.333	0	0
		34	167.5	107	0	0
		35	170.875	106.875	0	0
		36	172.786	106.214	0	0
		37	172.778	107.444	0	0
		38	168	108.5	0	0
		39	170.143	107.714	0	0
		40	169.75	111	0	0
		41	168.714	112.571	0	0
		42	168.111	109.889	0	0
		43	167.615	110.231	0	0
		44	165	111	0	0
		45	165.6	110.839	0	1
		46	168.167	109.167	0	0
		47	171.636	110.091	0	0
		48	171	113	0	0
		49	174	112.2	0	0
		50	173.337	112.231	0	1
		51	175	113	0	0
		52	174.639	112.833	0	1
		53	174.639	112.833	0	1
		54	174.639	112.833	0	1
		55	174.639	112.833	0	1
		56	172.333	121.667	0	0
track #	33
		t	x	y	z	virtual
		0	85.4118	54.6471	0	0
		1	85.6154	54.6154	0	0
		2	85.25	55	0	0
		3	85	54.8	0	0
		4	85.2	54	0	0
		5	85.0556	53.7222	0	0
		6	85.1053	54.4211	0	0
		7	85.7059	54.5882	0	0
		8	87.2727	55.1364	0	0
		9	88.4286	55.1714	0	0
		10	87.4483	55.6897	0	0
		11	87.3548	55.0645	0	0
		12	87.1429	55.7619	0	0
		13	87.0952	56.0476	0	0
		14	86.2222	56.7222	0	0
		15	86	57.5	0	0
		16	84.875	55.125	0	0
		17	85.8462	54.9231	0	0
		18	89	51	0	0
		19	88.2815	51.884	0	1
		20	88.2815	51.884	0	1
		21	89.5	54	0	0
		22	89.5	59	0	0
		23	92.4	55.2	0	0
		24	91.7629	55.78	0	1
		25	91.7629	55.78	0	1
		26	89.75	55	0	0
		27	90.25	57.4583	0	0
		28	91.4	53.2	0	0
		29	90	56.5	0	0
		30	91.3636	51.8182	0	0
		31	90	47	0	0
		32	92	52.5	0	0
		33	91	50	0	0
		34	91.1343	50.3422	0	1
		35	91.1343	50.3422	0	1
		36	86.5	50.5	0	0
		37	84.8125	54.875	0	0
		38	91	56	0	0
		39	88	50.5	0	0
		40	91.6154	53.6154	0	0
		41	90.9132	53.177	0	1
		42	90.9132	53.177	0	1
		43	91.4	53.2	0	0
		44	92.5	54.5	0	0
		45	92.2512	54.2219	0	1
		46	92.2512	54.2219	0	1
		47	92.2512	54.2219	0	1
		48	91	60	0	0
		49	88.8571	61.2857	0	0
		50	93.0909	61.6364	0	0
		51	93	63	0	0
		52	89.6	61.2	0	0
		53	90.3045	61.5191	0	1
		54	89.4	60.8	0	0
		55	94	65	0	0
		56	93.0434	64.1215	0	1
		57	93	64	0	0
		58	89.3	60.05	0	0
		59	89.85	59.4	0	0
		60	92.5	56.5	0	0
		61	90.7143	57	0	0
		62	90.8	56.4	0	0
		63	90.6667	55.6667	0	0
		64	85	55.5	0	0
		65	84.5	53	0	0
		66	87.5	55	0	0
		67	89.5	53.5	0	0
		68	87	54.5	0	0
		69	87	56.5	0	0
		70	90	51.5	0	0
		71	87	51.5	0	0
		72	88.5	54.5	0	0
		73	84	50.5	0	0
		74	84.9311	51.2375	0	1
		75	84.9311	51.2375	0	1
		76	86.2	54.4	0	0
		77	85.1	53.8	0	0
		78	85.2983	53.8371	0	1
		79	85.2983	53.8371	0	1
		80	85	54.5	0	0
		81	85.5455	54.3636	0	0
		82	86.5	54.5	0	0
		83	86	54.8333	0	0
		84	86.8333	54.1667	0	0
		85	86.665	54.2945	0	1
		86	85.6667	54.6667	0	0
		87	86	55	0	0
		88	88.5	60	0	0
		89	86.4	55.2	0	0
		90	86	55	0	0
		91	86.1667	54.8333	0	0
		92	86.125	54.875	0	0
		93	86	55.2	0	0
		94	87.5833	55.0833	0	0
		95	87	55.5	0	0
		96	86.9474	55.8947	0	0
		97	86	55.5	0	0
		98	85.5	56.875	0	0
		99	86.125	55.875	0	0
		100	86.0228	56.0303	0	1
		101	85.3333	54.9167	0	0
		102	84.9091	55.3636	0	0
		103	85.0338	55.3191	0	1
		104	85.6667	55.3333	0	0
		105	85.7778	55.6667	0	0
		106	85.5385	54.8462	0	0
		107	89.875	53.875	0	0
		108	85.6	54.8	0	0
		109	87.1818	53.9091	0	0
		110	85	55.5	0	0
		111	85.8	55.4	0	0
track #	34
		t	x	y	z	virtual
		0	79.8	163.6	0	0
		1	80	163	0	0
		2	82.3333	157.667	0	0
		3	81.8167	158.854	0	1
		4	80	160.545	0	0
		5	78.7778	161.333	0	0
		6	79.6	159.2	0	0
		7	82	159	0	0
		8	81.25	158	0	0
		9	82.0556	158.222	0	0
		10	79.3333	161.333	0	0
		11	81	160.5	0	0
		12	79.6	162.2	0	0
		13	79	165	0	0
		14	79.7857	159.214	0	0
		15	80.625	158.375	0	0
		16	77.8	159	0	0
		17	80.5	162	0	0
		18	80	160.5	0	0
		19	81	158.75	0	0
		20	81.2	157.4	0	0
		21	81.5	158	0	0
		22	79	158.5	0	0
		23	80	158.5	0	0
		24	79.5	157	0	0
		25	79.5	158	0	0
		26	82.0833	158.333	0	0
		27	83	158.25	0	0
		28	82.5	159.5	0	0
		29	81	160	0	0
		30	81.6	157.2	0	0
		31	81.5423	157.772	0	1
		32	81.5	157.5	0	0
		33	83.5	159	0	0
		34	83.0675	158.687	0	1
		35	81.375	159.25	0	0
		36	80	159	0	0
		37	78	163.5	0	0
		38	82	160	0	0
		39	82.5	156.5	0	0
		40	79	158.5	0	0
		41	79.3333	162.167	0	0
		42	79.4132	161.317	0	1
		43	79.4167	163.833	0	0
		44	80	163	0	0
		45	79.8731	163.062	0	1
		46	80.8333	157.833	0	0
		47	80.6247	158.969	0	1
		48	80.6247	158.969	0	1
		49	77.5	158.5	0	0
		50	77.9209	158.563	0	1
		51	77.9209	158.563	0	1
		52	80.5	158	0	0
		53	79.7273	158	0	0
		54	81.4	153.2	0	0
		55	81.0568	154.245	0	1
		56	84.5	154	0	0
		57	82.5	152.5	0	0
		58	79.1667	156.833	0	0
		59	79.9499	155.965	0	1
		60	79	160	0	0
		61	80	157.286	0	0
		62	82.6667	152.667	0	0
		63	82	159	0	0
		64	77.5	159.5	0	0
		65	78.4799	159.144	0	1
		66	78.4799	159.144	0	1
		67	74	160	0	0
		68	75.5	161	0	0
		69	76	160	0	0
		70	78.5	161	0	0
		71	80	158	0	0
		72	80.4	153.8	0	0
		73	81	157	0	0
		74	76.8	158.8	0	0
		75	78	156	0	0
		76	77.9295	156.501	0	1
		77	77.9295	156.501	0	1
		78	80.5	155	0	0
		79	84	154.5	0	0
		80	79.25	159.25	0	0
		81	80.1029	158.251	0	1
		82	82.2	158.4	0	0
		83	82.15	156.45	0	0
		84	82.0357	157.536	0	0
		85	82.0455	158.727	0	0
		86	81.5625	158.25	0	0
		87	80.2857	157.571	0	0
		88	81.5	157.5	0	0
		89	80.68	159.12	0	0
		90	82.1111	158.259	0	0
		91	82.4	157.15	0	0
		92	82.4643	158	0	0
		93	81.5	157.5	0	0
		94	81.6	157.35	0	0
		95	82.0556	158	0	0
		96	81.4444	158.778	0	0
		97	80.6	158.8	0	0
		98	83.5	159	0	0
		99	81.8421	160	0	0
		100	81.8696	159.217	0	0
		101	81.7619	159	0	0
		102	82.05	159.75	0	0
		103	81.9091	158.773	0	0
		104	81.8182	160.545	0	0
		105	82.7308	160.346	0	0
		106	79.6364	158.091	0	0
		107	81.25	158.625	0	0
		108	82.8261	157.87	0	0
		109	80.64	160.4	0	0
		110	81.9333	159.6	0	0
		111	81.6154	159.231	0	0
		112	81.1765	160.176	0	0
		113	82.3125	160.625	0	0
		114	82.0877	160.487	0	1
		115	79.7143	162.5	0	0
		116	80.2308	163	0	0
		117	82.75	164	0	0
[truncated: 24,510 more rows]

## Sheet: Feuil7
track #	0
		t	x	y	z	virtual
		0	194	204.5	0	0
		1	192.222	205.333	0	0
		2	192.778	205.073	0	1
		3	192.667	205.667	0	0
		4	192.701	205.485	0	1
		5	193.667	204.667	0	0
		6	193.6	204.2	0	0
		7	192.5	206.5	0	0
		8	192.857	205.357	0	0
track #	1
		t	x	y	z	virtual
		0	145.5	202	0	0
		1	144	201.417	0	0
		2	145	204	0	0
		3	144.837	203.265	0	1
		4	144.837	203.265	0	1
		5	140	199.5	0	0
		6	143	199	0	0
		7	141.5	199.667	0	0
		8	140.75	199.75	0	0
		9	141.063	199.698	0	1
		10	143.3	201.7	0	0
		11	142.617	201.089	0	1
		12	144.091	199.364	0	0
		13	141.5	200.5	0	0
		14	143.615	199.923	0	0
		15	145.667	198.111	0	0
		16	144.904	198.701	0	1
		17	144.904	198.701	0	1
		18	144.904	198.701	0	1
		19	146	197.286	0	0
track #	2
		t	x	y	z	virtual
		0	87.7273	191.182	0	0
		1	87.3333	190.389	0	0
		2	88.5	191.5	0	0
		3	88.1806	191.236	0	1
		4	91.4	191.2	0	0
		5	90.3333	192.333	0	0
		6	90.3588	191.991	0	1
		7	92.5	190.5	0	0
		8	91.8461	190.955	0	1
		9	91.8461	190.955	0	1
		10	91.8461	190.955	0	1
		11	91.8461	190.955	0	1
		12	91.8461	190.955	0	1
		13	88.6667	188	0	0
track #	3
		t	x	y	z	virtual
		0	126.5	202.5	0	0
		1	127.3	202.7	0	0
		2	128.5	200.5	0	0
		3	130.6	198.8	0	0
		4	130.9	198.2	0	0
		5	130.333	199.889	0	0
		6	132	201	0	0
		7	135	199.5	0	0
		8	133.935	199.818	0	1
		9	138	202.5	0	0
		10	136.111	201.333	0	0
		11	136	205	0	0
		12	137.875	204.125	0	0
		13	140	204.286	0	0
		14	138	205.5	0	0
		15	139	204.5	0	0
		16	138.125	206.25	0	0
		17	138.333	205.772	0	1
		18	136.444	205.667	0	0
		19	138	205.5	0	0
		20	139	204.5	0	0
		21	138.429	204.286	0	0
		22	137.6	204.4	0	0
		23	135.75	203.083	0	0
		24	137.81	202.714	0	0
		25	139	201	0	0
		26	139	200.5	0	0
		27	135.5	198.5	0	0
		28	135.65	201.75	0	0
		29	134.556	202.222	0	0
		30	135.5	199.5	0	0
		31	140	201.5	0	0
		32	138.576	201.108	0	1
		33	138.576	201.108	0	1
		34	138.576	201.108	0	1
		35	135	203	0	0
		36	135.556	202.706	0	1
		37	132	201.4	0	0
		38	135.263	204.211	0	0
		39	132	203	0	0
		40	133.167	203.833	0	0
		41	135.2	204.067	0	0
		42	139.167	202.833	0	0
		43	137.5	204	0	0
track #	4
		t	x	y	z	virtual
		0	195.6	188.2	0	0
		1	195.6	188.2	0	1
		2	194.5	186.5	0	0
		3	194.5	187	0	0
		4	194.605	187.01	0	1
		5	194.605	187.01	0	1
		6	194.5	190	0	0
		7	194.522	189.384	0	1
		8	194.522	189.384	0	1
		9	194.522	189.384	0	1
		10	193.5	188	0	0
		11	191.364	185.091	0	0
		12	189.583	184.25	0	0
		13	190	185	0	0
		14	190.1	184.934	0	1
		15	187	187	0	0
		16	185.5	187.5	0	0
		17	186.247	187.155	0	1
		18	186.571	185.714	0	0
		19	183.625	182.75	0	0
		20	181.864	183.136	0	0
		21	181.808	184.308	0	0
		22	181.286	185.107	0	0
		23	182.657	184.257	0	0
		24	182.143	183.929	0	0
		25	180.85	185.75	0	0
		26	180.686	184.771	0	0
		27	179.25	187	0	0
		28	179.381	186.952	0	0
		29	178.353	186.529	0	0
		30	177.389	187.222	0	0
		31	176	187.5	0	0
		32	175.588	187.118	0	0
		33	176.211	187.368	0	0
		34	176	187.5	0	0
		35	176.118	187.588	0	0
		36	176.5	187.5	0	0
		37	176.208	187.292	0	0
		38	175.304	187.217	0	0
		39	175.281	185.594	0	0
		40	176.655	186.724	0	0
		41	177.037	186.815	0	0
		42	177.038	187	0	0
		43	176.056	187.278	0	0
		44	175.565	186.87	0	0
		45	177	187.273	0	0
		46	176.633	187.177	0	1
		47	176.633	187.177	0	1
		48	176.633	187.177	0	1
		49	177.833	180.5	0	0
		50	177.647	181.538	0	1
		51	177.647	181.538	0	1
		52	182	179	0	0
track #	5
		t	x	y	z	virtual
		0	120.714	188.5	0	0
		1	119.882	188.412	0	0
		2	120	188	0	0
		3	120.286	188.5	0	0
		4	120.214	188.643	0	0
		5	120	188.571	0	0
		6	120.786	188.357	0	0
		7	120.385	188.385	0	0
		8	120.111	188.667	0	0
		9	120.4	188.6	0	0
		10	120.154	188.462	0	0
		11	120.118	188.412	0	0
		12	120.5	188.714	0	0
		13	120.286	188.5	0	0
		14	120.467	188.867	0	0
		15	120	188.353	0	0
		16	119.786	188.357	0	0
		17	120.4	188.6	0	0
		18	120.438	188.625	0	0
		19	120.053	188.053	0	0
		20	119.882	188.412	0	0
		21	120.5	188	0	0
		22	120.615	188.615	0	0
		23	121	188	0	0
		24	120.1	188.2	0	0
		25	120.333	187.889	0	0
		26	120.364	188.091	0	0
		27	120.333	188.111	0	0
		28	120.222	188.333	0	0
		29	120.182	188.182	0	0
		30	120.75	187.75	0	0
		31	120.5	188.2	0	0
		32	120.067	188.4	0	0
		33	120	188.5	0	0
		34	120.5	188.5	0	0
		35	120.538	188.846	0	0
		36	120	188.5	0	0
		37	120.385	188.385	0	0
		38	120.333	188.111	0	0
		39	120.286	188.5	0	0
		40	120.6	188.4	0	0
		41	120.385	188.385	0	0
		42	120.462	188.385	0	0
		43	120.5	188.286	0	0
		44	120.5	188.5	0	0
		45	120.385	188.385	0	0
		46	120.5	188	0	0
		47	120	188.5	0	0
		48	120.5	188.5	0	0
		49	120.154	188.462	0	0
		50	119.875	188.125	0	0
		51	119.846	188.308	0	0
		52	120.4	188.4	0	0
		53	120.286	188.5	0	0
		54	120.714	188	0	0
		55	120.455	188.636	0	0
		56	120.812	188.312	0	0
		57	120.2	188.1	0	0
		58	120.615	188.077	0	0
		59	120.615	188.385	0	0
		60	120.467	187.867	0	0
		61	120.5	188.5	0	0
		62	121.25	188.25	0	0
		63	120.4	188.4	0	0
		64	120.5	188.5	0	0
		65	120.5	188	0	0
		66	121.111	188.222	0	0
		67	120.125	188.125	0	0
		68	120.714	188.786	0	0
		69	120.154	188.231	0	0
		70	120.5	189	0	0
		71	120.5	188.5	0	0
		72	120.5	188.5	0	0
		73	120.462	188.846	0	0
		74	120.286	188.5	0	0
		75	120.5	188	0	0
		76	120	189	0	0
		77	120.5	188.714	0	0
		78	120.385	188.615	0	0
		79	120.5	188.286	0	0
		80	120.118	188.588	0	0
		81	120.4	188.6	0	0
		82	120.154	188.538	0	0
		83	120.583	188.75	0	0
		84	120	188.5	0	0
		85	120.144	188.558	0	1
		86	121	189	0	0
		87	120.545	188.818	0	0
		88	120.364	188.909	0	0
		89	120.75	188	0	0
		90	120	188.714	0	0
		91	120.2	188.579	0	1
		92	120.333	187.667	0	0
		93	120	188.5	0	0
		94	119.889	188.667	0	0
		95	120	189.286	0	0
		96	120.8	188.6	0	0
		97	120	189	0	0
		98	120.167	188.917	0	0
		99	120.357	188.786	0	0
		100	120.4	188.4	0	0
		101	120.25	188.417	0	0
		102	120.5	188.5	0	0
		103	120.545	188.636	0	0
		104	120.615	188.615	0	0
		105	120.357	188.214	0	0
		106	120.385	188.385	0	0
		107	120.25	188.625	0	0
		108	120.385	188.615	0	0
		109	120.4	188.6	0	0
		110	120.5	188.5	0	0
		111	120.5	188.5	0	0
		112	120.5	188.286	0	0
		113	120.4	188.6	0	0
		114	120.5	188.5	0	0
		115	120.714	188.5	0	0
		116	120.5	188.714	0	0
		117	120.5	188	0	0
		118	120.4	188.4	0	0
		119	120.286	188.5	0	0
		120	120.4	188.4	0	0
		121	119.846	188.462	0	0
		122	120.364	188.091	0	0
		123	120.385	188.385	0	0
		124	120.5	188.286	0	0
		125	120.615	188.231	0	0
		126	120.615	188.385	0	0
		127	120.667	187.889	0	0
		128	120.5	188.286	0	0
		129	120.8	187.5	0	0
		130	120.643	188.286	0	0
		131	120.769	188.154	0	0
		132	120.692	187.923	0	0
		133	120.545	188.364	0	0
		134	120	188.2	0	0
		135	120.5	187	0	0
		136	120.538	187.846	0	0
		137	120.538	187.615	0	0
		138	120.75	187.667	0	0
		139	120.333	188.25	0	0
		140	120.5	188	0	0
		141	120.667	187.667	0	0
		142	120.462	187.615	0	0
		143	120.583	187.75	0	0
		144	120.5	188.333	0	0
		145	120.5	188.2	0	0
		146	120.5	188.5	0	0
		147	120.818	187.909	0	0
		148	119.941	188.176	0	0
		149	120.333	188.889	0	0
		150	120.455	188.182	0	0
		151	120.5	188.5	0	0
		152	120.562	188.75	0	0
		153	120.385	188.231	0	0
		154	120.333	188.25	0	0
		155	120.467	188.133	0	0
		156	120.133	188.467	0	0
		157	120.385	188.615	0	0
		158	120.214	188.643	0	0
		159	120.545	188.364	0	0
		160	120.5	188.5	0	0
		161	121.2	188.4	0	0
		162	120.364	187.909	0	0
		163	120	188.25	0	0
		164	120.571	188.714	0	0
		165	120	187.5	0	0
		166	121	188.5	0	0
		167	120.714	189	0	0
		168	120.3	189.3	0	0
		169	120.714	189	0	0
		170	120.636	188.455	0	0
		171	120	188.286	0	0
		172	120.667	188.5	0	0
		173	120.522	188.467	0	1
		174	120.727	188.273	0	0
		175	120.125	188.875	0	0
		176	121	188.286	0	0
		177	120.625	188.75	0	0
		178	120.167	188.833	0	0
		179	120	188.286	0	0
		180	120.7	188.2	0	0
		181	120.889	188.333	0	0
		182	120.875	188.125	0	0
		183	120.714	189	0	0
		184	120.75	187.875	0	0
		185	120.5	188.5	0	0
		186	122	187.75	0	0
		187	120.5	188.5	0	0
		188	121	188	0	0
		189	120.947	188.101	0	1
		190	119.875	188.125	0	0
		191	120.5	189	0	0
		192	120.5	188.2	0	0
		193	120.472	188.362	0	1
		194	121	188.286	0	0
		195	120.818	188.818	0	0
		196	120.538	188.308	0	0
		197	120.8	188	0	0
		198	120	188.5	0	0
		199	119.667	188.333	0	0
track #	6
		t	x	y	z	virtual
		0	58.5	188	0	0
		1	59	188.5	0	0
		2	58.5882	187.882	0	0
		3	58.3125	188.125	0	0
		4	58.4375	188.062	0	0
		5	58.1	188.6	0	0
		6	58.1538	188	0	0
		7	58.7333	188.067	0	0
		8	57.8889	188.667	0	0
		9	58	188.2	0	0
		10	58.5	188	0	0
		11	58.1111	188.667	0	0
		12	58.7	188.7	0	0
		13	58	188.2	0	0
		14	58.2857	188	0	0
		15	58	188.5	0	0
		16	58.0761	188.378	0	1
		17	58	188	0	0
		18	57.75	188.333	0	0
		19	58.125	188.125	0	0
		20	58.2857	188.5	0	0
		21	58.0833	188.333	0	0
		22	58	188.5	0	0
		23	58.7692	188.154	0	0
		24	58.3846	188.385	0	0
		25	58.125	187.875	0	0
		26	58	188	0	0
		27	58	188.2	0	0
		28	58	187.75	0	0
		29	58.0062	187.869	0	1
		30	58	188.286	0	0
		31	58.4286	188.286	0	0
		32	58	188.2	0	0
		33	57.875	187.875	0	0
		34	57.8182	187.818	0	0
		35	58.5	188.714	0	0
		36	57.8462	188.462	0	0
		37	57.5	188.5	0	0
		38	58.2857	188.5	0	0
		39	57.875	188.125	0	0
		40	57.5	188	0	0
		41	57.9091	188.364	0	0
		42	58	188.2	0	0
		43	58	188.2	0	0
		44	57.9091	188.636	0	0
		45	58	189	0	0
		46	57.8667	188.533	0	0
		47	57.8	188.5	0	0
		48	57.6667	188.25	0	0
		49	57.8889	188.667	0	0
		50	57.5	188.5	0	0
		51	58	188.5	0	0
		52	57.4286	188.286	0	0
		53	58.125	187.875	0	0
		54	58	186.769	0	0
		55	58.1667	188.417	0	0
		56	58.9412	187.059	0	0
		57	58.2941	187.294	0	0
		58	58.5714	186.619	0	0
		59	57.875	188.125	0	0
		60	57.8	188	0	0
		61	58.3333	188.111	0	0
		62	57.9444	186.889	0	0
		63	57.5455	183.364	0	0
		64	58.5	188.5	0	0
		65	58.2529	187.293	0	1
		66	55.5	183	0	0
		67	59.7143	183.905	0	0
		68	57.6	183.133	0	0
		69	57.3333	182.111	0	0
		70	57.5159	182.507	0	1
		71	58.5	187	0	0
		72	58.5	188.5	0	0
		73	58.3846	188.615	0	0
track #	7
		t	x	y	z	virtual
		0	82.9091	185.636	0	0
		1	82.8182	185.455	0	0
		2	81.4545	184.636	0	0
		3	82.8235	186.647	0	0
		4	81.619	186	0	0
		5	82.0345	185.483	0	0
		6	82.2222	186.111	0	0
		7	82.5263	185.632	0	0
		8	81.4286	185.81	0	0
		9	81.5	185.091	0	0
		10	80.8519	185.222	0	0
		11	82.4545	185.727	0	0
		12	83.8333	186.5	0	0
		13	81.35	184.85	0	0
		14	83.5625	185.469	0	0
		15	83	185.5	0	0
		16	82.1765	185.765	0	0
		17	81.2273	184.909	0	0
		18	83	185.632	0	0
		19	83.2222	185.611	0	0
		20	83	185.333	0	0
		21	83.2105	184.895	0	0
		22	84.5	185.25	0	0
		23	83.4118	186.353	0	0
		24	82.5	185.188	0	0
		25	81.5714	185.286	0	0
		26	82.5	185.5	0	0
		27	82.5	185.8	0	0
		28	83.2857	186	0	0
		29	83	185.5	0	0
		30	83	185.357	0	0
		31	84	184.95	0	0
		32	82.2727	185.636	0	0
		33	82.5652	185.913	0	0
		34	82.3333	185	0	0
		35	82.2222	183.889	0	0
		36	83.1111	185.056	0	0
		37	82.7368	185.368	0	0
		38	82.25	185.45	0	0
		39	81.1304	185.174	0	0
		40	81.9412	186	0	0
		41	83.1	186.95	0	0
		42	82.4667	185.867	0	0
		43	82.5	186.286	0	0
		44	82.5556	186.111	0	0
		45	82.5423	186.146	0	1
		46	82.3846	185.615	0	0
		47	82.0909	186.182	0	0
		48	82.3	186.3	0	0
		49	83	186.5	0	0
		50	81.3043	183.957	0	0
		51	82.875	184.875	0	0
		52	82.55	185.1	0	0
		53	82.9091	185.636	0	0
		54	82.9091	185.364	0	0
		55	82.2222	185.167	0	0
		56	83.4706	185	0	0
		57	82.25	185.375	0	0
		58	82.6154	185.385	0	0
		59	82.04	185.88	0	0
		60	84.25	186.85	0	0
		61	82.5	184.667	0	0
		62	82	185.5	0	0
		63	82.7143	185.143	0	0
		64	82.8889	184.667	0	0
		65	81.9167	185.667	0	0
		66	82.3846	185.615	0	0
		67	82.5455	185.545	0	0
		68	82.3636	185.455	0	0
		69	82.0909	185.364	0	0
		70	81.4	184.2	0	0
		71	81.5	185.25	0	0
		72	81.6154	185.385	0	0
		73	81.9	185.2	0	0
		74	82	185.143	0	0
		75	81.75	185.625	0	0
		76	81.5	185.125	0	0
		77	81.8889	185.667	0	0
		78	81.8	185.4	0	0
		79	83.2667	187.4	0	0
		80	82.8889	186.833	0	0
		81	83.2083	186.708	0	0
		82	82.0952	186.19	0	0
		83	81.2667	185.933	0	0
		84	82.5455	185.273	0	0
		85	81	185.263	0	0
		86	81.4	185.4	0	0
		87	82.5556	184.889	0	0
		88	81.5	185.8	0	0
		89	81.6154	185.615	0	0
		90	81.5	184.5	0	0
		91	81.1111	185.333	0	0
		92	81.4706	185.176	0	0
		93	81	186	0	0
		94	81.3889	186.278	0	0
		95	81.9091	185.636	0	0
		96	81.5	185.438	0	0
		97	80.8	186.4	0	0
		98	80.5	185.5	0	0
		99	83.0833	184.917	0	0
		100	82.4118	186.824	0	0
		101	80.8333	184.833	0	0
		102	81.3091	185.285	0	1
		103	81	185.5	0	0
		104	82.4444	185.056	0	0
		105	82.65	187	0	0
		106	80.9091	185.636	0	0
		107	82.4	185.1	0	0
		108	81.8889	185.667	0	0
		109	81.125	184.875	0	0
		110	80.8571	185.929	0	0
		111	82.6957	186.435	0	0
		112	82.3684	186.737	0	0
		113	81.3889	186.611	0	0
		114	81.5385	185.846	0	0
		115	82.7727	187.727	0	0
		116	80.6667	185.267	0	0
		117	81.2	186	0	0
		118	80.9333	187.2	0	0
		119	80.5455	185.636	0	0
		120	81.125	183.562	0	0
		121	80.3333	185.333	0	0
		122	80.8	185.4	0	0
		123	81.5	185.8	0	0
		124	80.68	181.28	0	0
		125	81	185	0	0
		126	81.2353	184.824	0	0
		127	81.3333	184.167	0	0
		128	81.2105	184.684	0	0
		129	81.4118	184.353	0	0
		130	80.4	183.5	0	0
		131	81	185.714	0	0
		132	80	184.4	0	0
		133	81.2941	186.647	0	0
		134	81.2667	185.667	0	0
		135	80.9	183.2	0	0
		136	79.9048	183.905	0	0
		137	80.15	183.5	0	0
		138	80.7778	184.278	0	0
		139	81.1667	181.917	0	0
		140	79.75	182.9	0	0
		141	79	181.286	0	0
		142	80	181.5	0	0
		143	79.7999	181.576	0	1
		144	79.7999	181.576	0	1
		145	75	180	0	0
		146	75.3636	181.545	0	0
		147	75.5489	181.184	0	1
		148	74.4545	181.364	0	0
		149	75.2	181	0	0
		150	72.5	180	0	0
		151	73.3333	181.667	0	0
		152	73.3189	181.26	0	1
		153	73.3189	181.26	0	1
		154	73.3189	181.26	0	1
		155	73.3189	181.26	0	1
		156	67	183.5	0	0
track #	8
		t	x	y	z	virtual
		0	67.5667	180.167	0	0
		1	64.7083	179.542	0	0
		2	64.4783	179.13	0	0
		3	66.5	179.5	0	0
		4	67.2857	179.905	0	0
		5	65.1818	179.818	0	0
		6	65.5	179.5	0	0
		7	65.4286	179.786	0	0
		8	65.6667	180	0	0
		9	65.125	180.125	0	0
		10	65.75	179.667	0	0
		11	65.75	179.625	0	0
		12	65.6667	179.75	0	0
		13	65.5	180	0	0
		14	65.875	180.125	0	0
		15	65.8	180	0	0
		16	65.3636	179.909	0	0
		17	65.9444	180.889	0	0
		18	65.6364	179.909	0	0
		19	65.7143	180	0	0
		20	65.8571	180	0	0
		21	65.5	180	0	0
		22	65.5333	180.133	0	0
		23	66.4	179.45	0	0
		24	66	179.5	0	0
		25	66.7308	178.923	0	0
		26	65.6364	180.091	0	0
		27	65.3636	179.909	0	0
		28	66.1667	179.278	0	0
		29	65.7778	179.5	0	0
		30	66.2667	179.667	0	0
		31	65.1111	180.333	0	0
		32	66.0909	179.636	0	0
		33	65.7857	179.786	0	0
		34	65.5625	179.688	0	0
		35	65.6154	179.615	0	0
		36	65.8947	179.053	0	0
		37	65.9474	179.316	0	0
		38	65.6875	179.812	0	0
		39	65.6923	180	0	0
		40	65.5	179.714	0	0
		41	65.8571	179.667	0	0
		42	65.6	179.4	0	0
		43	65.5172	178.276	0	0
		44	65.2857	179.667	0	0
		45	64.6111	180.222	0	0
		46	65.8333	180.278	0	0
		47	65.5357	179.5	0	0
		48	66.1034	180.138	0	0
		49	67.2083	180.708	0	0
		50	67.8	180.9	0	0
		51	65.3529	180	0	0
		52	65.2353	180	0	0
		53	65.2857	180.5	0	0
		54	65.5	179.786	0	0
		55	65.6818	180.409	0	0
		56	65.3529	180	0	0
		57	68.2083	179.458	0	0
		58	65.2222	179.778	0	0
		59	65.1875	179.188	0	0
		60	65.2857	179.5	0	0
		61	65.0588	179.765	0	0
		62	65.0625	179.688	0	0
		63	65.3846	179.615	0	0
		64	65.6154	179.385	0	0
		65	66.65	179.4	0	0
		66	65.7143	179.5	0	0
		67	65.8667	179.533	0	0
		68	66	180	0	0
		69	66.1579	179.842	0	0
		70	65.6154	179.615	0	0
		71	65.5	179.8	0	0
		72	65.6154	179.615	0	0
		73	65.5455	179.636	0	0
		74	65.75	179.583	0	0
		75	65.5455	179.364	0	0
		76	66.3333	180.333	0	0
		77	66	179.8	0	0
		78	65.6875	180.188	0	0
		79	65.6154	179.615	0	0
		80	65.3636	179.455	0	0
		81	66.2	180	0	0
		82	65.6154	179.615	0	0
		83	65.9091	179.636	0	0
		84	65.8	180	0	0
		85	65.5	179.5	0	0
		86	65.6364	179.545	0	0
		87	66.1333	179.533	0	0
		88	66.2963	177.407	0	0
		89	66.4643	177.679	0	0
		90	64.0741	177.741	0	0
		91	64.96	178.6	0	0
		92	65.1	178.95	0	0
		93	65.0404	178.765	0	1
		94	64.5	174.5	0	0
		95	69.5	176	0	0
		96	63.4146	174.756	0	0
		97	64.48	178.6	0	0
		98	65	179	0	0
		99	65.1579	179.526	0	0
		100	66.4242	179.545	0	0
		101	67.2903	179.161	0	0
		102	67.3	180.6	0	0
		103	65.9	178.85	0	0
		104	65.9091	179.364	0	0
		105	65.5556	179.444	0	0
		106	65.2632	179.368	0	0
		107	66.6667	178.708	0	0
		108	66.35	180.45	0	0
		109	66.0909	180.364	0	0
		110	65.6	179.067	0	0
		111	65.8125	180.125	0	0
		112	65.8	180.55	0	0
		113	65.6429	179.786	0	0
		114	65.5	179.5	0	0
		115	64.1429	179.714	0	0
		116	64.5455	178.773	0	0
		117	64.7143	179.429	0	0
		118	65.5	179	0	0
		119	65.3684	179.737	0	0
		120	66	179.5	0	0
		121	66.45	179.95	0	0
		122	65.4211	179.579	0	0
		123	65.1111	179.111	0	0
		124	64.8947	177.895	0	0
		125	65.9091	179.636	0	0
		126	66.3182	180.136	0	0
		127	66	179.5	0	0
		128	66.5	180	0	0
		129	65.75	179.438	0	0
		130	66.3182	179.773	0	0
		131	65.7333	179.2	0	0
		132	65.75	179.438	0	0
		133	65.7143	179.5	0	0
		134	65.7143	179.786	0	0
		135	66.3571	179.071	0	0
		136	65.8889	179.444	0	0
		137	66.1667	179.083	0	0
		138	65.625	179.562	0	0
		139	65.5385	179.385	0	0
		140	65.7857	179.357	0	0
		141	65.8824	179.412	0	0
		142	65.8667	179.467	0	0
		143	65.8571	179.714	0	0
		144	65.6	178.7	0	0
		145	65.5294	179.353	0	0
		146	66	178.552	0	0
		147	65.5294	178.647	0	0
		148	66.5	179	0	0
		149	66.2778	179.167	0	0
		150	65.7333	179.933	0	0
		151	66.1	179.05	0	0
		152	65.5	179	0	0
		153	66.1905	179.857	0	0
		154	66	179.333	0	0
		155	66.25	179.417	0	0
		156	67.0714	177.571	0	0
		157	66.1765	179.765	0	0
		158	66.1818	178.818	0	0
		159	66.0417	180.042	0	0
		160	65.8	179.333	0	0
		161	65.5	179	0	0
		162	65.8235	178.824	0	0
		163	66.35	179.25	0	0
		164	66	178.5	0	0
		165	67.25	180.6	0	0
		166	65.5625	178.125	0	0
		167	69	182	0	0
		168	68.0734	180.993	0	1
		169	69.8	183.4	0	0
		170	69.2727	182.665	0	1
		171	69.2727	182.665	0	1
		172	69.6	183.2	0	0
		173	69.5326	183.09	0	1
		174	69	185	0	0
		175	69.1579	184.434	0	1
		176	68	187	0	0
track #	9
		t	x	y	z	virtual
		0	142.6	179.2	0	0
		1	144	180	0	0
		2	143.636	182.091	0	0
		3	143.614	181.374	0	1
		4	142.667	184.667	0	0
		5	145	183	0	0
		6	141.143	179.429	0	0
		7	143	179.5	0	0
		8	140.133	178.533	0	0
		9	139.6	178.4	0	0
		10	138.875	177.375	0	0
		11	139.5	176.5	0	0
		12	139.4	177.2	0	0
		13	139.4	178.2	0	0
		14	141	176	0	0
		15	140.512	176.569	0	1
		16	140.512	176.569	0	1
		17	140.512	176.569	0	1
		18	140.512	176.569	0	1
		19	139.5	178.2	0	0
		20	138.333	178.333	0	0
		21	138.708	178.236	0	1
		22	138	177	0	0
		23	138.5	176.2	0	0
		24	138.111	176.889	0	0
		25	138.125	177.125	0	0
		26	138.149	177.022	0	1
		27	138.149	177.022	0	1
		28	138.149	177.022	0	1
		29	138.149	177.022	0	1
		30	141.5	171	0	0
		31	141.167	169.167	0	0
		32	141.142	169.915	0	1
		33	143	173	0	0
track #	10
		t	x	y	z	virtual
		0	138.714	188.571	0	0
		1	138.4	186.667	0	0
		2	139	188	0	0
		3	138.111	187.667	0	0
		4	138.336	187.699	0	1
		5	138.336	187.699	0	1
		6	139.333	191.111	0	0
		7	139	192.333	0	0
		8	139.038	191.763	0	1
		9	139.038	191.763	0	1
		10	139.038	191.763	0	1
		11	140	189.5	0	0
		12	139.851	189.851	0	1
		13	138	188	0	0
		14	138	188.5	0	0
		15	138.125	185.875	0	0
		16	137.167	185.833	0	0
		17	138	186.5	0	0
		18	137.836	186.375	0	1
		19	137.836	186.375	0	1
		20	137.836	186.375	0	1
		21	137.836	186.375	0	1
		22	139.5	192.5	0	0
		23	138.5	187.5	0	0
		24	138.729	188.726	0	1
		25	138.729	188.726	0	1
		26	137.875	183.875	0	0
track #	11
		t	x	y	z	virtual
		0	93.5	174	0	0
		1	94.5	174	0	0
		2	94.6	176.8	0	0
		3	94	173.714	0	0
		4	94.1447	174.395	0	1
		5	94.1447	174.395	0	1
		6	93.8	174.4	0	0
		7	93.871	174.399	0	1
		8	93.871	174.399	0	1
		9	93.871	174.399	0	1
		10	93.871	174.399	0	1
		11	95	174	0	0
track #	12
		t	x	y	z	virtual
		0	156.875	168.875	0	0
		1	156.778	168.5	0	0
		2	156.333	168.8	0	0
		3	156	167.8	0	0
		4	156.833	168.083	0	0
		5	157	168.2	0	0
		6	157.364	167.909	0	0
		7	157.35	168.3	0	0
		8	157.579	167.895	0	0
		9	157.5	167.5	0	0
		10	156.562	167.375	0	0
		11	157	167.167	0	0
		12	157.286	167.5	0	0
		13	157.5	167.286	0	0
		14	157.235	167.235	0	0
		15	157.529	167.353	0	0
		16	157.118	167.588	0	0
		17	156.9	168.05	0	0
		18	157	168	0	0
		19	156.444	167.889	0	0
		20	157.357	168.214	0	0
		21	156.615	168.385	0	0
		22	156.842	168.158	0	0
		23	156.842	168.158	0	0
		24	156.533	168.133	0	0
		25	157	168.5	0	0
		26	156.667	168.25	0	0
		27	157.214	168.357	0	0
		28	156.5	168.222	0	0
		29	157.133	168.533	0	0
		30	157	168.857	0	0
		31	157	168.5	0	0
		32	157	168.353	0	0
		33	157.278	168.111	0	0
		34	157.5	168.714	0	0
		35	157.6	168.6	0	0
		36	157.333	169.095	0	0
		37	158.125	168.375	0	0
		38	157.889	168.722	0	0
		39	157.5	168.714	0	0
		40	157.263	169.368	0	0
		41	157.286	168.5	0	0
		42	157.118	168.588	0	0
		43	157.286	168.5	0	0
		44	157.833	168.722	0	0
		45	157.5	168.286	0	0
		46	156.684	168.421	0	0
		47	157.5	168.222	0	0
		48	157.889	168.556	0	0
		49	157.5	168.222	0	0
		50	156.944	168.222	0	0
		51	158.294	168.294	0	0
		52	157	168.8	0	0
		53	157.462	168.154	0	0
		54	158.615	168.385	0	0
		55	158.357	168.786	0	0
		56	158.385	169.385	0	0
		57	158.214	169.714	0	0
		58	158.583	169.75	0	0
		59	158.857	169.667	0	0
		60	158.625	169.438	0	0
		61	158.882	169.588	0	0
		62	158.533	169.133	0	0
		63	158.588	168.882	0	0
		64	159	169.783	0	0
		65	158.952	169.81	0	0
		66	158.529	169.353	0	0
		67	158.5	169.222	0	0
		68	158.905	168.905	0	0
		69	158.222	168.056	0	0
		70	158.75	167.4	0	0
		71	157.643	169.214	0	0
		72	157.533	168.867	0	0
		73	157.588	168.882	0	0
		74	157.556	169.444	0	0
		75	158.385	169.385	0	0
		76	158.25	168.625	0	0
		77	157.118	168.882	0	0
		78	157.286	168.5	0	0
		79	157.267	169.333	0	0
		80	157	168.692	0	0
		81	157.455	168.818	0	0
		82	158	168.5	0	0
		83	157	168.278	0	0
		84	156.895	169.158	0	0
		85	157.667	168.733	0	0
		86	157.846	168.538	0	0
		87	158.133	168.533	0	0
		88	158.059	168.765	0	0
		89	157.5	168.714	0	0
		90	157.5	169	0	0
		91	157.053	168.947	0	0
		92	157.273	168.909	0	0
		93	157.556	169.111	0	0
		94	157.438	168.75	0	0
		95	157.706	169.235	0	0
		96	157.588	168.882	0	0
		97	158.167	168.917	0	0
		98	157.583	169.25	0	0
		99	157.818	168.818	0	0
		100	157.5	168.5	0	0
		101	158.176	167.824	0	0
		102	158.438	168.375	0	0
		103	158.133	168.533	0	0
		104	157.55	169.05	0	0
		105	157	168.882	0	0
		106	157.182	168.818	0	0
		107	157.05	169.25	0	0
		108	154.765	170.441	0	0
		109	157.714	169	0	0
		110	156.381	171.048	0	0
		111	157.412	168.882	0	0
		112	157.385	168.615	0	0
		113	157.833	169	0	0
		114	158.286	168.5	0	0
		115	157.4	168.6	0	0
		116	156.524	169.238	0	0
		117	156.3	169.45	0	0
		118	158.182	168.818	0	0
		119	157.769	168.769	0	0
		120	157	169.167	0	0
		121	157.909	169.364	0	0
		122	158.714	170	0	0
		123	158	169.5	0	0
		124	158	169.385	0	0
		125	158.455	169.636	0	0
		126	157.714	169	0	0
		127	157.5	169.286	0	0
		128	157.444	168.778	0	0
		129	157.4	169.8	0	0
		130	157.462	170.154	0	0
		131	157.5	170	0	0
		132	158.25	169.5	0	0
		133	158.5	171	0	0
		134	157	171.5	0	0
		135	157.667	169.556	0	0
		136	157.6	168.8	0	0
		137	157.597	169.186	0	1
		138	157.333	167.75	0	0
		139	158.3	167.7	0	0
		140	158.15	168.85	0	0
		141	157.5	168.727	0	0
		142	158.48	168.76	0	0
		143	158.125	167.333	0	0
		144	157.615	168.615	0	0
		145	159.481	167.111	0	0
		146	157.64	167.36	0	0
		147	157.909	168.909	0	0
		148	157.905	169.81	0	0
		149	157.353	168.529	0	0
		150	159.273	168.318	0	0
		151	159.958	167.625	0	0
		152	159	168	0	0
		153	158.706	169.294	0	0
		154	157.571	168.714	0	0
		155	157.286	169.429	0	0
		156	158	168.875	0	0
		157	157.167	169.056	0	0
		158	156.75	168	0	0
		159	158.636	167.909	0	0
		160	158.864	168	0	0
		161	159.471	168.294	0	0
		162	156.714	167.619	0	0
		163	158.364	169.091	0	0
		164	159.286	168.429	0	0
		165	158.474	167.263	0	0
		166	159.917	168.583	0	0
		167	158.75	168.375	0	0
		168	158	169	0	0
		169	159.85	167.8	0	0
		170	159.381	166.952	0	0
		171	159.091	167.364	0	0
		172	158.737	167.842	0	0
		173	158.538	167.846	0	0
		174	157.667	167.467	0	0
		175	158	166.85	0	0
		176	156.087	166.478	0	0
		177	157.407	169.148	0	0
		178	156.96	168.4	0	0
		179	156.714	167.893	0	0
		180	156.656	167.031	0	0
		181	159.118	165.706	0	0
		182	157	164.28	0	0
		183	156.81	163.762	0	0
		184	158.5	164.286	0	0
		185	159.467	164.867	0	0
		186	159	164	0	0
		187	159.01	164.205	0	1
		188	157.5	163	0	0
track #	13
		t	x	y	z	virtual
		0	54.2	169.4	0	0
		1	55.3846	169.385	0	0
		2	55.1667	168.833	0	0
		3	55.1201	169.004	0	1
		4	55.1201	169.004	0	1
		5	54.2	166.4	0	0
		6	56.0714	168.286	0	0
		7	51.6667	168.333	0	0
		8	54.3333	169.333	0	0
		9	50.1818	165.545	0	0
		10	50.3	166.2	0	0
		11	53.5	167	0	0
		12	52.6171	166.793	0	1
		13	52.2857	165.5	0	0
		14	53.6087	168.348	0	0
		15	53.1429	167.667	0	0
		16	53	166	0	0
		17	52.8125	166.812	0	0
		18	54.0833	167.917	0	0
		19	52	165.7	0	0
		20	50.2353	165.706	0	0
		21	52	166.154	0	0
		22	51.3846	167.077	0	0
		23	50.2941	165.765	0	0
		24	50.6542	166.071	0	1
		25	50.7059	165.706	0	0
		26	52.5789	167.263	0	0
		27	52.8421	167.158	0	0
		28	51.9545	166.091	0	0
		29	52	167	0	0
		30	52.2	166.96	0	0
		31	51.75	166.75	0	0
		32	52.7368	166.421	0	0
		33	53.0556	166.778	0	0
		34	50.2222	165.444	0	0
		35	51.1875	166.188	0	0
		36	51.3333	165.889	0	0
		37	51.5	166.2	0	0
		38	51.4311	166.123	0	1
		39	51.4311	166.123	0	1
		40	51.4311	166.123	0	1
		41	48.25	164	0	0
track #	14
		t	x	y	z	virtual
		0	44.5	156	0	0
		1	44.5	156	0	1
		2	44.5	156	0	0
		3	44.5	156	0	1
		4	44.375	156.25	0	0
		5	40.5	156.5	0	0
		6	45	155	0	0
		7	46.2	154.6	0	0
track #	15
		t	x	y	z	virtual
		0	196	152.5	0	0
		1	197.333	153.333	0	0
		2	198.714	155	0	0
track #	16
		t	x	y	z	virtual
		0	205.667	150.667	0	0
		1	205.7	151.3	0	0
		2	205.69	151.102	0	1
		3	205.091	151.364	0	0
		4	203	150.5	0	0
		5	202.875	151.875	0	0
		6	204.667	151.25	0	0
		7	204.917	151.833	0	0
		8	205.5	150.5	0	0
		9	205.255	150.861	0	1
		10	203.364	148.545	0	0
		11	203.941	149.253	0	1
		12	205	150	0	0
		13	206.5	148.5	0	0
		14	206.267	151.333	0	0
		15	204.615	152.615	0	0
		16	204	151	0	0
		17	204	149.25	0	0
		18	206	151	0	0
		19	206	150.2	0	0
		20	204.812	150.875	0	0
		21	205.5	152.5	0	0
		22	205.467	151.667	0	0
		23	205.6	152.5	0	0
		24	205.552	152.272	0	1
		25	205.552	152.272	0	1
		26	204.111	152.667	0	0
		27	204	153.5	0	0
		28	204	153	0	0
		29	204.037	153.07	0	1
		30	205.2	151.4	0	0
		31	205.25	152.417	0	0
		32	204.583	152.25	0	0
		33	204.125	153.125	0	0
		34	203.667	153.333	0	0
		35	204	152	0	0
		36	206.5	151.5	0	0
		37	205.724	151.764	0	1
		38	205.724	151.764	0	1
		39	205.724	151.764	0	1
		40	204.333	149.111	0	0
		41	204.549	149.523	0	1
		42	204.549	149.523	0	1
		43	204.549	149.523	0	1
		44	199	153	0	0
track #	17
		t	x	y	z	virtual
		0	166.067	161.667	0	0
		1	166.571	161.905	0	0
		2	167.071	163.143	0	0
		3	169.111	161	0	0
		4	167.765	162.235	0	0
		5	167.19	162.619	0	0
		6	169.143	163.286	0	0
		7	167.5	161.812	0	0
		8	167.842	162.183	0	1
		9	167	165.273	0	0
		10	167.286	165.429	0	0
		11	167.277	165.093	0	1
		12	168.4	164.9	0	0
		13	168.857	161.357	0	0
		14	168	164.385	0	0
		15	168.737	163.105	0	0
		16	168.882	163.588	0	0
		17	169.059	163.588	0	0
		18	167.533	163.867	0	0
		19	167.625	162.5	0	0
		20	166.118	163.588	0	0
		21	165.583	162	0	0
		22	167	163.714	0	0
		23	167.167	164.833	0	0
		24	165.583	161.917	0	0
		25	167.5	163.5	0	0
		26	167.5	163.5	0	0
		27	168.92	163.48	0	0
		28	169.706	163.471	0	0
		29	169.467	163.733	0	0
		30	167.857	164.071	0	0
		31	168.188	164.312	0	0
		32	170.125	163.875	0	0
		33	167.875	164.125	0	0
		34	168.386	164.079	0	1
		35	168.386	164.079	0	1
		36	172.25	165	0	0
		37	172.083	163.833	0	0
		38	174.375	161.25	0	0
		39	173.286	162.5	0	0
		40	173.091	161.636	0	0
		41	174.091	162.727	0	0
		42	174.889	167.333	0	0
		43	174.062	169.812	0	0
		44	176	170	0	0
		45	174	171.615	0	0
		46	174.214	170.357	0	0
		47	173.75	169.938	0	0
		48	172.25	171.917	0	0
		49	168.8	172.6	0	0
		50	173	171	0	0
		51	172.086	171.374	0	1
		52	169.5	172	0	0
		53	165.5	171	0	0
		54	166.5	171.5	0	0
		55	166.5	172	0	0
		56	166.543	171.824	0	1
		57	166.5	172.5	0	0
		58	166.513	172.293	0	1
		59	168.125	170.125	0	0
		60	169.167	170.833	0	0
		61	169.333	170.667	0	0
		62	170.143	171.571	0	0
		63	172.5	171.5	0	0
		64	174.8	171.6	0	0
		65	174	172	0	0
		66	173.954	171.863	0	1
		67	173.954	171.863	0	1
		68	173.954	171.863	0	1
		69	175.5	169	0	0
		70	179.5	166.5	0	0
		71	180.333	166.333	0	0
		72	178	168.286	0	0
		73	177.875	164.875	0	0
track #	18
		t	x	y	z	virtual
		0	173.7	158.1	0	0
		1	173.875	157.125	0	0
		2	174.5	156.2	0	0
		3	174.5	156.5	0	0
		4	173.125	157.125	0	0
		5	173	157	0	0
		6	174.2	157.5	0	0
		7	174.286	157	0	0
		8	173.6	156.8	0	0
		9	174	157	0	0
		10	177	159.714	0	0
		11	176.4	159.2	0	0
		12	176.297	159.101	0	1
		13	174.5	156	0	0
		14	175.75	157.917	0	0
		15	174	161.75	0	0
		16	173.5	158	0	0
		17	178.231	158.231	0	0
		18	176.571	157.143	0	0
		19	176.444	157.111	0	0
		20	177	159.5	0	0
		21	174	155.643	0	0
		22	174.871	156.61	0	1
		23	170	155.8	0	0
		24	169.455	155.818	0	0
		25	167	155.5	0	0
		26	165.286	154	0	0
		27	166.096	154.494	0	1
		28	167.5	154	0	0
		29	168.333	153.889	0	0
		30	169.385	153.385	0	0
		31	168.946	153.563	0	1
		32	171.5	151.5	0	0
		33	170.72	152.13	0	1
		34	169.5	154.5	0	0
		35	167.8	156.5	0	0
		36	167	156	0	0
		37	167	156	0	0
		38	167.134	155.969	0	1
		39	163.333	158.333	0	0
		40	161	156	0	0
		41	162.875	155.875	0	0
		42	164.5	154	0	0
		43	163.928	154.63	0	1
		44	163.928	154.63	0	1
		45	163.928	154.63	0	1
		46	164.333	157.333	0	0
		47	162.5	158.5	0	0
		48	163.017	158.037	0	1
		49	163.017	158.037	0	1
		50	163.017	158.037	0	1
		51	166	164	0	0
track #	19
		t	x	y	z	virtual
		0	116.5	149.2	0	0
		1	117.786	149.643	0	0
		2	117.75	150.333	0	0
		3	117.846	150.769	0	0
		4	117.909	150.364	0	0
		5	118	150.308	0	0
		6	117.615	150.385	0	0
		7	117.833	149.917	0	0
		8	117.583	150.25	0	0
		9	117.5	150.5	0	0
		10	116.571	150	0	0
		11	117.643	150.786	0	0
		12	117.182	150.818	0	0
		13	117.5	150	0	0
		14	117.091	149.364	0	0
		15	115.917	148.667	0	0
		16	117.5	150.5	0	0
		17	116.5	151.5	0	0
		18	116.694	151.051	0	1
		19	115.667	151.333	0	0
		20	115.143	150.714	0	0
		21	115.875	150.875	0	0
		22	117.111	150.667	0	0
		23	116.182	149.545	0	0
		24	115.714	149	0	0
		25	114.667	149.444	0	0
		26	114.75	149.625	0	0
		27	113.5	148.667	0	0
		28	113.125	146.125	0	0
		29	113	146.5	0	0
		30	113.571	146.714	0	0
		31	114.286	146.5	0	0
		32	114.833	145.5	0	0
		33	115.5	143.5	0	0
		34	116.786	144.643	0	0
		35	119.8	143.6	0	0
		36	120.875	143.125	0	0
		37	121.667	143.667	0	0
		38	125.636	143.909	0	0
		39	125.933	145.4	0	0
		40	125.077	145.385	0	0
		41	125.185	145.241	0	1
		42	125.185	145.241	0	1
		43	125.185	145.241	0	1
		44	120.5	147.5	0	0
		45	120	149	0	0
		46	120	151	0	0
		47	121.182	149.455	0	0
		48	120.854	149.69	0	1
		49	120.854	149.69	0	1
		50	116	148.5	0	0
		51	117	148.745	0	1
		52	117	148.745	0	1
		53	117	148.745	0	1
		54	117	148.745	0	1
		55	113	149	0	0
		56	113.493	148.969	0	1
		57	114	148	0	0
track #	20
		t	x	y	z	virtual
		0	152.909	183.364	0	0
		1	153.286	184.071	0	0
		2	151.333	186.2	0	0
		3	151.235	186	0	0
		4	151.333	186	0	0
		5	152	186.5	0	0
		6	152.125	184.875	0	0
		7	151.5	184	0	0
		8	152.5	184.8	0	0
		9	151	184.5	0	0
		10	151.38	184.555	0	1
		11	151.38	184.555	0	1
		12	150	183	0	0
		13	150.284	183.32	0	1
		14	154.214	183.357	0	0
		15	153	187.5	0	0
		16	152.5	189.5	0	0
		17	152.657	188.503	0	1
		18	152.657	188.503	0	1
		19	152.657	188.503	0	1
		20	152.657	188.503	0	1
		21	152.657	188.503	0	1
		22	147	189.5	0	0
		23	147.5	188.5	0	0
track #	21
		t	x	y	z	virtual
		0	164.091	181.636	0	0
		1	163.4	183.2	0	0
		2	163.6	183.2	0	0
		3	163.605	183.05	0	1
		4	163.605	183.05	0	1
		5	163.8	186.4	0	0
		6	164	186	0	0
		7	163.929	185.914	0	1
		8	165.75	188.25	0	0
		9	166.611	187.833	0	0
		10	164.5	184	0	0
		11	164	183	0	0
		12	164.5	183.5	0	0
		13	164.442	183.547	0	1
		14	164.833	185.167	0	0
		15	164.714	184.672	0	1
		16	164.714	184.672	0	1
		17	163	187	0	0
		18	163.353	186.52	0	1
		19	163.353	186.52	0	1
		20	166.5	187	0	0
		21	167.5	186	0	0
track #	22
		t	x	y	z	virtual
		0	160.25	176.083	0	0
		1	160.615	176.385	0	0
		2	160.636	177.091	0	0
		3	160.5	177.5	0	0
		4	160.529	177.3	0	1
		5	160.529	177.3	0	1
		6	160.909	177.636	0	0
		7	160.667	177.556	0	0
		8	160.5	178	0	0
		9	160.615	177.615	0	0
		10	160.714	177.571	0	0
		11	160.444	177.556	0	0
		12	161.4	172.8	0	0
		13	161.13	174.257	0	1
		14	161.133	177.467	0	0
		15	160.75	177.583	0	0
		16	160.867	177.248	0	1
		17	161	177.5	0	0
		18	160	177.5	0	0
		19	160.667	177.667	0	0
		20	160.5	177.2	0	0
		21	159.929	175.786	0	0
		22	160.5	177	0	0
		23	160.526	175.368	0	0
		24	160.818	177.455	0	0
		25	161	177	0	0
		26	160.588	177.118	0	0
		27	160.167	177.083	0	0
		28	160.875	177.875	0	0
		29	160.5	177	0	0
		30	160.538	178.769	0	0
		31	160.357	177.786	0	0
		32	160.5	177.5	0	0
		33	160.5	177.5	0	0
		34	160.692	177.462	0	0
		35	160.631	177.486	0	1
		36	160.631	177.486	0	1
		37	160.636	177.545	0	0
		38	160.635	177.533	0	1
		39	160.635	177.533	0	1
		40	158.929	180.643	0	0
		41	160.333	177.333	0	0
		42	160.125	177.125	0	0
		43	159.286	179.214	0	0
		44	159.532	178.67	0	1
		45	159.532	178.67	0	1
		46	159.532	178.67	0	1
		47	162.5	178.5	0	0
		48	162.039	178.526	0	1
		49	162.4	177.6	0	0
		50	162	177.5	0	0
		51	162.09	177.613	0	1
		52	161.778	176.556	0	0
		53	165.237	178.868	0	0
		54	164.52	177.44	0	0
		55	162.385	177.385	0	0
		56	163.008	177.478	0	1
		57	161.875	177.125	0	0
		58	162	177.286	0	0
		59	162.067	177.27	0	1
		60	163	177	0	0
		61	162.715	177.082	0	1
		62	160.8	174.4	0	0
track #	23
		t	x	y	z	virtual
		0	168.783	178.522	0	0
		1	168.462	178.346	0	0
		2	167.931	177.828	0	0
		3	167.767	177.933	0	0
		4	167.606	177.273	0	0
		5	164.927	177.982	0	0
		6	168.294	178.059	0	0
		7	168	179.025	0	0
		8	167.308	177.077	0	0
		9	167.647	177.529	0	0
		10	168.385	179	0	0
		11	166.667	177.083	0	0
		12	168.607	179.714	0	0
		13	165.826	178.913	0	0
		14	168.957	179.696	0	0
		15	167.679	178.821	0	0
		16	167.688	178.844	0	0
		17	168.069	179.207	0	0
		18	167.938	179.031	0	0
		19	168.438	179.281	0	0
		20	168.5	179.933	0	0
		21	167.88	179.04	0	0
		22	167.88	179.8	0	0
		23	168.071	180.179	0	0
		24	167.8	179.667	0	0
		25	168.03	179.758	0	0
		26	167.742	179.355	0	0
		27	167.615	181.615	0	0
		28	167.174	179.609	0	0
		29	167.68	179.88	0	0
		30	169.077	179.769	0	0
		31	167.069	179.517	0	0
		32	167.037	179.296	0	0
		33	167.222	179.556	0	0
		34	166.833	179.625	0	0
		35	167.077	180.154	0	0
		36	168.429	180.171	0	0
		37	168.071	180.643	0	0
		38	167.5	180.179	0	0
		39	166.875	179.167	0	0
		40	167.167	179.167	0	0
		41	167.37	179.407	0	0
		42	166.68	179.12	0	0
		43	166.414	179.724	0	0
		44	165.647	179.882	0	0
		45	163.935	178.87	0	0
		46	165.977	179.953	0	0
		47	166.5	179.733	0	0
		48	165.659	178.829	0	0
		49	167	180.19	0	0
		50	166.5	179.5	0	0
		51	165.268	179.073	0	0
		52	166.905	180.952	0	0
		53	166.524	180.428	0	1
		54	167.533	182.4	0	0
		55	167.429	182.619	0	0
		56	170.25	185	0	0
		57	170	185	0	0
		58	171	182	0	0
track #	24
		t	x	y	z	virtual
		0	89.5	148	0	0
		1	91.125	146.25	0	0
		2	92.6	143.8	0	0
		3	92.7143	145	0	0
		4	88.5	146.5	0	0
		5	91	144	0	0
		6	92	145	0	0
		7	91.5752	144.883	0	1
		8	92	144.5	0	0
		9	92.3333	144.889	0	0
		10	93.6	147.8	0	0
		11	91.75	145.438	0	0
		12	89.5	146	0	0
		13	89.5	145.5	0	0
		14	89.7503	145.641	0	1
		15	89.7503	145.641	0	1
		16	88.5	146	0	0
		17	92.5	145	0	0
		18	88	146.25	0	0
		19	91.3333	143.333	0	0
		20	91	143	0	0
		21	90.2	144.4	0	0
		22	90.4099	144.078	0	1
		23	86	146.5	0	0
		24	85.6	146.3	0	0
		25	86	145.5	0	0
		26	89.2	147.4	0	0
		27	88.2352	146.879	0	1
		28	85	145	0	0
		29	85	145.714	0	0
		30	85.3636	146.091	0	0
		31	84.6	145.2	0	0
		32	85.0667	145.2	0	0
		33	85.2857	144.5	0	0
		34	87	143	0	0
		35	88	144.286	0	0
		36	84.9	146	0	0
		37	84.8333	145.833	0	0
		38	83.8125	144.188	0	0
		39	83.9412	144.294	0	0
		40	84.0218	144.403	0	1
		41	85	146	0	0
		42	84.8333	145.833	0	0
		43	88.5714	144.286	0	0
		44	88	145	0	0
		45	90	145.143	0	0
		46	89	146.5	0	0
		47	89.1023	146.064	0	1
		48	89.1023	146.064	0	1
		49	89.1023	146.064	0	1
		50	89.1023	146.064	0	1
		51	88.5	148	0	0
		52	88.5	149	0	0
		53	86.8889	147.556	0	0
		54	89.5	148.5	0	0
		55	89	150	0	0
		56	88	152	0	0
		57	88.2918	151.232	0	1
		58	88.2918	151.232	0	1
		59	88.2918	151.232	0	1
		60	88.2918	151.232	0	1
		61	88.2918	151.232	0	1
		62	88.5	155	0	0
track #	25
		t	x	y	z	virtual
		0	49.6667	146.333	0	0
		1	49.2857	145.571	0	0
		2	50.5	148.188	0	0
		3	48	145.444	0	0
		4	46	144.5	0	0
		5	48.5455	143.364	0	0
		6	47	142.5	0	0
		7	46.8	142.85	0	0
		8	46.6	141.867	0	0
		9	46.3333	139.333	0	0
		10	46.25	139.375	0	0
		11	47.5	143	0	0
		12	47.5	142	0	0
		13	49	142.5	0	0
		14	49	143.5	0	0
		15	48.2857	144	0	0
		16	48.75	143.75	0	0
		17	48	143.5	0	0
		18	48.2018	143.575	0	1
		19	48.2018	143.575	0	1
		20	42	144	0	0
track #	26
		t	x	y	z	virtual
		0	174.5	142.5	0	0
		1	175.929	142.571	0	0
		2	176.737	145.526	0	0
		3	176.846	143.462	0	0
		4	177.778	146.444	0	0
		5	174.556	145.889	0	0
		6	174.417	146.75	0	0
		7	175	144.5	0	0
		8	173	146	0	0
		9	173	143	0	0
		10	168.8	143.5	0	0
		11	171.2	145.6	0	0
		12	172.6	145.8	0	0
		13	172.6	143.8	0	0
		14	172.439	144.335	0	1
		15	172	143.5	0	0
		16	172.134	143.755	0	1
		17	174	142.5	0	0
track #	27
		t	x	y	z	virtual
		0	84.9333	176.4	0	0
		1	85.3846	176.385	0	0
		2	86.3333	177.267	0	0
		3	85.2308	176.615	0	0
		4	86.2667	177.333	0	0
		5	86.6	176.6	0	0
		6	86.9	176.2	0	0
		7	84.9412	176.294	0	0
		8	85.5	176	0	0
		9	85.4985	176.097	0	1
		10	85.4985	176.097	0	1
		11	83.5	177	0	0
		12	83.9117	176.814	0	1
		13	87.3636	176.455	0	0
		14	86.2308	176.385	0	0
		15	86.1875	176.5	0	0
		16	86.6364	177.091	0	0
		17	86	176.286	0	0
		18	86	177	0	0
		19	86.0472	176.84	0	1
		20	87.5	176.5	0	0
		21	84	176.714	0	0
		22	85.2	175.4	0	0
		23	86.875	177.125	0	0
		24	86.3386	176.718	0	1
		25	86.3386	176.718	0	1
		26	87.6	176.2	0	0
		27	87.3333	176.333	0	0
		28	86.8	175.6	0	0
		29	86.963	175.821	0	1
		30	86.3333	177.333	0	0
		31	86	177.5	0	0
		32	87.4	176.8	0	0
		33	87.2	176	0	0
		34	84.8	176.6	0	0
		35	83.1818	175.182	0	0
		36	84.5	173	0	0
		37	84	172.5	0	0
		38	84.6667	172.111	0	0
		39	87	176	0	0
		40	86.2342	174.885	0	1
		41	85.3636	176.818	0	0
		42	84.5	177.5	0	0
		43	85.4	175.8	0	0
		44	82.8571	174.429	0	0
		45	82.2308	176	0	0
		46	80.6364	177.818	0	0
		47	81.2493	177.167	0	1
		48	81	174	0	0
		49	81.8889	173.444	0	0
		50	82.9412	172	0	0
		51	81.5	170.5	0	0
		52	81.8188	171.136	0	1
		53	80.4	170.8	0	0
		54	82.8889	170.889	0	0
		55	85.3846	170.923	0	0
		56	84.5	171.3	0	0
		57	86	170.5	0	0
		58	85.6667	171.133	0	0
		59	84.875	170.875	0	0
		60	81.6	170.2	0	0
		61	82.6703	170.418	0	1
		62	83.6923	171.462	0	0
		63	83.2667	171.933	0	0
		64	83.6667	170.667	0	0
		65	83.9375	170.312	0	0
		66	85.1429	171.571	0	0
		67	83	170.5	0	0
		68	85.5556	171.278	0	0
		69	83.4444	171.222	0	0
		70	82.1111	172.556	0	0
		71	83.125	173.875	0	0
		72	82.9822	173.344	0	1
		73	83	170.5	0	0
		74	82.9946	171.369	0	1
		75	82.9946	171.369	0	1
		76	84	169	0	0
		77	85	169	0	0
		78	87.3333	170.333	0	0
		79	86	171	0	0
		80	86.3333	169.667	0	0
		81	86.2794	169.978	0	1
		82	86.2794	169.978	0	1
		83	86.2794	169.978	0	1
		84	87.5	169.5	0	0
		85	85.5	170	0	0
		86	86.5	168.5	0	0
		87	86	170	0	0
		88	86.1089	169.67	0	1
		89	84.6	170.2	0	0
		90	86.0909	170.364	0	0
		91	85.7763	170.264	0	1
		92	87	170	0	0
		93	87.5	170.5	0	0
		94	85.5	169.5	0	0
		95	86.0293	169.766	0	1
		96	86.0293	169.766	0	1
		97	86.0293	169.766	0	1
		98	86.0293	169.766	0	1
		99	81.5	172.5	0	0
track #	28
		t	x	y	z	virtual
		0	60.4516	145.903	0	0
		1	60.6875	145.625	0	0
		2	61.1176	146.029	0	0
		3	61.8421	147.842	0	0
		4	60.7931	145.448	0	0
		5	60.75	145.781	0	0
		6	61.4333	145.933	0	0
		7	61.5882	145.912	0	0
		8	61.4722	145.861	0	0
		9	61.6452	146.258	0	0
		10	61.8148	147	0	0
		11	62.68	147.64	0	0
		12	62.5	147.5	0	0
		13	61.75	147.625	0	0
		14	62.05	147.6	0	0
		15	62.1	148.05	0	0
		16	62.35	147.4	0	0
		17	62.5	147.75	0	0
		18	62.1364	147.773	0	0
		19	61.1538	148.154	0	0
		20	61.2273	148.227	0	0
		21	62.125	147.5	0	0
		22	62	148.5	0	0
		23	62.2143	147.714	0	0
		24	61.5	149	0	0
		25	62.5	147.714	0	0
		26	61.9231	147.846	0	0
		27	62.375	147.562	0	0
		28	62.4118	147.882	0	0
		29	62.3333	147.5	0	0
		30	62.3182	147.636	0	0
		31	62.05	147.25	0	0
		32	60.7931	147	0	0
		33	62.2778	147.889	0	0
		34	62.2	147.8	0	0
		35	62.2667	148.067	0	0
		36	61.85	148	0	0
		37	61.9474	148.053	0	0
		38	62.05	147.9	0	0
		39	61.6364	148.091	0	0
		40	62.1667	148.167	0	0
		41	60.5862	146.448	0	0
		42	62.125	148.125	0	0
		43	62.5	148	0	0
		44	62.3571	147.786	0	0
		45	62.5	148.2	0	0
		46	62.2778	147.833	0	0
		47	62.1579	148.158	0	0
		48	62.1579	147.947	0	0
		49	60.7857	146.179	0	0
		50	60.9167	146.083	0	0
		51	60.625	145.583	0	0
		52	59.6154	143.385	0	0
		53	61.1034	145.862	0	0
		54	61.129	145.839	0	0
		55	61.4483	146.207	0	0
		56	62.5	148	0	0
		57	60.75	146.469	0	0
		58	62.4118	148.118	0	0
		59	62.1538	148.462	0	0
		60	62.2308	147.846	0	0
		61	62.4375	148.25	0	0
		62	61.7619	148.286	0	0
		63	62.5	148.5	0	0
		64	62.25	148.375	0	0
		65	62	148.5	0	0
		66	62.1538	148.538	0	0
		67	62.2778	148.056	0	0
		68	62	148.5	0	0
		69	62.4	147.6	0	0
		70	60.2188	146.688	0	0
		71	62.8	148	0	0
		72	62.2143	147.643	0	0
		73	62.5	148	0	0
		74	62.375	148.25	0	0
		75	62.4118	147.882	0	0
		76	62.404	147.962	0	1
		77	62.2	148	0	0
		78	62.3846	148.615	0	0
		79	61.6364	148.091	0	0
		80	62.4286	148.286	0	0
		81	63.1667	148.167	0	0
		82	62.8876	148.194	0	1
		83	58.5	149.5	0	0
track #	29
		t	x	y	z	virtual
		0	193	144.5	0	0
		1	191.5	144.5	0	0
		2	191.969	144.5	0	1
		3	190.5	144.5	0	0
		4	193.444	144.889	0	0
		5	191.941	142	0	0
		6	191.364	142.727	0	0
		7	192	141.714	0	0
		8	190.75	144.667	0	0
		9	190	143.286	0	0
		10	193	142	0	0
		11	193.5	142	0	0
		12	193.889	142.333	0	0
		13	193.375	141.25	0	0
		14	194	141	0	0
		15	193.5	143.5	0	0
		16	193.5	144.5	0	0
		17	192.8	143.6	0	0
		18	192	144	0	0
		19	193.875	144.125	0	0
		20	191.35	143.95	0	0
		21	187.667	144.111	0	0
		22	186.333	141.667	0	0
		23	184.364	142.818	0	0
		24	185	144.714	0	0
		25	185	145	0	0
track #	30
		t	x	y	z	virtual
		0	190.25	156.625	0	0
		1	190	157	0	0
		2	190.078	156.883	0	1
		3	190	157.2	0	0
		4	190.024	157.103	0	1
		5	190.024	157.103	0	1
		6	190.417	157.75	0	0
		7	190.336	157.617	0	1
		8	192.143	159.429	0	0
		9	191.125	158.875	0	0
		10	191	159	0	0
		11	189.615	158.615	0	0
		12	189	158	0	0
		13	186	155.167	0	0
		14	187.015	156.099	0	1
		15	187.015	156.099	0	1
		16	189	158.714	0	0
		17	189.333	156.889	0	0
		18	190.818	157.818	0	0
		19	190.308	157.615	0	0
		20	190.364	157.091	0	0
		21	189.9	158.8	0	0
		22	190.036	158.328	0	1
		23	190.036	158.328	0	1
		24	188	159	0	0
		25	188	158	0	0
		26	188.124	158.255	0	1
		27	186.667	159.667	0	0
		28	188.125	159.125	0	0
		29	188.333	158.667	0	0
		30	184.5	161	0	0
		31	185.622	160.333	0	1
		32	189	159.25	0	0
		33	188.4	158.8	0	0
		34	187.833	158.167	0	0
		35	189	159.5	0	0
		36	188.5	158.5	0	0
		37	188	159	0	0
		38	188	158.5	0	0
		39	188.5	159	0	0
		40	188.833	158.833	0	0
		41	189.8	158.8	0	0
		42	188.2	159.4	0	0
		43	188.667	156.333	0	0
		44	188.642	157.215	0	1
		45	188.642	157.215	0	1
		46	188.642	157.215	0	1
		47	183	161	0	0
track #	31
		t	x	y	z	virtual
		0	64.4286	167.143	0	0
		1	63.5	168	0	0
		2	63.1875	167.812	0	0
		3	63.7143	168	0	0
		4	64.6667	169.5	0	0
		5	63.9474	168.211	0	0
		6	64.2963	167.037	0	0
		7	62.125	164.625	0	0
		8	60.4	162.8	0	0
		9	60.875	165	0	0
		10	58.9655	167.655	0	0
		11	59.8125	169.875	0	0
		12	57.1026	168.154	0	0
		13	59.5833	167.833	0	0
		14	59.0716	168.002	0	1
		15	58	163.5	0	0
		16	59.6	168.2	0	0
		17	59.2113	167.184	0	1
		18	60.3571	162.571	0	0
		19	61	168	0	0
		20	59.5	168	0	0
		21	57	164	0	0
		22	57.8751	165.107	0	1
		23	57.8751	165.107	0	1
		24	63.5	163.5	0	0
		25	62.875	162.875	0	0
		26	63.2857	162.857	0	0
		27	63.1124	162.949	0	1
		28	63.1124	162.949	0	1
		29	63.1124	162.949	0	1
		30	62.5	162.5	0	0
		31	64	164	0	0
		32	63.5898	163.582	0	1
		33	63.5898	163.582	0	1
		34	63.5898	163.582	0	1
		35	63.5898	163.582	0	1
		36	57.4	164.8	0	0
track #	32
		t	x	y	z	virtual
		0	165.667	140.333	0	0
		1	164.5	139.5	0	0
		2	163.7	140.3	0	0
		3	163.818	140.545	0	0
		4	162.111	139.222	0	0
		5	162.655	139.588	0	1
		6	159.25	141.375	0	0
		7	158.5	137.5	0	0
		8	159.047	138.517	0	1
		9	159.047	138.517	0	1
		10	165	138.5	0	0
		11	165.833	138.833	0	0
		12	166	141.5	0	0
		13	165.763	140.658	0	1
		14	165.763	140.658	0	1
		15	165.763	140.658	0	1
		16	165.763	140.658	0	1
		17	167	138.5	0	0
		18	170.5	137	0	0
		19	172.5	138	0	0
		20	175	135.286	0	0
		21	175	134.5	0	0
		22	175.667	134.333	0	0
		23	171.476	133.19	0	0
		24	171.1	132.45	0	0
		25	174.125	133.125	0	0
		26	173	136.333	0	0
		27	169.8	135.6	0	0
		28	171	136	0	0
		29	169.5	139	0	0
		30	170.2	137.6	0	0
		31	169.5	137.5	0	0
		32	169.385	139.385	0	0
		33	172.5	138	0	0
		34	171.143	139.643	0	0
		35	171.333	139.556	0	0
		36	171.125	140.125	0	0
		37	169	138	0	0
		38	172.368	139.684	0	0
		39	172.882	140.588	0	0
		40	174.083	141.417	0	0
		41	173.636	139.909	0	0
		42	174.875	138.5	0	0
		43	176.286	140.071	0	0
		44	173.6	141.8	0	0
		45	172	143	0	0
		46	169.545	143.364	0	0
		47	171.714	144.357	0	0
		48	170.5	145	0	0
		49	174.5	144.5	0	0
		50	174.875	146.875	0	0
		51	175.615	146.615	0	0
		52	175.385	146.385	0	0
		53	175.571	144.714	0	0
		54	175.727	140.273	0	0
		55	175.571	138.286	0	0
		56	172	137.2	0	0
		57	175	136	0	0
		58	175.833	134.556	0	0
		59	173.2	134	0	0
		60	174.636	132.091	0	0
		61	170.5	131.5	0	0
		62	169.917	132.833	0	0
		63	167.5	134.5	0	0
		64	166.5	136.5	0	0
		65	162.727	135.727	0	0
		66	164.385	137.385	0	0
		67	164.385	136.385	0	0
		68	163.875	136.125	0	0
		69	162.5	138	0	0
		70	162.965	137.466	0	1
		71	160.333	135.667	0	0
		72	165.5	138	0	0
		73	164	139.714	0	0
		74	163.5	137.5	0	0
		75	163.668	137.966	0	1
		76	163.668	137.966	0	1
[truncated: 28,891 more rows]

## Sheet: Feuil8
track #	0
		t	x	y	z	virtual
		0	90.5	221.5	0	0
		1	89.2	220	0	0
		2	89.4	221.2	0	0
		3	89.4512	220.982	0	1
		4	90.75	217	0	0
		5	90.3787	218.138	0	1
		6	90.3787	218.138	0	1
		7	90.3787	218.138	0	1
		8	97.2	220.4	0	0
		9	99.6667	223.333	0	0
		10	98.7244	222.44	0	1
		11	98.7244	222.44	0	1
		12	98.7244	222.44	0	1
		13	102.333	219.333	0	0
track #	1
		t	x	y	z	virtual
		0	156.222	190.556	0	0
		1	157.25	195.25	0	0
		2	157.667	194.333	0	0
		3	159.35	194.1	0	0
		4	156.474	193.895	0	0
		5	156.556	194.889	0	0
		6	156.25	194	0	0
		7	157.467	193.933	0	0
		8	155.5	193	0	0
		9	154.867	192.4	0	0
		10	154.75	191.938	0	0
		11	155	192	0	0
		12	156.8	191.6	0	0
		13	155.667	192.333	0	0
		14	156.15	193.35	0	0
		15	155.25	192.9	0	0
		16	155.222	192.889	0	0
		17	155.741	194.556	0	0
		18	156.03	194	0	0
		19	156.3	192.95	0	0
		20	156.095	191.476	0	0
		21	155.333	192	0	0
		22	155.455	192.364	0	0
		23	156	192.864	0	0
		24	153.773	192.136	0	0
		25	154.909	191.727	0	0
		26	155.818	190.773	0	0
		27	155.611	190.889	0	0
		28	154.75	192.85	0	0
		29	154.875	191.844	0	0
		30	155.731	192.192	0	0
		31	155.652	192.174	0	0
		32	155.973	192.541	0	0
		33	155.818	192.636	0	0
		34	155.379	192.483	0	0
		35	154.667	192.389	0	0
		36	156.5	193	0	0
		37	157.167	192.667	0	0
		38	157.5	192.625	0	0
		39	157.538	191.692	0	0
		40	156.6	191.6	0	0
		41	156.842	194.579	0	0
		42	156.844	193.757	0	1
		43	154.333	193.111	0	0
		44	156.467	194.467	0	0
		45	157.231	192.923	0	0
		46	157.947	192.737	0	0
		47	156.786	192.071	0	0
		48	156.667	193.667	0	0
		49	156.771	193.277	0	1
		50	160.5	196	0	0
		51	157.375	194.188	0	0
		52	157.385	193.615	0	0
		53	156.75	194	0	0
		54	155.458	194.625	0	0
		55	155.4	196.067	0	0
		56	157.138	195.034	0	0
		57	157.25	193.321	0	0
		58	157.55	191.8	0	0
		59	158.5	193.714	0	0
		60	159.714	193.571	0	0
		61	159.333	193.889	0	0
		62	162	194.286	0	0
		63	159.5	192	0	0
		64	158.5	189.5	0	0
		65	161.833	192	0	0
		66	162.5	193.5	0	0
track #	2
		t	x	y	z	virtual
		0	62.125	198.875	0	0
		1	62	197.833	0	0
		2	62.0364	198.137	0	1
		3	60.2	201.3	0	0
		4	59.5	200	0	0
		5	60.8571	203.571	0	0
		6	61.6667	204.889	0	0
		7	60.5	204.5	0	0
		8	60.5	204.5	0	0
		9	59.3333	204.889	0	0
		10	64	207	0	0
		11	60	204.714	0	0
		12	60	205	0	0
		13	62	204	0	0
		14	65.5	205.5	0	0
		15	65.75	208	0	0
		16	65.3511	207.187	0	1
		17	65.3511	207.187	0	1
		18	69	210	0	0
		19	66.25	214	0	0
		20	65.125	212.875	0	0
		21	68.5	214	0	0
		22	64.6	212.8	0	0
		23	65.4787	213.048	0	1
		24	69.5	213.5	0	0
		25	65.5	211	0	0
		26	65	212.5	0	0
		27	64.8	211.4	0	0
		28	64.9646	211.647	0	1
		29	64.9646	211.647	0	1
		30	64.9646	211.647	0	1
		31	64.9646	211.647	0	1
		32	64.9646	211.647	0	1
		33	71.3333	214.333	0	0
track #	3
		t	x	y	z	virtual
		0	73.5	202	0	0
		1	69	202.5	0	0
		2	70	203	0	0
		3	75.3333	202.667	0	0
		4	73.834	202.709	0	1
		5	76	204	0	0
		6	78.6667	201.667	0	0
		7	77	203.5	0	0
		8	77.2079	203.136	0	1
		9	78	208	0	0
		10	75.2	203.6	0	0
		11	75.9357	204.46	0	1
		12	75.9357	204.46	0	1
		13	78.8	201.4	0	0
		14	78.2577	201.979	0	1
		15	75	204	0	0
		16	75.9063	203.438	0	1
		17	78	199.5	0	0
		18	79.6667	202.833	0	0
		19	77.5	205.143	0	0
		20	77.875	201.125	0	0
		21	77.892	202.033	0	1
		22	76	204	0	0
		23	75.5	204	0	0
		24	76.1111	204.667	0	0
		25	75.6154	203.692	0	0
		26	75.3333	201.333	0	0
		27	75.4472	202.068	0	1
		28	75.4472	202.068	0	1
		29	73	200	0	0
		30	71.6667	200.333	0	0
		31	72.875	198.75	0	0
		32	72.6729	199.206	0	1
		33	72.6729	199.206	0	1
		34	72.6729	199.206	0	1
		35	76.5	201	0	0
		36	75.9584	200.746	0	1
		37	75.9584	200.746	0	1
		38	72	201.286	0	0
		39	73.625	203.25	0	0
		40	71.2	204.2	0	0
		41	74.25	201.438	0	0
		42	72.5714	200.286	0	0
		43	73.7333	200.8	0	0
		44	73.5789	199.789	0	0
		45	71.5	199.688	0	0
		46	73	199.5	0	0
		47	72.7388	199.586	0	1
		48	70.6364	200	0	0
		49	72	200.5	0	0
		50	71.782	200.323	0	1
		51	71.782	200.323	0	1
		52	71.4	198.933	0	0
		53	70.6364	199.091	0	0
		54	68.5	199	0	0
		55	69	198.5	0	0
		56	69.0502	198.653	0	1
		57	70.5	198	0	0
		58	70	199	0	0
		59	70.0245	198.767	0	1
		60	71.5	199.5	0	0
		61	71.0782	199.291	0	1
		62	71.0782	199.291	0	1
		63	73.6667	200.5	0	0
		64	73.1766	200.271	0	1
		65	74	203.5	0	0
		66	74	202	0	0
		67	73.6667	200.333	0	0
		68	73.7433	200.859	0	1
		69	73.5	200.5	0	0
track #	4
		t	x	y	z	virtual
		0	72.0909	181.909	0	0
		1	72	182.5	0	0
		2	72.0265	182.328	0	1
		3	71.6667	184.667	0	0
		4	71.7697	183.997	0	1
		5	71.7697	183.997	0	1
		6	71.7697	183.997	0	1
		7	66	187.714	0	0
		8	70	183.5	0	0
		9	65.5	182.5	0	0
		10	66.5332	183.073	0	1
		11	64.5	186	0	0
		12	63.5	185	0	0
		13	63.952	185.047	0	1
		14	63.5	186.5	0	0
		15	63.2	187.4	0	0
		16	63.3227	187.024	0	1
		17	63.3227	187.024	0	1
		18	62.5	190	0	0
		19	64.5	189.5	0	0
		20	63.9869	189.482	0	1
		21	63.9869	189.482	0	1
		22	63.9869	189.482	0	1
		23	61.5	189	0	0
		24	62.5	188	0	0
		25	62.322	188.293	0	1
		26	60	190.75	0	0
track #	5
		t	x	y	z	virtual
		0	55	191	0	0
		1	53.875	192.125	0	0
		2	53.4286	195.714	0	0
		3	53.125	196.875	0	0
		4	50.5	195.5	0	0
		5	51.2934	195.707	0	1
		6	51.2934	195.707	0	1
		7	51.2934	195.707	0	1
		8	51	198	0	0
		9	50.5	197.5	0	0
		10	51	198	0	0
track #	6
		t	x	y	z	virtual
		0	53.1667	182.167	0	0
		1	54.5	183	0	0
		2	54.1114	182.757	0	1
		3	56	185	0	0
		4	59.5	182	0	0
		5	61.5	182	0	0
		6	58	182	0	0
		7	59	181.5	0	0
		8	58.9264	181.659	0	1
		9	60	182	0	0
		10	60	184	0	0
		11	58.1667	184.167	0	0
		12	57.5	184	0	0
		13	59	184.75	0	0
		14	60.125	183.125	0	0
		15	59.708	183.527	0	1
		16	60.2	185.4	0	0
		17	60.3333	186.25	0	0
		18	59	186	0	0
		19	61	185	0	0
		20	59.8421	185.263	0	0
		21	58.6667	184.833	0	0
		22	59	182	0	0
		23	57	183.5	0	0
		24	57.8	182.4	0	0
		25	55.4118	180.882	0	0
		26	55.9167	180.833	0	0
		27	55.5455	180.636	0	0
		28	55.5385	179.154	0	0
		29	56.8462	178.769	0	0
		30	56	180.2	0	0
		31	59	178	0	0
		32	58	181.308	0	0
		33	58.2857	181.571	0	0
		34	59.75	180	0	0
		35	59.6364	182.364	0	0
		36	60.7143	181	0	0
		37	59.5	182.2	0	0
		38	63	185.5	0	0
		39	60	183.5	0	0
		40	62.6667	183.333	0	0
		41	62.8333	181.833	0	0
		42	63.2857	181.571	0	0
		43	62.8333	181.833	0	0
		44	64	181.5	0	0
		45	62	180.5	0	0
		46	62.5	180.5	0	0
		47	65.5	176.5	0	0
		48	66.5	178	0	0
		49	65.75	178.375	0	0
		50	66	176	0	0
		51	65.9464	176.641	0	1
		52	67.25	175.25	0	0
		53	70.5	174.8	0	0
		54	71.3636	174.273	0	0
track #	7
		t	x	y	z	virtual
		0	135	191.375	0	0
		1	134.692	189.462	0	0
		2	138	191	0	0
		3	134.5	189	0	0
		4	135.237	189.492	0	1
		5	136.333	189.667	0	0
		6	138	188	0	0
		7	137.434	188.462	0	1
		8	137.434	188.462	0	1
		9	137.434	188.462	0	1
		10	138.6	183.8	0	0
		11	139.5	182.5	0	0
		12	139.208	183.038	0	1
		13	139.208	183.038	0	1
		14	134.833	184.167	0	0
		15	136	184	0	0
		16	140.5	184.5	0	0
		17	139.189	184.354	0	1
		18	137.4	185.2	0	0
		19	137	184.286	0	0
		20	141	187.5	0	0
		21	139.615	189.385	0	0
		22	138.667	189.667	0	0
		23	138.964	189.361	0	1
		24	139.5	189.5	0	0
		25	137.857	189.857	0	0
		26	136.88	189.84	0	0
		27	135.615	190.385	0	0
		28	134.25	189.917	0	0
		29	135	188.5	0	0
		30	135.167	187.833	0	0
		31	138.9	189.7	0	0
		32	138.812	190.625	0	0
		33	140.222	193.111	0	0
		34	141.111	193.333	0	0
		35	143	191.211	0	0
		36	144.133	190.533	0	0
		37	143.737	190	0	0
		38	143.4	191.2	0	0
		39	143.487	190.929	0	1
		40	143.487	190.929	0	1
		41	145	193	0	0
		42	144.714	192.608	0	1
		43	144.714	192.608	0	1
		44	140.5	194	0	0
		45	140.8	193.6	0	0
		46	136.667	192.667	0	0
		47	137.125	193.875	0	0
		48	137.342	193.609	0	1
		49	142.5	193	0	0
		50	142	193	0	0
		51	141.721	193.05	0	1
		52	141.721	193.05	0	1
		53	141.721	193.05	0	1
		54	139.5	191.5	0	0
track #	8
		t	x	y	z	virtual
		0	141.667	193.333	0	0
		1	142.19	192.857	0	0
		2	142.5	191.5	0	0
		3	141.957	191.609	0	0
		4	142.818	191.545	0	0
		5	143.333	193.333	0	0
		6	141.625	191.312	0	0
		7	141.636	192.091	0	0
		8	144	193	0	0
		9	145	192.5	0	0
		10	146.5	191.5	0	0
		11	147.875	192.25	0	0
		12	150.462	192.154	0	0
		13	149.5	193.714	0	0
		14	149.518	193.266	0	1
		15	147	189	0	0
		16	147.909	190.364	0	0
		17	148.5	192	0	0
		18	147.8	192.6	0	0
		19	146.5	192.5	0	0
		20	146.914	192.44	0	1
		21	147.833	190.833	0	0
		22	147.57	191.293	0	1
		23	145	192	0	0
		24	143.5	194.5	0	0
		25	144.139	193.728	0	1
		26	144.139	193.728	0	1
		27	141.5	195	0	0
		28	142	194.759	0	1
		29	144.167	191.833	0	0
		30	143.564	192.647	0	1
		31	143.564	192.647	0	1
		32	143.564	192.647	0	1
		33	143.564	192.647	0	1
		34	145	188.5	0	0
		35	150	189.5	0	0
		36	150.75	190.75	0	0
		37	150.136	190.353	0	1
		38	149.167	192.167	0	0
		39	149.222	191.111	0	0
		40	148	193	0	0
		41	151.167	192.167	0	0
		42	152.5	192	0	0
		43	151.89	192.075	0	1
		44	148.5	190.5	0	0
		45	147	192	0	0
		46	145.5	191.5	0	0
		47	146.375	191.25	0	0
		48	146.857	191.571	0	0
		49	149.2	191.667	0	0
		50	149.2	192.3	0	0
		51	148.5	193	0	0
		52	146.5	191	0	0
		53	149.167	192.667	0	0
		54	146	193	0	0
		55	148	192.5	0	0
		56	147.5	191	0	0
		57	147.5	191	0	0
		58	147.511	191.13	0	1
		59	147.511	191.13	0	1
		60	147.511	191.13	0	1
		61	147	191.5	0	0
		62	147.072	191.448	0	1
		63	148	193	0	0
		64	147.745	192.574	0	1
		65	147.745	192.574	0	1
		66	147.745	192.574	0	1
		67	152.5	196	0	0
track #	9
		t	x	y	z	virtual
		0	165.688	175.875	0	0
		1	166.2	175	0	0
		2	168	176	0	0
		3	165.917	175.667	0	0
		4	166.083	175.75	0	0
		5	166.333	173	0	0
		6	165.045	175.273	0	0
		7	163.083	174.833	0	0
		8	164.4	174.9	0	0
		9	163.04	174.04	0	0
		10	164.905	174.524	0	0
		11	165.375	175.312	0	0
		12	164.278	174.611	0	0
		13	164.889	175.722	0	0
		14	166.273	174.455	0	0
		15	166	176	0	0
		16	165.956	175.639	0	1
		17	168.167	175.833	0	0
		18	166	175.5	0	0
		19	168.125	174.875	0	0
		20	168.692	175	0	0
		21	168.392	175.022	0	1
		22	168.392	175.022	0	1
		23	168.392	175.022	0	1
		24	171.5	174.5	0	0
		25	171.533	174.133	0	0
		26	171.5	174.5	0	0
		27	171	174	0	0
track #	10
		t	x	y	z	virtual
		0	54.5	164.5	0	0
		1	54	165.5	0	0
		2	54.6667	162.667	0	0
		3	54.5175	163.394	0	1
		4	54.5175	163.394	0	1
		5	52	163	0	0
		6	50.8182	161.455	0	0
		7	50	162	0	0
		8	49.25	163.375	0	0
		9	49.3333	164.889	0	0
		10	49.8333	163	0	0
		11	51.4118	163.118	0	0
		12	49.8571	166.571	0	0
		13	47.4444	169.778	0	0
		14	49.8	169.6	0	0
		15	51.5862	167.034	0	0
		16	50.75	167.05	0	0
		17	51.7273	166.455	0	0
		18	48.375	166.75	0	0
		19	49.2581	166.729	0	1
		20	53.6154	167.385	0	0
		21	53.75	167.125	0	0
		22	48.1667	167.833	0	0
		23	53	167	0	0
		24	52.0423	167.182	0	1
		25	52.0423	167.182	0	1
		26	52.625	162.25	0	0
		27	48.8333	166.167	0	0
		28	51.6667	163.333	0	0
		29	51.2222	164.111	0	0
		30	52.5	168.5	0	0
		31	52.1289	167.228	0	1
		32	52.1289	167.228	0	1
		33	52.1289	167.228	0	1
		34	47.1667	169.333	0	0
		35	45	173	0	0
		36	44	175	0	0
		37	46	172.714	0	0
		38	47.125	171.875	0	0
		39	46.6667	173.75	0	0
		40	47.8333	176.167	0	0
		41	47.501	175.352	0	1
		42	47.501	175.352	0	1
		43	49.5	172	0	0
		44	47.8	177.4	0	0
		45	48.1676	176.074	0	1
		46	48.1676	176.074	0	1
		47	45.2	180.8	0	0
		48	46.5	176.5	0	0
		49	46.2944	177.448	0	1
		50	46.2944	177.448	0	1
		51	46.2944	177.448	0	1
		52	44.875	173.75	0	0
		53	43	173	0	0
		54	40.75	173.5	0	0
		55	40.5	176	0	0
		56	40.9091	176.364	0	0
track #	11
		t	x	y	z	virtual
		0	55.1429	174.571	0	0
		1	56.3333	173.667	0	0
		2	53	175	0	0
		3	58	172	0	0
		4	56.8149	172.77	0	1
		5	55.6667	173	0	0
		6	55.9949	172.934	0	1
		7	54.5	173	0	0
		8	53.3333	172.667	0	0
		9	51.8182	175.455	0	0
		10	50.1111	177.667	0	0
		11	48.5	175	0	0
track #	12
		t	x	y	z	virtual
		0	155.667	161.111	0	0
		1	156.571	159.714	0	0
		2	156.308	160.121	0	1
		3	157	161.5	0	0
		4	156.5	160.5	0	0
		5	155.083	160.75	0	0
		6	156	161.714	0	0
		7	155.857	161.786	0	0
		8	156.526	161.789	0	0
		9	156	164	0	0
		10	155.167	163.833	0	0
		11	152.353	164.824	0	0
		12	153.5	163	0	0
		13	153.424	163.429	0	1
		14	153.45	159.4	0	0
		15	153.05	159.55	0	0
		16	150.833	160.167	0	0
		17	155	164	0	0
		18	154.625	158.625	0	0
		19	150.692	160.923	0	0
		20	148.875	160.5	0	0
		21	145.667	163.556	0	0
		22	145.2	162	0	0
		23	147	159.8	0	0
		24	146.618	160.485	0	1
		25	146.618	160.485	0	1
		26	146.618	160.485	0	1
		27	146.618	160.485	0	1
		28	144.4	166.8	0	0
		29	144.651	166.086	0	1
		30	144.651	166.086	0	1
		31	141.667	170.667	0	0
track #	13
		t	x	y	z	virtual
		0	128.5	167.5	0	0
		1	127.857	167.429	0	0
		2	128	168.556	0	0
		3	128.013	168.239	0	1
		4	128	168.5	0	0
		5	128	169	0	0
		6	126.625	169.375	0	0
		7	127.018	169.221	0	1
		8	127.018	169.221	0	1
		9	126.333	168.111	0	0
		10	127.429	168.286	0	0
		11	127	168.5	0	0
		12	127	167.5	0	0
		13	126.667	167.667	0	0
		14	126	171	0	0
		15	126	170.714	0	0
		16	126	170.3	0	0
		17	124.75	169.375	0	0
		18	125	171.5	0	0
		19	125.5	169	0	0
		20	125	169.2	0	0
		21	123.8	168.9	0	0
		22	124.333	168.875	0	0
		23	124.083	168.833	0	0
		24	123.913	167.957	0	0
		25	123.762	167.952	0	0
		26	122.35	167.15	0	0
		27	122.364	170.091	0	0
		28	120.913	168.478	0	0
		29	121.222	168.519	0	0
		30	120.903	167.935	0	0
		31	120.48	168.88	0	0
		32	120.409	169.727	0	0
		33	121.043	169.826	0	0
		34	120.367	169.633	0	0
		35	119.76	169.2	0	0
		36	120.118	169.765	0	0
		37	122.5	170	0	0
		38	122.6	169.8	0	0
		39	123	170	0	0
		40	122.2	170	0	0
		41	121.154	169.615	0	0
		42	123.5	170	0	0
		43	122.6	169.6	0	0
		44	121.6	170.2	0	0
		45	122.5	170.5	0	0
		46	122.332	170.373	0	1
		47	124.5	170	0	0
		48	122.5	169.5	0	0
		49	122.895	169.673	0	1
		50	122.6	170.4	0	0
		51	122.828	171.759	0	0
		52	122.278	170.389	0	0
		53	124.125	171.208	0	0
		54	124.63	171.593	0	0
		55	125.711	169	0	0
		56	125.237	168.184	0	0
		57	123.25	170.625	0	0
		58	123.5	171	0	0
		59	123.481	171.37	0	0
		60	125.227	168.818	0	0
		61	124.889	169.306	0	0
		62	124.553	169.632	0	0
		63	124.629	169.571	0	0
		64	124.865	170.324	0	0
		65	124.167	169.733	0	0
		66	123.912	169.412	0	0
		67	124.152	169.636	0	0
		68	124.875	169.225	0	0
		69	124.312	169.438	0	0
		70	124.935	170.484	0	0
		71	125.129	170.29	0	0
		72	125.346	171.115	0	0
		73	125.667	171.152	0	0
		74	125.545	171.515	0	0
		75	124.75	171.125	0	0
		76	124.786	170.75	0	0
		77	125.269	171.231	0	0
		78	125.24	171.32	0	0
		79	124.92	171.08	0	0
		80	125.4	171.32	0	0
		81	125.519	171.407	0	0
		82	125.556	171.444	0	0
		83	125.25	170.875	0	0
		84	125.36	171.24	0	0
		85	124.909	171.091	0	0
		86	124.842	170.684	0	0
		87	125	171	0	0
		88	125.591	171.091	0	0
		89	126.136	170.636	0	0
		90	125.783	170.391	0	0
		91	125.412	170.765	0	0
		92	125.571	171.286	0	0
		93	125.909	170.636	0	0
		94	126.034	169.483	0	0
		95	125.864	171.682	0	0
		96	125.85	171.4	0	0
		97	125.2	171.75	0	0
		98	126.071	173	0	0
		99	125.75	172.05	0	0
		100	126.05	171.75	0	0
		101	125.783	172.043	0	0
		102	125.429	171.048	0	0
		103	125.842	171.842	0	0
		104	125.931	173.759	0	0
		105	125.625	171.25	0	0
		106	126.154	171.731	0	0
		107	125.4	171.6	0	0
		108	125.455	172.136	0	0
		109	125.65	172.3	0	0
		110	125.895	172.421	0	0
		111	125.357	172.643	0	0
		112	124.958	172.208	0	0
		113	124.783	171.957	0	0
		114	125.1	171.3	0	0
		115	125.118	171.412	0	0
		116	125.381	171.19	0	0
		117	126.296	170.963	0	0
		118	126	171.581	0	0
		119	126.091	171.091	0	0
		120	125.708	170.958	0	0
		121	125.273	170.909	0	0
		122	124.037	171.667	0	0
		123	125.481	172.556	0	0
		124	125.231	172.5	0	0
		125	125.182	171.409	0	0
		126	125.5	171.722	0	0
		127	124.55	171.3	0	0
		128	124.818	170.773	0	0
		129	124.818	170.773	0	0
		130	125.483	170	0	0
		131	124.609	172.217	0	0
		132	124.958	172.417	0	0
		133	125.263	172.842	0	0
		134	126.067	173.867	0	0
		135	125.63	173.333	0	0
		136	125.2	172.55	0	0
		137	124.118	172.412	0	0
		138	124.68	172.44	0	0
		139	124.654	172.154	0	0
		140	124.588	172.882	0	0
		141	124.478	172.522	0	0
		142	124.5	172.778	0	0
		143	124.75	172.85	0	0
		144	123.368	170.789	0	0
		145	125	173.333	0	0
		146	125.44	174.28	0	0
		147	125.091	172.909	0	0
		148	125.543	175.257	0	0
		149	125.091	173.818	0	0
		150	125.071	171.905	0	0
		151	124.943	172.114	0	0
		152	125.429	172.619	0	0
		153	125.75	172.964	0	0
		154	124.84	172.2	0	0
		155	124.737	172.158	0	0
		156	125.462	171.577	0	0
		157	126.182	170.818	0	0
		158	125.593	170.407	0	0
		159	125.526	171.842	0	0
		160	121.475	174.45	0	0
		161	123.571	172.429	0	0
		162	124.591	173	0	0
		163	125.263	172.842	0	0
		164	124.5	172.5	0	0
		165	125.211	172.947	0	0
		166	124.696	173.304	0	0
		167	125.158	172.158	0	0
		168	125.706	171.765	0	0
		169	125.5	171	0	0
		170	125.8	172	0	0
		171	125.667	171.889	0	0
		172	125.681	171.861	0	1
		173	126	173	0	0
		174	124.5	173.875	0	0
		175	125.25	172.333	0	0
		176	124.143	171.071	0	0
		177	125.458	172.25	0	0
		178	125.294	172	0	0
		179	126.111	173.722	0	0
		180	125.882	172.882	0	0
		181	124.944	172.111	0	0
		182	125	172.667	0	0
		183	125.06	172.579	0	1
		184	124.769	171.615	0	0
		185	125.5	172	0	0
		186	126.25	171	0	0
		187	127.125	172.875	0	0
		188	126.7	174.6	0	0
		189	126.75	172	0	0
		190	127.333	172.667	0	0
		191	125.5	175.1	0	0
		192	127.067	174.733	0	0
		193	129.5	173.5	0	0
		194	128.715	173.825	0	1
		195	128	175	0	0
		196	130	173.5	0	0
		197	129.487	173.833	0	1
		198	129.487	173.833	0	1
		199	131	170.5	0	0
track #	14
		t	x	y	z	virtual
		0	126.375	176.167	0	0
		1	126.897	177.069	0	0
		2	126.357	176.321	0	0
		3	125.75	176.75	0	0
		4	125	176	0	0
		5	125.167	176.167	0	0
		6	125.2	176.4	0	0
		7	125.125	175.875	0	0
		8	126	175.167	0	0
		9	125.756	175.407	0	1
		10	125	176	0	0
		11	125.216	175.83	0	1
		12	126.6	171.2	0	0
		13	126.204	172.524	0	1
		14	126.204	172.524	0	1
		15	126	176.5	0	0
		16	127.125	177.125	0	0
		17	126.167	177	0	0
		18	126.133	176.533	0	0
		19	126.412	176.412	0	0
		20	126.412	176.882	0	0
		21	126.25	176.667	0	0
		22	126.091	176.364	0	0
		23	126.214	175.643	0	0
		24	126.375	175.75	0	0
		25	126	176	0	0
		26	126.333	176.25	0	0
		27	126	174.8	0	0
		28	125.909	175.364	0	0
		29	126	175.2	0	0
		30	126.385	175.615	0	0
		31	126.385	175.385	0	0
		32	126.2	175	0	0
		33	126.111	175.333	0	0
		34	127	175.333	0	0
		35	126.333	174.75	0	0
		36	125.667	174.889	0	0
		37	125.818	174.818	0	0
		38	125.333	175.067	0	0
		39	125.75	174.667	0	0
		40	125.75	175	0	0
		41	125.667	174.667	0	0
		42	126	174.5	0	0
		43	126	174.5	0	0
		44	126	174.692	0	0
		45	126	174.2	0	0
		46	125.211	173.158	0	0
		47	126.2	174	0	0
		48	125.889	174.333	0	0
		49	125.769	173.923	0	0
		50	125.4	174.2	0	0
track #	15
		t	x	y	z	virtual
		0	150.118	154.824	0	0
		1	150	152.5	0	0
		2	149	155.5	0	0
		3	147.88	153.68	0	0
		4	147.5	154.469	0	0
		5	147.724	154.338	0	1
		6	147.286	153.071	0	0
		7	146	152	0	0
		8	150.667	152.667	0	0
		9	146.111	150.333	0	0
		10	145.5	151.5	0	0
		11	148.188	153.875	0	0
		12	145	151.75	0	0
		13	146	152.5	0	0
		14	146.2	152.6	0	0
		15	146.5	151	0	0
		16	146.125	151.875	0	0
		17	145.312	151.312	0	0
		18	146.125	151.875	0	0
		19	144	151	0	0
		20	143.667	150.667	0	0
		21	144.667	149.667	0	0
		22	144.454	149.997	0	1
		23	143.2	154.6	0	0
		24	143	155.5	0	0
		25	143.889	154.889	0	0
		26	143.68	154.883	0	1
		27	142.2	158.4	0	0
		28	142.615	160.462	0	0
		29	143.619	161.762	0	0
		30	142.917	160.083	0	0
		31	146.6	163.2	0	0
		32	145	163.25	0	0
		33	143.5	159	0	0
		34	143.976	160.145	0	1
		35	144.333	158.667	0	0
		36	145.8	159.4	0	0
		37	142.875	156.125	0	0
		38	141.833	158.111	0	0
		39	142.059	158.882	0	0
		40	140	158.5	0	0
		41	138.571	158.714	0	0
		42	137	158.714	0	0
		43	137.616	158.699	0	1
		44	138.333	158.667	0	0
		45	138.128	158.676	0	1
		46	138.128	158.676	0	1
		47	138.128	158.676	0	1
		48	138.128	158.676	0	1
		49	146.5	158.25	0	0
		50	145.554	158.298	0	1
		51	150	160.5	0	0
track #	16
		t	x	y	z	virtual
		0	65	156.75	0	0
		1	65	156.75	0	1
		2	68.5	159.75	0	0
		3	67.2	159.6	0	0
		4	70	163.8	0	0
		5	70.5714	163.286	0	0
		6	72.5	163	0	0
		7	72.25	162.75	0	0
		8	72.1323	162.827	0	1
		9	72.3333	162.667	0	0
		10	72	163.5	0	0
		11	74	158.5	0	0
		12	73.4508	159.865	0	1
		13	73.4508	159.865	0	1
		14	73.4508	159.865	0	1
		15	73.4508	159.865	0	1
		16	68.5	165	0	0
track #	17
		t	x	y	z	virtual
		0	59.1667	158.5	0	0
		1	59.7	156.1	0	0
		2	60.5	156.286	0	0
		3	60.2	156.4	0	0
track #	18
		t	x	y	z	virtual
		0	66.1429	162.357	0	0
		1	61.8	164.4	0	0
		2	63.125	164.875	0	0
		3	64	166.25	0	0
		4	64.1667	164.833	0	0
		5	60.8	165.4	0	0
		6	59.7	165.8	0	0
		7	60.2797	165.661	0	1
		8	60.2797	165.661	0	1
		9	60.2797	165.661	0	1
		10	62	169.5	0	0
track #	19
		t	x	y	z	virtual
		0	71.3333	171.333	0	0
		1	72.1667	168.5	0	0
		2	71.3333	171.2	0	0
		3	70	173	0	0
		4	70.4296	172.332	0	1
		5	72	168.5	0	0
		6	73.5	168.5	0	0
		7	72.9428	168.813	0	1
		8	72.6	166.1	0	0
		9	71.2857	170.5	0	0
		10	70.6667	170.333	0	0
		11	69.25	170	0	0
		12	72	171	0	0
		13	71.8	171.2	0	0
		14	72	170.5	0	0
		15	71	171	0	0
		16	71.2591	170.903	0	1
		17	69.5	172.5	0	0
		18	73.3333	170.667	0	0
		19	67.7	169.3	0	0
		20	67.8182	169.727	0	0
		21	67.5	169	0	0
		22	67	169.5	0	0
		23	67.2	173.4	0	0
		24	67.2857	173.429	0	0
		25	66.4	172.1	0	0
		26	66.5	171.75	0	0
		27	68.1667	172.278	0	0
		28	67.0833	171	0	0
		29	66.6364	169.455	0	0
		30	66.8147	169.993	0	1
		31	69.6	173.2	0	0
		32	68	173.5	0	0
		33	68.2298	173.152	0	1
		34	68.7143	168.429	0	0
		35	68.5758	169.779	0	1
		36	66.1111	168.444	0	0
		37	68	168.5	0	0
		38	67.6614	168.593	0	1
		39	67.6614	168.593	0	1
		40	63	169	0	0
		41	63.8825	168.923	0	1
		42	61.5	165	0	0
		43	58	166.5	0	0
		44	57.5	168.5	0	0
		45	57.9823	167.895	0	1
		46	59	165	0	0
		47	58.7091	165.828	0	1
		48	58.7091	165.828	0	1
		49	58.7091	165.828	0	1
		50	53.5	163	0	0
		51	54	164	0	0
		52	54.0651	163.835	0	1
		53	52.5	162	0	0
track #	20
		t	x	y	z	virtual
		0	156.8	147.2	0	0
		1	157	146.5	0	0
		2	157.68	147.36	0	0
		3	157	146.625	0	0
		4	156.85	146.75	0	0
		5	156.077	147.115	0	0
		6	157	146.714	0	0
		7	156.952	146.381	0	0
		8	157.211	146.053	0	0
		9	155.875	147.875	0	0
		10	157	146.789	0	0
		11	157.1	147.05	0	0
		12	156.947	146.789	0	0
		13	157.375	146.75	0	0
		14	157.429	147.143	0	0
		15	157.812	146.938	0	0
		16	157.4	146.6	0	0
		17	157	146.5	0	0
		18	157.111	146.722	0	0
		19	157.421	146.579	0	0
		20	156.842	146.842	0	0
		21	156.947	146.789	0	0
		22	156.882	146.588	0	0
		23	156.824	146.882	0	0
		24	156.842	146.842	0	0
		25	156.96	146.8	0	0
		26	156.32	148	0	0
		27	157	147.19	0	0
		28	157	146.632	0	0
		29	157.364	147	0	0
		30	157.5	146.5	0	0
		31	157.778	146.389	0	0
		32	157.579	146.105	0	0
		33	162	144.5	0	0
		34	157.5	146.286	0	0
		35	157.176	146.235	0	0
		36	157.613	147.516	0	0
		37	156.885	146.846	0	0
		38	155.312	146.812	0	0
		39	157.526	146.632	0	0
		40	156.917	147.417	0	0
		41	157.556	146.111	0	0
		42	157.375	146	0	0
		43	157.75	146.208	0	0
		44	158.08	146.04	0	0
		45	157.909	145.909	0	0
		46	157.739	145.478	0	0
		47	157.545	145.909	0	0
		48	157.5	146	0	0
		49	157.95	145.9	0	0
		50	157.722	145.889	0	0
		51	157.632	146	0	0
		52	157.304	146.478	0	0
		53	157.842	145.842	0	0
		54	157.25	146.25	0	0
		55	158	146	0	0
		56	157.842	145.842	0	0
		57	158	146	0	0
		58	157.556	145.778	0	0
		59	157.412	145.765	0	0
		60	157.381	145.762	0	0
		61	157.571	146.19	0	0
		62	157.5	146	0	0
		63	157.722	145.889	0	0
		64	157.909	145.909	0	0
		65	157.696	145.783	0	0
		66	157.842	145.842	0	0
		67	157.5	145.8	0	0
		68	157.381	145.762	0	0
		69	157.75	145.625	0	0
		70	157.75	145.75	0	0
		71	157.81	145.952	0	0
		72	157.571	146.095	0	0
		73	157.909	145.909	0	0
		74	157.273	146.136	0	0
		75	157.6	146.04	0	0
		76	157.917	145.917	0	0
		77	157.286	146.179	0	0
		78	157.864	146	0	0
		79	157.9	146.05	0	0
		80	157.909	145.909	0	0
		81	157.81	145.952	0	0
		82	158	146	0	0
		83	158	146	0	0
		84	157.857	145.81	0	0
		85	157.778	145.5	0	0
		86	157.632	145.263	0	0
		87	158.182	146.864	0	0
		88	157.7	145.9	0	0
		89	157.632	145.789	0	0
		90	157.368	145.789	0	0
		91	157.75	146.05	0	0
		92	157.81	145.952	0	0
		93	157.826	146	0	0
		94	157.333	145.857	0	0
		95	157.571	145.905	0	0
		96	159.355	146.194	0	0
		97	158.6	146.4	0	0
		98	158.667	146.867	0	0
		99	157.4	145.7	0	0
		100	157.545	145.955	0	0
		101	158.217	145.913	0	0
		102	157.909	145.909	0	0
		103	157.958	146.25	0	0
		104	157.619	146	0	0
		105	157.143	145.857	0	0
		106	159.091	147	0	0
		107	158.545	147.045	0	0
		108	163.714	146	0	0
		109	161.5	149.5	0	0
		110	162.714	148	0	0
		111	163.062	146.438	0	0
		112	162.438	147.062	0	0
		113	162.564	147.025	0	1
		114	162.564	147.025	0	1
		115	159	150	0	0
		116	158.5	152.5	0	0
		117	160.333	150.111	0	0
		118	161.5	149.5	0	0
		119	161.044	149.8	0	1
		120	161.044	149.8	0	1
		121	165	145	0	0
		122	164.251	145.909	0	1
		123	164.251	145.909	0	1
		124	164.251	145.909	0	1
		125	164.251	145.909	0	1
		126	162.8	145.8	0	0
track #	21
		t	x	y	z	virtual
		0	161	153	0	0
		1	162	148	0	0
		2	161.709	149.457	0	1
		3	160.2	151.6	0	0
		4	159	154	0	0
		5	159.467	153.138	0	1
		6	162.6	151.8	0	0
		7	161.704	152.183	0	1
		8	162.2	153.4	0	0
		9	160.125	156.125	0	0
		10	160.678	155.247	0	1
		11	158.267	157.533	0	0
		12	155.846	157.462	0	0
		13	155	157.045	0	0
		14	155.496	157.117	0	1
		15	155.496	157.117	0	1
		16	161	157	0	0
		17	157	157	0	0
		18	157.823	157.006	0	1
		19	157.823	157.006	0	1
		20	157.823	157.006	0	1
		21	154.667	157.333	0	0
		22	157	154	0	0
		23	155	157	0	0
		24	155.422	156.402	0	1
		25	155.692	157.538	0	0
		26	155.615	157.214	0	1
		27	154.176	157.941	0	0
		28	154.429	157.429	0	0
		29	155.304	157.217	0	0
		30	158.273	157.773	0	0
		31	157.95	156.15	0	0
		32	158.294	157.353	0	0
track #	22
		t	x	y	z	virtual
		0	85.4286	227.714	0	0
		1	83.4	227.8	0	0
		2	86.0909	227.636	0	0
		3	85.8667	227.133	0	0
		4	85.0909	227.818	0	0
		5	84.8667	227.6	0	0
		6	84.7	226.9	0	0
		7	84.5	227	0	0
		8	84.5	227.2	0	0
		9	83.7143	227.571	0	0
		10	84.5	227	0	0
		11	85.8571	227.714	0	0
		12	87.0455	228.364	0	0
		13	87	228.571	0	0
		14	86.375	229	0	0
		15	85	227.375	0	0
		16	84.5	227	0	0
		17	83.3333	226.889	0	0
		18	83.2857	227.429	0	0
		19	83.5	227.5	0	0
		20	83	227	0	0
		21	83.1361	227.127	0	1
		22	83.1361	227.127	0	1
		23	83.1667	226.833	0	0
		24	83	227.5	0	0
		25	83.5	227.5	0	0
		26	83.3701	227.452	0	1
		27	83	227.5	0	0
		28	83.1058	227.486	0	1
		29	83.2	227.4	0	0
		30	83.1731	227.425	0	1
		31	83	227.5	0	0
		32	83.0495	227.478	0	1
		33	83	228	0	0
		34	82	227	0	0
		35	82.2899	227.243	0	1
		36	83	227	0	0
		37	82.797	227.07	0	1
		38	83.2	227.5	0	0
		39	82.5	227.5	0	0
		40	82.8333	226.833	0	0
		41	82.7858	227.014	0	1
		42	82.75	227.375	0	0
		43	81.375	228.25	0	0
		44	83	227	0	0
		45	82.6667	227	0	0
		46	82.6615	227.079	0	1
		47	83.1667	231.5	0	0
		48	82.5	227	0	0
		49	79.8	229.4	0	0
		50	81.8	228	0	0
		51	82.5	227.5	0	0
		52	84	227	0	0
		53	84	228.5	0	0
		54	83.875	227.875	0	0
		55	83.5	227.5	0	0
		56	83.6054	227.628	0	1
		57	83.6	227.8	0	0
		58	83.6015	227.751	0	1
		59	83.6015	227.751	0	1
		60	83.5	227.5	0	0
track #	23
		t	x	y	z	virtual
		0	106.208	230	0	0
		1	105.741	230	0	0
		2	105.484	229.613	0	0
		3	104	231	0	0
		4	106.643	227.429	0	0
		5	106.889	227.667	0	0
		6	107	233	0	0
		7	107	233	0	0
		8	106.5	233.5	0	0
		9	107.308	229.462	0	0
		10	108.8	230.3	0	0
		11	111.222	230.556	0	0
		12	113.385	229.615	0	0
		13	112.5	232	0	0
		14	111.75	229	0	0
		15	112.375	232.75	0	0
		16	111.5	232.5	0	0
		17	110.5	232.917	0	0
		18	111.417	232.667	0	0
		19	112	232.5	0	0
		20	109.5	233	0	0
		21	110.273	232.273	0	0
		22	111.5	233.5	0	0
		23	112.125	232.125	0	0
		24	111.843	232.432	0	1
		25	114.143	231.571	0	0
		26	115.333	230.667	0	0
		27	114.805	230.996	0	1
		28	114.805	230.996	0	1
		29	111.2	233	0	0
		30	111.5	232	0	0
		31	112.5	232.5	0	0
		32	110.875	233.125	0	0
		33	112.5	232.5	0	0
		34	113	231	0	0
		35	109.8	228	0	0
		36	108.5	228.5	0	0
		37	107.875	228.875	0	0
		38	107.286	229	0	0
		39	105.818	227.818	0	0
		40	106.182	227.818	0	0
		41	107.5	228.5	0	0
		42	110.364	226.364	0	0
		43	111.3	226.3	0	0
		44	109.167	225.167	0	0
		45	110	225.5	0	0
		46	109	226.333	0	0
		47	110	224	0	0
		48	109.787	224.6	0	1
		49	105.667	227.667	0	0
		50	106.845	226.79	0	1
		51	111.7	226.7	0	0
		52	110.8	226.8	0	0
		53	110.66	226.779	0	1
		54	110.667	224.667	0	0
		55	110.665	225.27	0	1
		56	110.231	224.385	0	0
		57	112	219.75	0	0
		58	111.333	220.667	0	0
		59	111.389	220.804	0	1
		60	111.389	220.804	0	1
		61	111.389	220.804	0	1
		62	111.389	220.804	0	1
		63	112	220	0	0
		64	110	225	0	0
		65	111.333	220.333	0	0
		66	110.333	225.222	0	0
		67	113.5	225	0	0
		68	111.5	220	0	0
		69	111.2	221.4	0	0
		70	108.5	220.5	0	0
		71	109.323	220.754	0	1
		72	106	220.5	0	0
		73	106.95	220.573	0	1
		74	106.95	220.573	0	1
		75	106.667	222.667	0	0
		76	106	227	0	0
		77	104	223.5	0	0
		78	104.4	224.2	0	0
		79	104.465	224.178	0	1
		80	105.2	226.6	0	0
		81	107	228.5	0	0
		82	106.5	228	0	0
		83	103.917	230.667	0	0
		84	106.143	229.5	0	0
		85	105.8	232	0	0
		86	106.5	231.5	0	0
		87	106.5	232.5	0	0
		88	106.441	232.199	0	1
		89	109.067	231.267	0	0
		90	106.5	231	0	0
		91	107	231.714	0	0
		92	108	230.385	0	0
		93	108.56	228.56	0	0
		94	107.586	228.138	0	0
		95	105.947	229.421	0	0
		96	105.625	228.438	0	0
		97	106.85	228.75	0	0
		98	104.5	231	0	0
		99	106	232.2	0	0
		100	106.2	233.6	0	0
		101	106.5	235	0	0
		102	106.377	234.442	0	1
		103	105.286	235.429	0	0
		104	101.667	235.333	0	0
		105	100	236	0	0
		106	98.4	234.2	0	0
		107	99.0854	234.656	0	1
		108	99.0854	234.656	0	1
		109	99.0854	234.656	0	1
		110	102	236.5	0	0
		111	103	236	0	0
		112	103	234	0	0
		113	103.812	233.188	0	0
		114	103	234	0	0
		115	105.333	232.083	0	0
		116	105.944	230.889	0	0
		117	106.364	232.091	0	0
		118	106.524	229.524	0	0
		119	107.125	232.125	0	0
		120	106.652	231.13	0	0
		121	106.238	232.286	0	0
		122	104.4	230.6	0	0
		123	106.5	233.5	0	0
		124	107.25	233.5	0	0
		125	110.067	230.667	0	0
		126	110.364	232.091	0	0
		127	108.667	233.333	0	0
		128	109.054	232.923	0	1
		129	108.429	231.286	0	0
		130	105.444	232.667	0	0
		131	105	232	0	0
		132	105.5	232.5	0	0
		133	108.167	230.167	0	0
		134	107.395	230.802	0	1
		135	107.395	230.802	0	1
		136	103	233	0	0
		137	104.75	234.625	0	0
		138	104.857	234.429	0	0
		139	104.754	234.323	0	1
		140	104.375	233.625	0	0
		141	104.6	234.8	0	0
		142	105.667	234.333	0	0
		143	105	234	0	0
		144	102.364	234.091	0	0
		145	103.146	234.097	0	1
		146	103.146	234.097	0	1
		147	103.146	234.097	0	1
		148	103	235	0	0
		149	101.875	234.75	0	0
		150	101	235	0	0
		151	101.5	235.5	0	0
		152	102.714	235	0	0
		153	101.857	234.571	0	0
		154	101.999	234.722	0	1
		155	101.999	234.722	0	1
		156	101.999	234.722	0	1
		157	101.999	234.722	0	1
		158	101.999	234.722	0	1
		159	106.667	235.333	0	0
		160	106.5	233	0	0
		161	106.426	233.617	0	1
		162	106.426	233.617	0	1
		163	105	235	0	0
		164	101.5	233	0	0
		165	106.167	233.833	0	0
		166	105.135	233.734	0	1
		167	105.135	233.734	0	1
		168	106.385	234.231	0	0
		169	106.333	234.917	0	0
		170	106	234.714	0	0
		171	106	236	0	0
		172	106.385	234.769	0	0
		173	106.5	235.5	0	0
		174	105.833	234.167	0	0
		175	107.111	233.333	0	0
		176	108.636	231.818	0	0
		177	110.167	233	0	0
		178	109.579	232.813	0	1
		179	109.5	231.5	0	0
		180	109.523	231.875	0	1
		181	110.444	231.889	0	0
		182	111.5	232	0	0
		183	114	228.5	0	0
		184	114.5	229.5	0	0
		185	113.2	228.4	0	0
		186	114.5	230.5	0	0
		187	111.9	228.2	0	0
		188	115	229	0	0
		189	114.302	228.918	0	1
		190	114.302	228.918	0	1
		191	114.302	228.918	0	1
		192	114.302	228.918	0	1
		193	112.5	233	0	0
track #	24
		t	x	y	z	virtual
		0	97.2727	229.5	0	0
		1	97.6667	229	0	0
		2	95.5	228.714	0	0
		3	98.4706	228.294	0	0
		4	96	229	0	0
		5	95.6667	228.667	0	0
		6	95.76	229.64	0	0
		7	95.25	228.4	0	0
		8	95.1429	228.524	0	0
		9	94.4615	228.077	0	0
		10	94.2759	227.69	0	0
		11	95.2432	229.162	0	0
		12	94.9996	228.784	0	1
		13	96.8696	230.087	0	0
		14	96.4737	229.842	0	0
		15	96.05	228.6	0	0
		16	95.5	229	0	0
		17	95.4118	228.882	0	0
		18	95.6667	229	0	0
		19	96.1111	229.111	0	0
		20	95.3636	228.455	0	0
		21	95.8	228.5	0	0
		22	96	228.5	0	0
		23	96.8462	230.615	0	0
		24	96.32	229.6	0	0
		25	97.375	230	0	0
		26	98.2778	231.889	0	0
		27	95	231.727	0	0
		28	96	232.5	0	0
		29	98.5882	232.765	0	0
		30	99.6	230.3	0	0
		31	97.125	230.75	0	0
		32	94.3333	228.667	0	0
		33	95.3333	228.733	0	0
		34	94.5	229.5	0	0
		35	97.8889	232.222	0	0
		36	94.3333	228.733	0	0
		37	98.3	230.05	0	0
		38	96.9286	229.857	0	0
		39	97.0585	229.867	0	1
		40	97.9091	230.364	0	0
		41	100.114	231.029	0	0
		42	97.3846	229.846	0	0
		43	96.8	230.5	0	0
		44	94.5	233.5	0	0
		45	95.5714	231.286	0	0
		46	96.125	229.5	0	0
		47	95.8462	229	0	0
		48	96.8462	230.846	0	0
		49	96.6364	229.636	0	0
		50	97	230.8	0	0
		51	96.8905	230.531	0	1
		52	96.8905	230.531	0	1
		53	96.8905	230.531	0	1
		54	96.8905	230.531	0	1
		55	103.222	231.333	0	0
		56	103.714	232.143	0	0
		57	103.385	231.898	0	1
		58	103.385	231.898	0	1
		59	104.333	233.333	0	0
		60	105.5	233	0	0
		61	105.126	233.017	0	1
		62	105	234	0	0
		63	104.357	233.143	0	0
		64	105.286	232.5	0	0
		65	105.136	232.455	0	0
		66	105.545	233.364	0	0
		67	103.909	234.364	0	0
		68	103.615	233.154	0	0
		69	103.667	232.958	0	0
		70	102	232	0	0
		71	103.5	233.5	0	0
		72	103.211	233.16	0	1
		73	103.211	233.16	0	1
		74	103.211	233.16	0	1
		75	110.5	232.5	0	0
		76	109.25	233	0	0
		77	109.31	232.888	0	1
		78	104.667	233.111	0	0
		79	105.99	233.048	0	1
		80	105.99	233.048	0	1
		81	103.615	235.385	0	0
		82	104	236	0	0
		83	102.333	236.333	0	0
		84	101.167	236.167	0	0
		85	101.637	236.163	0	1
		86	99	236.5	0	0
		87	96.5	237	0	0
		88	97.4302	236.83	0	1
		89	97.4302	236.83	0	1
		90	99.5	238	0	0
track #	25
		t	x	y	z	virtual
		0	29.6667	151.667	0	0
		1	33.5	151.5	0	0
		2	34.5	150.5	0	0
		3	33.8938	150.8	0	1
		4	38.5	152	0	0
		5	38	151	0	0
		6	37	152	0	0
		7	37	153	0	0
		8	36.5	151.5	0	0
		9	36.6608	151.828	0	1
		10	36.6608	151.828	0	1
		11	34.8	151	0	0
		12	34.6667	150.667	0	0
		13	33	153	0	0
		14	33.5139	152.373	0	1
		15	35.5	152	0	0
		16	34.9323	152.107	0	1
		17	39.6667	151.333	0	0
		18	39	151	0	0
		19	37.5	151	0	0
		20	37.8727	151.045	0	1
		21	37.8727	151.045	0	1
		22	36.4545	151.545	0	0
		23	37.1818	152.091	0	0
		24	38	153	0	0
		25	35.8	151.6	0	0
		26	37.1667	151.167	0	0
		27	34.6667	151.333	0	0
		28	35.3147	151.347	0	1
		29	30.8	152	0	0
		30	32.0906	151.813	0	1
		31	32.0906	151.813	0	1
		32	33.3333	152.667	0	0
		33	33	152	0	0
		34	34	151.25	0	0
		35	37	151	0	0
		36	38.5	151.5	0	0
		37	37.8034	151.398	0	1
		38	37.8034	151.398	0	1
		39	37.8034	151.398	0	1
		40	32	150	0	0
		41	32.8213	150.198	0	1
		42	31	149	0	0
		43	31.5	148.5	0	0
		44	31.5	148.736	0	1
		45	31.5	148.736	0	1
		46	28.3333	148.333	0	0
		47	28.9328	148.41	0	1
		48	28.9328	148.41	0	1
		49	28.9328	148.41	0	1
		50	28.9328	148.41	0	1
		51	32	149.5	0	0
		52	31.6572	149.378	0	1
		53	33	149	0	0
track #	26
		t	x	y	z	virtual
		0	27.8182	144.545	0	0
		1	27.2	144.333	0	0
		2	26.875	143.125	0	0
		3	28.1667	142.833	0	0
		4	28.5	144	0	0
		5	28.5	144	0	0
		6	28	145	0	0
		7	31	142.75	0	0
		8	24.9286	142.857	0	0
		9	26.4295	142.985	0	1
		10	28.6667	145.333	0	0
		11	28	145	0	0
		12	25.3846	142.462	0	0
		13	29.5	141.5	0	0
		14	27.5417	142.958	0	0
		15	28.3889	142.278	0	0
		16	26.5	143.5	0	0
		17	29.6667	142.667	0	0
		18	30.5	141.5	0	0
		19	27.5	146	0	0
		20	31	141	0	0
		21	31	141	0	0
		22	30.7273	142.273	0	0
		23	30.7405	141.998	0	1
		24	28	138	0	0
		25	32	142	0	0
		26	30.3333	142.667	0	0
		27	34	144	0	0
		28	34.8	144	0	0
		29	36.6667	144.333	0	0
track #	27
		t	x	y	z	virtual
		0	38.6667	151.5	0	0
		1	39.6	154.2	0	0
		2	41.5714	154.286	0	0
		3	41.3333	154.889	0	0
		4	44.3846	156.615	0	0
		5	45.5	157.5	0	0
		6	44.1111	157.667	0	0
		7	43.1667	155	0	0
		8	44.6667	157.333	0	0
		9	46	159.75	0	0
		10	45.5237	158.927	0	1
		11	46	158	0	0
		12	45.8638	158.265	0	1
		13	43.5	156	0	0
		14	42.1429	156.571	0	0
		15	42	157.286	0	0
		16	39	158	0	0
		17	39.9168	157.739	0	1
		18	37	158	0	0
		19	38	159.5	0	0
		20	40	159	0	0
		21	39.4147	159.014	0	1
		22	39.5	159	0	0
		23	41	161	0	0
		24	41.4	164.2	0	0
		25	43.875	166.875	0	0
		26	45	167	0	0
		27	42.6667	168.889	0	0
		28	42.1538	167.923	0	0
		29	41.6667	167.333	0	0
		30	41.5	166.5	0	0
		31	44	167	0	0
		32	42.5	164.5	0	0
		33	42.5	163.5	0	0
		34	42	164.5	0	0
		35	44.3333	166.556	0	0
		36	45.5625	164.25	0	0
		37	46.6667	161.333	0	0
		38	48.6667	162.333	0	0
		39	47.9615	162.325	0	1
		40	47	165	0	0
		41	46.4737	167.263	0	0
		42	46.8	165.5	0	0
		43	48.1111	165.333	0	0
		44	48.6667	166.889	0	0
		45	46.5	171.25	0	0
		46	45	170	0	0
		47	44.3333	171.889	0	0
		48	44.5	171.5	0	0
		49	43.3077	174.308	0	0
		50	45.8889	172.333	0	0
		51	46	172	0	0
		52	47	170	0	0
		53	48.5833	172.75	0	0
		54	48.3333	172.556	0	0
		55	48.2857	173.857	0	0
		56	47.5	173.8	0	0
		57	45.3333	172.667	0	0
		58	47	173	0	0
		59	46.3571	172.5	0	0
		60	46.125	170.75	0	0
		61	42	172.5	0	0
		62	43.2066	172.154	0	1
		63	40.875	169.875	0	0
		64	43.6	173.2	0	0
		65	42.6	170.8	0	0
		66	42.7176	171.268	0	1
		67	42.7176	171.268	0	1
		68	42.7176	171.268	0	1
		69	42.7176	171.268	0	1
		70	41	168	0	0
track #	28
		t	x	y	z	virtual
		0	82.6667	134.833	0	0
		1	81.8333	136.667	0	0
		2	79.6667	137	0	0
		3	79.8	137.6	0	0
		4	79.9591	137.357	0	1
		5	79.9591	137.357	0	1
		6	78.875	138.125	0	0
		7	78.5	138	0	0
		8	78.6614	137.994	0	1
		9	78.75	138	0	0
		10	78.7247	137.998	0	1
		11	78.7247	137.998	0	1
		12	78.0833	138.833	0	0
		13	77.5	138	0	0
		14	77.6961	138.188	0	1
		15	77.6961	138.188	0	1
		16	77.5556	138.889	0	0
		17	77.5	139.5	0	0
		18	79	138.286	0	0
		19	77.6667	138.667	0	0
		20	77.9273	138.64	0	1
		21	77.9273	138.64	0	1
		22	77.9273	138.64	0	1
		23	78.3333	137.333	0	0
		24	80	137.286	0	0
		25	77.5	139.688	0	0
		26	75	141	0	0
		27	76	140.5	0	0
		28	78.5	140.188	0	0
		29	78.5	139.222	0	0
		30	79.2857	139.643	0	0
		31	79.125	140.125	0	0
		32	80.3333	141	0	0
		33	78.3571	139.286	0	0
		34	76.5	140.5	0	0
		35	78	138.25	0	0
		36	78.4286	138.714	0	0
		37	80.1333	138.6	0	0
		38	80.25	137.667	0	0
		39	78.875	137.125	0	0
		40	78.5333	137.867	0	0
		41	78.5882	137.882	0	0
		42	79.3333	137.083	0	0
		43	79.3889	137.111	0	0
		44	84	138.5	0	0
		45	82	138.5	0	0
		46	78.8462	138.538	0	0
		47	79.1429	139.429	0	0
		48	78.5	138	0	0
		49	78.125	137.125	0	0
		50	78.3001	137.47	0	1
		51	78.75	137.417	0	0
		52	78.6214	137.432	0	1
		53	76.5	140.5	0	0
		54	78.5	138.5	0	0
		55	79.5	138.5	0	0
		56	79	140.2	0	0
		57	77.6667	139.333	0	0
		58	80.5	137.5	0	0
		59	81.4444	138	0	0
		60	82.6	137.2	0	0
		61	82.4	141.2	0	0
		62	84	140	0	0
		63	84.5	136.5	0	0
		64	84.4	135.2	0	0
		65	85.2667	136.867	0	0
		66	85.5714	137.357	0	0
		67	85.3529	137.588	0	0
		68	86.6667	139.333	0	0
		69	85.7647	137.588	0	0
		70	84.9286	138.143	0	0
		71	86	136.5	0	0
		72	85	136.25	0	0
		73	84.7	136.3	0	0
		74	83.875	139.125	0	0
		75	84.0833	136.667	0	0
		76	83.1667	136.917	0	0
		77	83.9231	137.231	0	0
		78	84.2	136.6	0	0
		79	84.625	136.438	0	0
		80	83.1905	137.619	0	0
		81	84.1176	137.412	0	0
		82	84.2857	136.571	0	0
		83	85.2857	136	0	0
		84	84.5	136.5	0	0
		85	84.5714	137.143	0	0
		86	84.25	137.083	0	0
		87	83.625	138.562	0	0
		88	81.8125	137.125	0	0
		89	84	135.75	0	0
		90	81.7083	138.042	0	0
		91	83.6154	137.846	0	0
		92	82.7273	137.818	0	0
		93	80.4211	137.579	0	0
		94	81.8	137.55	0	0
		95	79.5833	137.25	0	0
		96	80.8	138	0	0
		97	79	137.5	0	0
		98	78.0909	137.636	0	0
		99	78.483	137.623	0	1
		100	78.8889	137.333	0	0
		101	79.875	136.5	0	0
		102	78.625	137	0	0
		103	78.5	137.5	0	0
		104	78.6121	137.338	0	1
		105	78.6121	137.338	0	1
		106	78	137	0	0
		107	78.6667	137.333	0	0
		108	78.6	136.8	0	0
		109	79	137.5	0	0
		110	78.8786	137.337	0	1
		111	78.8786	137.337	0	1
		112	75	142	0	0
		113	75.7343	141.117	0	1
		114	79	137	0	0
		115	78.0915	138.145	0	1
		116	76.5	142	0	0
		117	76.954	140.9	0	1
		118	76.954	140.9	0	1
		119	76.954	140.9	0	1
		120	78	137.5	0	0
		121	78	141.25	0	0
		122	78.2857	140.571	0	0
		123	78.1927	140.509	0	1
		124	78.1927	140.509	0	1
		125	78.1927	140.509	0	1
		126	83	139.25	0	0
		127	82.3197	139.428	0	1
		128	78.5	138	0	0
		129	79.5487	138.392	0	1
		130	79.5487	138.392	0	1
		131	77	142	0	0
track #	29
		t	x	y	z	virtual
		0	94.1176	145	0	0
		1	96.125	144.875	0	0
		2	98.1923	144.5	0	0
		3	96.3333	145.25	0	0
		4	95.5	146	0	0
track #	30
		t	x	y	z	virtual
		0	100	151.5	0	0
		1	99.5	152	0	0
		2	99.6667	151.667	0	0
		3	101	149	0	0
		4	101	149.125	0	0
		5	98.1	146.967	0	0
		6	100.5	149.5	0	0
		7	97.4737	146.632	0	0
		8	98.2079	147.299	0	1
		9	101.5	148	0	0
		10	96.875	144.125	0	0
		11	95.5	145	0	0
		12	99.0667	142.2	0	0
		13	97.8077	143.154	0	0
		14	99.9464	144.268	0	0
		15	98.4231	143.308	0	0
		16	98.694	143.488	0	1
		17	98.694	143.488	0	1
		18	95.3846	145.615	0	0
		19	95.3636	145.182	0	0
		20	98.5484	142.323	0	0
		21	100.289	143.578	0	0
		22	96.7838	142.946	0	0
		23	95.1111	143.111	0	0
		24	96	145	0	0
		25	98.4681	144.468	0	0
		26	97.4	143.5	0	0
		27	95.7353	143.912	0	0
		28	97.8148	143.037	0	0
		29	97.3645	143.276	0	1
		30	97.3645	143.276	0	1
		31	97.3645	143.276	0	1
		32	97.3645	143.276	0	1
		33	92.3333	146.333	0	0
track #	31
		t	x	y	z	virtual
		0	100.688	143.312	0	0
		1	100.5	143	0	0
		2	99	138.5	0	0
		3	99.7273	140.864	0	0
		4	99.3929	140.893	0	0
		5	101	143.5	0	0
		6	98.6341	142.244	0	0
		7	100.391	140.913	0	0
		8	99.1026	142.051	0	0
		9	99.0278	141.694	0	0
		10	100.467	138.867	0	0
		11	100.739	140.783	0	0
		12	100.552	140.47	0	1
		13	102	138	0	0
		14	101.586	138.706	0	1
		15	101.586	138.706	0	1
		16	101.586	138.706	0	1
		17	105	134.5	0	0
track #	32
		t	x	y	z	virtual
		0	111.5	133.143	0	0
		1	110.935	133.935	0	0
		2	110.935	134.065	0	0
		3	110.9	134.367	0	0
		4	110.786	134.071	0	0
		5	111.281	134.344	0	0
		6	111.038	133.885	0	0
		7	111.033	134.3	0	0
		8	111.29	134.548	0	0
		9	111.115	134.654	0	0
		10	111.167	134.722	0	0
		11	111.242	134.364	0	0
		12	111.562	135.125	0	0
		13	111.25	134.75	0	0
		14	111.359	134.923	0	0
		15	112	134.921	0	0
		16	112.135	135.054	0	0
		17	112.25	135.55	0	0
		18	111.73	135.081	0	0
		19	111.639	134.75	0	0
		20	112.044	134.489	0	0
		21	112.22	134.098	0	0
		22	113.185	135.407	0	0
		23	113	133.971	0	0
		24	112.778	133.667	0	0
		25	112.065	133.161	0	0
		26	111.938	133.469	0	0
		27	112.778	133.63	0	0
		28	111.933	133.5	0	0
		29	111.633	133.8	0	0
		30	111.594	134.5	0	0
		31	111.923	133.692	0	0
		32	111.862	133.276	0	0
		33	111.966	133.517	0	0
		34	112.571	133.286	0	0
		35	112.538	133.885	0	0
		36	112.071	133.071	0	0
		37	112.481	133.037	0	0
		38	111.633	133.433	0	0
		39	111.926	133.593	0	0
		40	112.115	133.231	0	0
		41	112.276	133.103	0	0
		42	111.966	133.379	0	0
		43	112	133.5	0	0
		44	112.033	133.3	0	0
		45	112.542	133.625	0	0
		46	112.31	133.621	0	0
		47	112.107	133.821	0	0
		48	112.148	133.333	0	0
		49	112	134	0	0
		50	111.926	133.148	0	0
		51	112.077	133.308	0	0
		52	112	133.37	0	0
		53	112.138	133	0	0
		54	112.267	133.467	0	0
		55	112.071	133.857	0	0
		56	112.107	133.393	0	0
		57	112.074	133.741	0	0
		58	112.071	133.857	0	0
		59	112.214	133.643	0	0
		60	112.379	133.966	0	0
		61	112.926	133.593	0	0
		62	113.333	133.815	0	0
		63	113.545	134.212	0	0
		64	113.769	133.885	0	0
		65	113.897	134.172	0	0
		66	113.897	134.172	0	0
		67	113.897	133.966	0	0
		68	113.897	134.172	0	0
		69	113.897	134.172	0	0
		70	113.778	134	0	0
		71	113.778	134	0	0
		72	113.846	133.654	0	0
		73	113.821	133.893	0	0
		74	113.778	134	0	0
		75	113.889	133.815	0	0
		76	113.48	133.52	0	0
		77	113.185	133.407	0	0
		78	112.926	133.593	0	0
		79	113.065	133.258	0	0
		80	112.926	133.593	0	0
		81	112.903	133	0	0
		82	112.962	133.269	0	0
		83	112.893	133.286	0	0
		84	113	133.37	0	0
		85	113.069	132.759	0	0
		86	112.533	131.8	0	0
		87	112.387	131.484	0	0
		88	111.933	131.067	0	0
		89	111.29	131.097	0	0
		90	110.677	130.323	0	0
		91	109.586	130.379	0	0
		92	109.714	130.786	0	0
		93	108.957	129.217	0	0
		94	109.36	129.68	0	0
		95	109.423	130.5	0	0
		96	110.125	130.167	0	0
		97	110.708	130.792	0	0
		98	110.917	130.875	0	0
		99	110.962	131.346	0	0
		100	110.586	130.966	0	0
		101	110.5	131.438	0	0
		102	111.208	130.833	0	0
		103	111	131	0	0
		104	110.85	131.05	0	0
		105	110.864	131.227	0	0
		106	111	131.333	0	0
		107	110.842	130.842	0	0
		108	110.292	131.292	0	0
		109	111	131.143	0	0
		110	110.842	130.842	0	0
		111	110.526	130.842	0	0
		112	111	132	0	0
		113	111.4	131.05	0	0
		114	111.04	130.76	0	0
		115	111.632	131	0	0
		116	111.857	131.143	0	0
		117	111.391	131	0	0
		118	111.412	131.118	0	0
		119	111.682	131.227	0	0
		120	111.3	130.95	0	0
		121	110.435	131.217	0	0
		122	111.882	130.706	0	0
		123	111.81	131.238	0	0
		124	112.091	131.091	0	0
		125	112.381	131	0	0
		126	112.19	130.905	0	0
		127	112.091	131.091	0	0
		128	111.864	131	0	0
		129	112.1	131.3	0	0
		130	111.75	131.05	0	0
		131	111.95	131.1	0	0
		132	111.75	131.25	0	0
		133	111.524	131.857	0	0
		134	112.391	131.217	0	0
		135	112.577	131.192	0	0
		136	112.667	131.185	0	0
		137	112.56	131.16	0	0
		138	112.423	131.077	0	0
		139	112.56	131.08	0	0
		140	113.481	130.296	0	0
		141	113.28	131.08	0	0
		142	112.5	131	0	0
		143	112.258	131.387	0	0
		144	113.25	131.929	0	0
		145	112.926	131.407	0	0
		146	113.04	131.32	0	0
		147	113.3	131.133	0	0
		148	113	131.759	0	0
		149	112.885	131.577	0	0
		150	112.533	131.5	0	0
		151	113.192	131.231	0	0
		152	112.773	131.409	0	0
		153	112.857	131.643	0	0
		154	113.033	131.8	0	0
		155	113.308	131.808	0	0
		156	113.091	131.909	0	0
		157	113.333	131.875	0	0
		158	112.5	131.692	0	0
		159	112.909	131.909	0	0
		160	113.522	131.913	0	0
		161	112.125	131.583	0	0
		162	113.462	132.231	0	0
		163	111.7	131.5	0	0
		164	110.96	130.76	0	0
[truncated: 28,550 more rows]

## Sheet: Feuil9
track #	0
		t	x	y	z	virtual
		0	139.25	127	0	0
		1	138.4	125.2	0	0
		2	138.647	125.723	0	1
		3	138.667	127.333	0	0
		4	139.222	127.333	0	0
		5	139.5	127	0	0
		6	139.375	127.058	0	1
		7	135.5	126.5	0	0
track #	1
		t	x	y	z	virtual
		0	142	170	0	0
		1	142	170	0	1
		2	141	172.5	0	0
		3	142.8	172	0	0
		4	143.708	173.083	0	0
		5	143.333	175	0	0
		6	143.185	174.778	0	0
		7	142.714	175.214	0	0
		8	141.143	176.071	0	0
		9	140.5	176.5	0	0
		10	141.556	177.056	0	0
		11	141.357	176.714	0	0
		12	141.5	175.5	0	0
		13	142.182	176	0	0
		14	142	177.5	0	0
		15	142	177	0	0
		16	142.462	175.846	0	0
		17	142.333	175.333	0	0
		18	141.5	178	0	0
		19	143.5	175.214	0	0
		20	142.091	176.364	0	0
		21	143	177.5	0	0
		22	145.143	175.071	0	0
		23	145	174.75	0	0
		24	145.769	174.231	0	0
		25	147	173.833	0	0
		26	148.4	173.2	0	0
		27	150.111	174.333	0	0
		28	150.125	172.875	0	0
		29	149.615	173.385	0	0
		30	149.5	174	0	0
		31	147.538	169.846	0	0
		32	149	171	0	0
		33	150.167	170	0	0
		34	150	169	0	0
		35	151.5	167.5	0	0
		36	152.818	168.818	0	0
		37	151.625	168.812	0	0
		38	151.556	169.556	0	0
		39	148.2	168.6	0	0
		40	146.9	169.8	0	0
		41	150.5	169	0	0
		42	154	169	0	0
		43	150	168	0	0
track #	2
		t	x	y	z	virtual
		0	171	136.5	0	0
		1	172.5	135.5	0	0
		2	172.064	135.791	0	1
		3	175	136.5	0	0
		4	170.5	137	0	0
		5	175	136	0	0
		6	172.5	136.5	0	0
		7	172.932	136.422	0	1
		8	172.932	136.422	0	1
		9	174	136	0	0
		10	175	136	0	0
		11	174.666	136.022	0	1
		12	171	135	0	0
		13	172.043	135.291	0	1
		14	172.043	135.291	0	1
		15	172.043	135.291	0	1
		16	176.8	136.6	0	0
		17	171	137	0	0
		18	172.405	136.84	0	1
		19	170.2	135.4	0	0
		20	170.286	134.571	0	0
		21	170.44	134.924	0	1
		22	174	136.5	0	0
		23	177.8	136.6	0	0
		24	176.427	136.443	0	1
		25	180	137	0	0
		26	178.981	136.841	0	1
		27	178.981	136.841	0	1
		28	178.981	136.841	0	1
		29	182	139	0	0
track #	3
		t	x	y	z	virtual
		0	97.5833	123.583	0	0
		1	98	124.5	0	0
		2	97	125	0	0
		3	96.4	124.8	0	0
		4	97.1429	123.857	0	0
		5	96.2	122.5	0	0
		6	96.6667	123.333	0	0
		7	96.5	125	0	0
		8	97.0556	126.778	0	0
		9	96.2632	128.368	0	0
		10	96.6667	127	0	0
		11	99.2	125.4	0	0
		12	97.0909	126.727	0	0
		13	97.4813	126.496	0	1
		14	97.4813	126.496	0	1
		15	97	125.5	0	0
		16	97	125	0	0
		17	98.5	125.5	0	0
		18	94	123	0	0
		19	95.9333	122.8	0	0
		20	96	123.5	0	0
		21	96.8	124.6	0	0
		22	95.8	123	0	0
		23	95.7778	122.111	0	0
		24	97.6875	126.062	0	0
		25	98.4545	125.136	0	0
		26	96.5	124.5	0	0
		27	96.9167	125.333	0	0
		28	96.9167	124.292	0	0
		29	96	123.357	0	0
		30	96.3846	123.846	0	0
		31	96.5	124	0	0
		32	97.3333	125.667	0	0
		33	97.1538	124.923	0	0
		34	96.5625	126.5	0	0
		35	96.5238	125.333	0	0
		36	96.5	125.778	0	0
		37	95.8462	123.462	0	0
		38	96.9231	124.692	0	0
		39	96.7	124.2	0	0
		40	96.6917	124.292	0	1
		41	96.3636	122.909	0	0
		42	96	123.5	0	0
		43	96.1304	123.444	0	1
		44	97.3333	120.667	0	0
		45	100.091	122.182	0	0
		46	98.9524	122.048	0	0
		47	99.8667	123.2	0	0
		48	99.5	126	0	0
		49	101.417	124.917	0	0
		50	100.333	124.111	0	0
		51	99.8889	123.667	0	0
		52	98.1333	121.133	0	0
		53	98.6829	121.912	0	1
		54	96.5	119	0	0
		55	97.5455	120.545	0	0
		56	97.2	122.5	0	0
		57	97.6667	121.917	0	0
		58	97.25	123.25	0	0
		59	97.8	123.6	0	0
		60	97.1429	128.286	0	0
		61	97.2925	126.89	0	1
		62	101	127.5	0	0
		63	96	128	0	0
		64	96.4375	128.438	0	0
		65	95	127.25	0	0
		66	93.6	127.8	0	0
		67	93.125	128.875	0	0
		68	93.4123	128.547	0	1
		69	93.4	129.2	0	0
		70	93.8	129.6	0	0
		71	96	131	0	0
		72	93.2857	129	0	0
		73	94	129	0	0
		74	93.9634	129.126	0	1
		75	96.3333	127.667	0	0
		76	96	128.5	0	0
		77	96.3125	128.062	0	0
		78	98.1176	126.765	0	0
		79	96.5	127	0	0
		80	97.7143	127	0	0
		81	97.4549	127.013	0	1
		82	95.7143	129.571	0	0
		83	95	128.5	0	0
		84	95	129	0	0
		85	95.0985	128.885	0	1
		86	99.2	130.4	0	0
		87	95.5	127.5	0	0
		88	96.2217	128.204	0	1
		89	93.8333	128.833	0	0
		90	92.875	128.875	0	0
		91	92.8	129.4	0	0
		92	95.8462	127.538	0	0
		93	94.6364	128.091	0	0
		94	95.0714	128.786	0	0
		95	96.2308	129	0	0
		96	95	128.5	0	0
		97	94.2857	128	0	0
		98	94.5605	128.174	0	1
		99	96	126.5	0	0
		100	96.6667	127.111	0	0
		101	96.3594	127.073	0	1
		102	96.3594	127.073	0	1
		103	96.3594	127.073	0	1
		104	93.125	128.5	0	0
track #	4
		t	x	y	z	virtual
		0	45.6667	103.333	0	0
		1	47.2857	103	0	0
		2	46.815	103.097	0	1
		3	46.815	103.097	0	1
		4	48	102.5	0	0
		5	46.6667	103.333	0	0
		6	47.5	104.5	0	0
		7	47.3505	104.111	0	1
		8	47.3505	104.111	0	1
		9	47.3505	104.111	0	1
		10	50	99	0	0
track #	5
		t	x	y	z	virtual
		0	156.5	114.5	0	0
		1	156.5	114.8	0	0
		2	154.333	113.667	0	0
		3	155.125	113.875	0	0
		4	155	113.286	0	0
		5	153.286	113.857	0	0
		6	151.889	112.333	0	0
		7	154.391	116.435	0	0
		8	153	116	0	0
		9	156	112	0	0
		10	155.212	113.09	0	1
		11	154	115	0	0
		12	153.5	113.5	0	0
		13	156.76	111.72	0	0
		14	155.5	112	0	0
track #	6
		t	x	y	z	virtual
		0	155.583	120.75	0	0
		1	154.222	120.778	0	0
		2	154.955	122.091	0	0
		3	153	121.5	0	0
		4	152.706	121.706	0	0
		5	153.714	123	0	0
		6	155.464	118.607	0	0
		7	154.902	119.751	0	1
		8	150.875	122.062	0	0
		9	152.333	119.25	0	0
track #	7
		t	x	y	z	virtual
		0	149.571	119.5	0	0
		1	150	121	0	0
		2	149.875	120.564	0	1
		3	148.5	117.5	0	0
		4	147.6	117.2	0	0
		5	152	118.333	0	0
		6	148	122	0	0
		7	148.25	122.75	0	0
		8	148.5	118.5	0	0
		9	148	120.556	0	0
		10	149.423	118.654	0	0
		11	148.5	118	0	0
		12	149.5	119.5	0	0
		13	149.2	120	0	0
		14	149	120	0	0
		15	150.333	119.111	0	0
		16	150.167	118.833	0	0
		17	151.5	119.5	0	0
		18	151	121	0	0
		19	150.833	122.944	0	0
		20	151.2	126.4	0	0
		21	152.5	126	0	0
		22	152.104	125.777	0	1
		23	152.104	125.777	0	1
		24	152.104	125.777	0	1
		25	148.5	120.278	0	0
		26	149.008	121.054	0	1
		27	150.2	120.4	0	0
track #	8
		t	x	y	z	virtual
		0	113.75	140.875	0	0
		1	115.5	140	0	0
		2	112.5	143.5	0	0
		3	113	142.5	0	0
		4	113.429	142.857	0	0
		5	112.438	142.25	0	0
		6	112.438	142.75	0	0
		7	112.111	142.222	0	0
		8	112	143.2	0	0
		9	111.5	142.5	0	0
		10	112.667	142.333	0	0
		11	112.222	139.111	0	0
		12	112.6	137.2	0	0
		13	110.615	137.231	0	0
		14	111.75	136.5	0	0
		15	112	137.5	0	0
		16	110.5	134	0	0
		17	110	134	0	0
		18	110.255	134.268	0	1
		19	110.255	134.268	0	1
		20	106.5	130	0	0
		21	107	130.5	0	0
		22	105	130.5	0	0
		23	106	131	0	0
		24	105.882	130.864	0	1
		25	105.882	130.864	0	1
		26	105.882	130.864	0	1
		27	109.667	130.333	0	0
track #	9
		t	x	y	z	virtual
		0	120	149	0	0
		1	119.286	148.786	0	0
		2	119.071	149.143	0	0
		3	120.067	148.2	0	0
		4	119.817	148.445	0	1
		5	123.643	145.357	0	0
		6	123.059	147.176	0	0
		7	124.8	146.1	0	0
		8	125.2	147.1	0	0
		9	124.8	145.1	0	0
		10	125.5	143.5	0	0
		11	126.4	142.8	0	0
		12	123.556	144.667	0	0
		13	128.4	144.2	0	0
		14	125.333	139.667	0	0
		15	123.125	138.25	0	0
		16	122.667	137.333	0	0
		17	121.071	137.643	0	0
		18	120.333	136.889	0	0
		19	117	134	0	0
		20	116.5	137	0	0
		21	117	137.286	0	0
		22	121.333	135.667	0	0
		23	120.093	136.056	0	1
		24	120.093	136.056	0	1
		25	121.5	136.5	0	0
		26	121.234	136.416	0	1
		27	121.234	136.416	0	1
		28	121	137	0	0
track #	10
		t	x	y	z	virtual
		0	112.643	156.786	0	0
		1	111.5	158	0	0
		2	110.5	158	0	0
		3	112.333	158.667	0	0
		4	111.643	157.571	0	0
		5	113.4	155.8	0	0
		6	112.4	157.2	0	0
		7	112.5	158	0	0
		8	112.5	157	0	0
		9	114.947	155.474	0	0
		10	113.5	157.5	0	0
		11	112.5	156.5	0	0
		12	112.333	158.111	0	0
		13	112.48	157.697	0	1
		14	109.111	159.556	0	0
		15	113	158	0	0
		16	113.286	157.571	0	0
		17	113.5	156.278	0	0
		18	113.097	153.29	0	0
		19	111.056	157.611	0	0
		20	113.312	155.625	0	0
		21	110	157.5	0	0
		22	114.933	155.667	0	0
		23	114.158	155.842	0	0
		24	112.75	155.75	0	0
		25	113.423	154.5	0	0
		26	115.107	155.107	0	0
		27	114.364	154.591	0	0
		28	115.417	155.083	0	0
		29	112.88	156.44	0	0
		30	114.241	156.31	0	0
		31	113.381	154.857	0	0
		32	114.083	156.083	0	0
		33	114.25	151.188	0	0
		34	113.571	151.286	0	0
		35	113.833	152.833	0	0
		36	113.909	154.364	0	0
		37	117.333	157.333	0	0
		38	118.714	158	0	0
		39	118.556	157.667	0	0
		40	118.408	157.626	0	1
		41	119	156	0	0
		42	120.8	157	0	0
		43	121.765	160.412	0	0
		44	121.333	158.111	0	0
		45	121.833	159.167	0	0
		46	121.69	158.97	0	1
		47	121	160.286	0	0
		48	121.889	161.667	0	0
		49	121.692	161.166	0	1
		50	121.692	161.166	0	1
		51	121	163.5	0	0
		52	121.131	163.059	0	1
		53	121.131	163.059	0	1
		54	121.131	163.059	0	1
		55	122.5	164	0	0
		56	122.923	163.462	0	0
		57	122	164	0	0
		58	122	162.2	0	0
		59	122.143	162.071	0	0
		60	122.941	161.882	0	0
		61	122	161.423	0	0
		62	120.636	158.909	0	0
		63	121.083	159.672	0	1
		64	122.5	159.5	0	0
		65	126.8	157.2	0	0
		66	124.357	156.214	0	0
		67	125.909	158.364	0	0
		68	127	159	0	0
		69	126.588	158.682	0	1
		70	127.857	160.571	0	0
		71	128.714	162	0	0
		72	128.367	161.439	0	1
		73	128.367	161.439	0	1
		74	129.5	163	0	0
		75	129.333	163.667	0	0
		76	129.32	163.4	0	1
		77	129.32	163.4	0	1
		78	124.5	163.5	0	0
		79	125.409	163.481	0	1
		80	124.5	162.5	0	0
		81	124.752	162.772	0	1
		82	124	160.5	0	0
		83	125.583	156.417	0	0
		84	123.333	161.917	0	0
		85	123	162.5	0	0
		86	123.246	161.996	0	1
		87	122.5	161	0	0
		88	122.713	161.284	0	1
		89	122.713	161.284	0	1
		90	122.713	161.284	0	1
		91	121	164	0	0
		92	120.429	165.714	0	0
		93	120.714	167	0	0
		94	122	164.5	0	0
		95	121.628	165.062	0	1
		96	121.5	165.5	0	0
		97	121.537	165.375	0	1
		98	121.6	167.2	0	0
		99	121	167	0	0
		100	121.166	166.909	0	1
		101	119	171	0	0
		102	119.618	169.833	0	1
		103	121.5	165	0	0
		104	120.963	166.378	0	1
		105	120.5	167	0	0
		106	121.5	167	0	0
		107	121.5	163	0	0
		108	121.545	161.636	0	0
		109	120	167	0	0
		110	122.889	163.667	0	0
		111	123.333	164.667	0	0
		112	124	165	0	0
		113	121	166.5	0	0
		114	121.775	166.035	0	1
		115	121.929	165.429	0	0
		116	123.667	164.444	0	0
		117	123.5	165	0	0
		118	124.5	164	0	0
		119	121	165.308	0	0
		120	121.909	165.011	0	1
		121	124.458	161.917	0	0
		122	125.571	161.343	0	0
		123	125.047	161.758	0	1
		124	125.833	164.333	0	0
		125	125.5	161.643	0	0
		126	129	164	0	0
		127	124.5	161.2	0	0
		128	125.501	161.852	0	1
		129	126.5	164.5	0	0
		130	122.6	165.067	0	0
		131	121.25	164	0	0
		132	121.083	160.833	0	0
		133	120.909	161.364	0	0
		134	121.111	166.333	0	0
		135	121.087	164.951	0	1
		136	121.087	164.951	0	1
		137	122.286	164	0	0
		138	122.833	164.833	0	0
		139	122.619	164.652	0	1
		140	122.619	164.652	0	1
		141	122.619	164.652	0	1
		142	121.333	157.667	0	0
		143	121.514	158.651	0	1
		144	121.514	158.651	0	1
		145	120.364	158.091	0	0
track #	11
		t	x	y	z	virtual
		0	112.75	149	0	0
		1	112.882	146.176	0	0
		2	112.844	146.997	0	1
		3	112	150	0	0
		4	112.241	149.142	0	1
		5	112.241	149.142	0	1
		6	112.241	149.142	0	1
		7	110.4	149.2	0	0
		8	111	149.5	0	0
		9	111	147.5	0	0
		10	113.125	148.125	0	0
		11	112.512	148.102	0	1
		12	112	148	0	0
		13	115.133	147.267	0	0
		14	117.143	148.905	0	0
		15	117.312	147.188	0	0
		16	117.158	147.842	0	0
		17	116.364	148.091	0	0
		18	116.5	148	0	0
		19	118.333	148.667	0	0
		20	118.667	147.667	0	0
		21	119.125	148.875	0	0
		22	119	151.5	0	0
		23	118.979	150.672	0	1
		24	119.833	155.833	0	0
track #	12
		t	x	y	z	virtual
		0	140.4	86.2	0	0
		1	139.636	87.0909	0	0
		2	138.727	88.8182	0	0
		3	137.5	89.5	0	0
		4	137.8	90.4	0	0
		5	137.841	90.0417	0	1
		6	137.841	90.0417	0	1
		7	137.841	90.0417	0	1
		8	138.5	88	0	0
track #	13
		t	x	y	z	virtual
		0	139.722	95.8889	0	0
		1	139.722	95.8889	0	1
		2	138.429	97.3214	0	0
		3	138.875	96.0417	0	0
		4	139.571	96.0952	0	0
		5	139.609	95.7826	0	0
		6	139.762	96.381	0	0
		7	139.462	97.6538	0	0
		8	139.611	96.6667	0	0
		9	140.19	96.9524	0	0
		10	139.5	97.6923	0	0
		11	139.029	98	0	0
		12	139.097	98	0	0
		13	139.697	98.2727	0	0
		14	139.5	98.5	0	0
		15	141.593	97.4815	0	0
		16	142	97.8485	0	0
		17	141.947	99.1053	0	0
		18	143.647	98.1765	0	0
		19	143.125	97.875	0	0
		20	142.033	100.6	0	0
		21	142.346	99.8603	0	1
		22	145.7	103.8	0	0
		23	140.72	101.04	0	0
		24	142.6	96.8	0	0
		25	145.5	101.5	0	0
		26	149.786	99.7857	0	0
		27	147.6	100.7	0	0
		28	146.571	99.2857	0	0
		29	146.7	97.7	0	0
		30	148.174	96.7391	0	0
		31	150.647	98.2941	0	0
		32	150.125	99.125	0	0
		33	150.04	98.7966	0	1
		34	150.04	98.7966	0	1
		35	150.111	99.6667	0	0
		36	150.286	99.4286	0	0
		37	150.5	99	0	0
		38	152.2	99.7	0	0
		39	151.5	100	0	0
		40	151.555	99.8679	0	1
		41	151.555	99.8679	0	1
		42	155.25	96	0	0
track #	14
		t	x	y	z	virtual
		0	163.333	109.667	0	0
		1	162.5	110	0	0
		2	160	108	0	0
		3	165.333	108.333	0	0
		4	161.667	108.667	0	0
		5	159.167	108.167	0	0
		6	160.072	108.287	0	1
		7	158.5	108.5	0	0
		8	156	108	0	0
		9	160	108.5	0	0
		10	159.412	109.588	0	0
		11	161.545	110.818	0	0
		12	158.667	110.867	0	0
		13	159.307	110.725	0	1
		14	159.307	110.725	0	1
		15	162.5	113	0	0
		16	159.294	113.353	0	0
		17	157.143	110	0	0
		18	156.839	111.677	0	0
		19	155.032	111.871	0	0
		20	158.421	112.053	0	0
		21	157.812	111.688	0	0
		22	156.429	108.714	0	0
		23	154.8	106.9	0	0
		24	155.1	105.8	0	0
		25	155.5	107	0	0
		26	155.408	106.81	0	1
		27	155.408	106.81	0	1
		28	155.408	106.81	0	1
		29	155.408	106.81	0	1
		30	155.408	106.81	0	1
		31	154.5	106.5	0	0
track #	15
		t	x	y	z	virtual
		0	168	102	0	0
		1	165	100	0	0
		2	165.872	100.582	0	1
		3	170	103	0	0
		4	169	103	0	0
		5	168.949	102.803	0	1
		6	170	103.5	0	0
		7	169.5	103	0	0
		8	168.6	101.8	0	0
		9	167.667	104.333	0	0
		10	165.5	106	0	0
		11	164.875	105.875	0	0
		12	164.125	106.125	0	0
		13	163	105.5	0	0
		14	164	104.5	0	0
		15	165.4	103.2	0	0
		16	165.5	105.5	0	0
		17	163	106.5	0	0
		18	161.5	105.5	0	0
		19	162.119	105.661	0	1
		20	164.167	102.167	0	0
		21	164.333	108.333	0	0
		22	164	104	0	0
		23	162	104	0	0
		24	160.25	101.375	0	0
		25	159.714	101	0	0
		26	158.286	101	0	0
		27	158.714	103	0	0
		28	159.5	104	0	0
		29	160.833	104.833	0	0
		30	165.5	105	0	0
		31	164.043	104.849	0	1
		32	166.667	106.667	0	0
		33	165.918	106.148	0	1
		34	165.918	106.148	0	1
		35	163.4	107.8	0	0
		36	162.5	108.5	0	0
		37	160	112	0	0
		38	156.333	111.667	0	0
		39	160.75	110	0	0
		40	159.6	108.8	0	0
		41	159.636	107.091	0	0
		42	160	106.647	0	0
		43	160.152	106.697	0	0
		44	158.588	110.882	0	0
		45	158.889	110.444	0	0
		46	159.333	111.556	0	0
		47	155	111	0	0
		48	156.333	109.111	0	0
		49	156	109	0	0
		50	154.714	109	0	0
		51	154.167	106.25	0	0
		52	153.533	105.867	0	0
		53	150	106.8	0	0
		54	150.909	106.364	0	0
track #	16
		t	x	y	z	virtual
		0	159.615	92.3846	0	0
		1	161.962	94.6154	0	0
		2	160.667	94.2222	0	0
		3	162.467	94.3333	0	0
		4	163.385	94.8462	0	0
		5	165.273	96.5455	0	0
		6	167.2	96.6	0	0
		7	167.4	97.2	0	0
		8	167.455	95.1818	0	0
		9	167.273	94.7727	0	0
		10	168.789	94.2632	0	0
		11	167.654	95.8846	0	0
		12	168.222	96	0	0
		13	168.769	96.2308	0	0
		14	167.125	98.875	0	0
		15	164.133	95.4667	0	0
		16	165	93	0	0
		17	165.111	95.6667	0	0
		18	164.222	99.1111	0	0
		19	164.812	97.6875	0	0
		20	165.5	98	0	0
		21	164.636	99.5455	0	0
		22	161.5	98	0	0
		23	162	96.5	0	0
		24	162	93.05	0	0
		25	160.429	91.2857	0	0
		26	157.5	92.5	0	0
		27	156.2	91.6	0	0
		28	158.333	89.6667	0	0
		29	157.909	90.2823	0	1
		30	156.5	91.5	0	0
		31	159.667	92.3333	0	0
		32	158.878	91.9966	0	1
		33	158	96.2	0	0
		34	157.5	96	0	0
		35	159.8	97	0	0
		36	161.4	92	0	0
		37	160.143	98.5714	0	0
		38	161.773	96.7273	0	0
		39	161.359	96.8262	0	1
		40	161.583	101.25	0	0
		41	162	101	0	0
		42	161.4	101.8	0	0
		43	161.532	101.49	0	1
		44	158.643	103.214	0	0
		45	159.385	102.615	0	0
		46	160.353	104.118	0	0
		47	160	106	0	0
		48	160	105	0	0
		49	162.714	107	0	0
		50	159.875	107.125	0	0
		51	160.167	107.167	0	0
		52	161.714	108	0	0
		53	162.462	104.923	0	0
		54	160.571	105.476	0	0
		55	157.913	106.565	0	0
		56	160.192	106.231	0	0
		57	158.84	106.4	0	0
		58	159.71	105.516	0	0
		59	160	104.5	0	0
		60	159.926	104.926	0	0
		61	161.5	109.7	0	0
		62	160	110.5	0	0
		63	160.5	111.5	0	0
		64	160.443	111.038	0	1
		65	160.443	111.038	0	1
		66	158.429	109.714	0	0
		67	159	109	0	0
		68	158.947	109.268	0	1
		69	157.833	112.5	0	0
		70	159	113	0	0
		71	158.758	112.595	0	1
		72	162	111	0	0
		73	161.8	111.4	0	0
		74	161.593	111.416	0	1
		75	161.593	111.416	0	1
		76	163	115	0	0
		77	162.734	114.323	0	1
		78	160	114.5	0	0
		79	160.5	115	0	0
		80	160.889	114.333	0	0
		81	160.799	114.479	0	1
		82	160.799	114.479	0	1
		83	160.799	114.479	0	1
		84	161.286	114	0	0
		85	160.25	113.417	0	0
		86	159.8	118.4	0	0
		87	160.003	117.034	0	1
		88	161.8	114.4	0	0
		89	161.333	115.333	0	0
		90	160.5	116.5	0	0
		91	161.2	116.2	0	0
		92	159.667	118.667	0	0
		93	160.066	117.959	0	1
		94	161.125	118.875	0	0
		95	162.333	119.667	0	0
		96	163	119.5	0	0
		97	161.5	120	0	0
		98	162.333	120.889	0	0
		99	161	121	0	0
		100	162	122	0	0
		101	161.667	120.333	0	0
		102	161	120.5	0	0
		103	161.202	120.562	0	1
		104	163	119.286	0	0
		105	162.5	119.5	0	0
		106	157.933	117.867	0	0
		107	159.235	118.345	0	1
		108	161.667	116.5	0	0
		109	163	117.5	0	0
		110	163.167	118.833	0	0
		111	162	119.8	0	0
		112	162.272	119.405	0	1
		113	162.667	117.333	0	0
		114	163	117.75	0	0
		115	162.873	117.8	0	1
		116	161	119.5	0	0
		117	161.534	119.015	0	1
		118	161.534	119.015	0	1
		119	161.534	119.015	0	1
		120	161.534	119.015	0	1
		121	162	115	0	0
		122	161.948	115.452	0	1
		123	161.948	115.452	0	1
		124	162.5	121	0	0
track #	17
		t	x	y	z	virtual
		0	107.8	82.6	0	0
		1	110.5	84.2	0	0
		2	108.765	81.6471	0	0
		3	108.111	82.2222	0	0
		4	105.5	85	0	0
		5	107	87	0	0
		6	108	86.5	0	0
		7	108.6	86.8	0	0
		8	107.5	86.5	0	0
		9	106.5	87.5	0	0
		10	105.5	88.5	0	0
		11	106	90.2857	0	0
		12	105.967	89.6731	0	1
		13	102.571	85.7143	0	0
		14	104	86.2857	0	0
		15	104	87	0	0
		16	103.963	86.8416	0	1
		17	101.5	88	0	0
		18	102.202	87.6696	0	1
		19	105	90	0	0
		20	105.5	90	0	0
		21	101	89	0	0
		22	103.636	93.0909	0	0
		23	103.22	91.99	0	1
		24	104.75	94.125	0	0
		25	104	94.5	0	0
		26	103.667	97.6667	0	0
		27	103	98.5	0	0
		28	101.556	96.1111	0	0
		29	100.909	94.6364	0	0
		30	100.583	94.75	0	0
		31	99.875	94.125	0	0
		32	99.875	96.875	0	0
		33	99.1818	99.8182	0	0
		34	99.7143	101	0	0
		35	98	99	0	0
		36	98.3333	99.75	0	0
		37	99.5	96	0	0
		38	99.875	92.875	0	0
		39	99.7	91.7	0	0
		40	97.875	92.875	0	0
		41	98.3333	93.3333	0	0
		42	99	94.7143	0	0
		43	99	95	0	0
		44	98.6154	95.3846	0	0
		45	100.667	94.1111	0	0
		46	102.667	93.3333	0	0
		47	103.818	93.4545	0	0
		48	105.167	93	0	0
		49	105	92.5	0	0
		50	103.714	92	0	0
		51	106.5	92.5	0	0
		52	107.5	92.5	0	0
		53	107	90.5	0	0
		54	107.167	93.1667	0	0
		55	109.714	92.5	0	0
		56	109.8	93	0	0
		57	110.714	94	0	0
		58	110.375	92.75	0	0
		59	108	92.2	0	0
		60	107.286	89.4286	0	0
		61	104	90.8	0	0
		62	103.778	92.4444	0	0
		63	106.667	94.1111	0	0
		64	107	95	0	0
		65	105.25	92.25	0	0
		66	105.833	89.8333	0	0
		67	105.5	90.5	0	0
		68	103.583	91.1667	0	0
		69	102.5	93.8	0	0
		70	104.5	91.5	0	0
		71	105.545	92.3636	0	0
		72	104.2	92.6	0	0
		73	101.429	94.7143	0	0
		74	102.294	94.0819	0	1
		75	102.294	94.0819	0	1
		76	102.667	99.3333	0	0
		77	101.286	101.571	0	0
track #	18
		t	x	y	z	virtual
		0	93.5	91	0	0
		1	93.9091	89.6364	0	0
		2	93	90	0	0
		3	92.6154	90.6154	0	0
		4	96.8	87.6	0	0
		5	99.8333	86.8333	0	0
		6	100.5	89	0	0
		7	99.97	88.5103	0	1
		8	96.5	86	0	0
		9	97.5	85	0	0
		10	97.6667	85.1111	0	0
		11	98.6667	84.3333	0	0
		12	100.786	82.6429	0	0
		13	100	82.2857	0	0
		14	98	80.5	0	0
		15	100.143	78.6429	0	0
		16	100.8	77.9	0	0
		17	100.485	78.3104	0	1
		18	99.6667	80.7778	0	0
		19	96.2857	78.8571	0	0
track #	19
		t	x	y	z	virtual
		0	39.7059	82.5882	0	0
		1	39.0714	83.8571	0	0
		2	39.2559	83.4882	0	1
		3	35.8333	82.8333	0	0
		4	36.5714	82.2857	0	0
		5	36.6398	82.4953	0	1
		6	36.6398	82.4953	0	1
		7	36.5	86.5	0	0
		8	36.5264	85.744	0	1
		9	36.6667	84.3333	0	0
		10	36.8	84.5	0	0
		11	36.5882	84.1176	0	0
		12	36.6346	84.2449	0	1
		13	36.6346	84.2449	0	1
		14	36.2	83.6	0	0
		15	37.5	82	0	0
		16	36.6364	82.9091	0	0
		17	37.6667	81.3333	0	0
		18	37.4155	81.7477	0	1
		19	39.8333	82.6667	0	0
		20	40.2	85.6	0	0
		21	40.2	86.4	0	0
		22	40.1141	85.9119	0	1
		23	35.5	84	0	0
		24	36.816	84.5453	0	1
		25	36.5	82	0	0
track #	20
		t	x	y	z	virtual
		0	162.5	78	0	0
		1	162.875	79.125	0	0
		2	162.766	78.7979	0	1
		3	164.5	80.5	0	0
		4	164.005	80.0138	0	1
		5	164.005	80.0138	0	1
		6	166	84.5	0	0
		7	165.5	86.5	0	0
		8	164.125	86.875	0	0
		9	164.526	86.5434	0	1
		10	161	87	0	0
		11	157.6	87.8	0	0
		12	158.857	87.5347	0	1
		13	157.2	86.4	0	0
		14	157.672	86.7236	0	1
		15	158.4	88.8	0	0
		16	161.5	88	0	0
		17	160.557	88.0593	0	1
		18	161	89	0	0
		19	159.462	90.1538	0	0
		20	159	88.7143	0	0
		21	161.5	90.5	0	0
		22	163	89	0	0
		23	162.286	90	0	0
		24	160	86.5	0	0
		25	160.66	87.4419	0	1
		26	162.333	89.6667	0	0
		27	162.5	84	0	0
		28	164.286	83	0	0
		29	163.667	81.1111	0	0
		30	164.5	81	0	0
		31	160.111	79.2222	0	0
		32	158.714	79	0	0
		33	159.875	84.125	0	0
		34	159	87	0	0
		35	159.215	85.7816	0	1
		36	159.215	85.7816	0	1
		37	160.8	91	0	0
		38	165.5	89	0	0
		39	164.112	89.2817	0	1
		40	167.25	86.5	0	0
		41	165.773	85.6364	0	0
		42	166.333	86	0	0
		43	167.615	85.4615	0	0
		44	168.194	84.5161	0	0
		45	168.609	85.5652	0	0
		46	165.462	86.1538	0	0
		47	165.588	88.4118	0	0
		48	167.286	91.1429	0	0
		49	164.909	91.6364	0	0
		50	166	86	0	0
		51	164	87.5	0	0
		52	164.527	87.4965	0	1
		53	164.527	87.4965	0	1
		54	164.527	87.4965	0	1
		55	164.527	87.4965	0	1
		56	164.527	87.4965	0	1
		57	165.167	91.8333	0	0
		58	163	92	0	0
track #	21
		t	x	y	z	virtual
		0	67.1667	71.8333	0	0
		1	67.1667	71.8333	0	1
		2	66.0667	73.6	0	0
		3	64.6	77.2	0	0
		4	65	77	0	0
		5	61.5833	79.1667	0	0
		6	62.8333	79	0	0
		7	62.5	74.5	0	0
		8	61.4	79.8	0	0
		9	61.4444	77.7778	0	0
		10	59	78.5	0	0
		11	62.5385	78.8462	0	0
		12	63.5	77.5	0	0
		13	60.9091	77.6364	0	0
		14	60.6	79.0667	0	0
		15	61.2778	78.3333	0	0
		16	61.1111	80.6667	0	0
		17	59.8889	81.3333	0	0
		18	60	82.2	0	0
		19	60.2857	82	0	0
		20	58.6667	83.3333	0	0
		21	59.4	83.2	0	0
		22	58.25	85.0833	0	0
		23	57	89.5	0	0
		24	57.3	85.7	0	0
		25	59.1667	86.0833	0	0
		26	58.6459	86.1677	0	1
		27	58.6459	86.1677	0	1
		28	53.5	83	0	0
		29	52	83.5	0	0
		30	51.125	82.875	0	0
		31	49.5	81	0	0
		32	50.5	81	0	0
		33	49.5	79	0	0
		34	49.1111	79.5556	0	0
		35	48.1667	78.1667	0	0
		36	44.8333	75.8333	0	0
		37	45.8758	76.6133	0	1
		38	45.6667	75.5556	0	0
		39	45.7263	75.8572	0	1
		40	45.7263	75.8572	0	1
		41	41.5	79	0	0
		42	40	78.5	0	0
		43	40.2	79.6667	0	0
		44	39.5	79.5	0	0
		45	38.1667	79.25	0	0
		46	38.6154	80.3846	0	0
		47	40.3333	80.5333	0	0
		48	40.7647	80.2941	0	0
		49	42	80.1538	0	0
		50	41.4	79.2	0	0
		51	41.4493	79.486	0	1
		52	44.1111	77.2222	0	0
		53	43	76.2857	0	0
		54	43	75	0	0
		55	44.7692	75.2308	0	0
		56	43.5385	75.3077	0	0
		57	43.7479	75.3073	0	1
		58	43.7479	75.3073	0	1
		59	43.7479	75.3073	0	1
		60	43.7479	75.3073	0	1
		61	44.125	70.125	0	0
track #	22
		t	x	y	z	virtual
		0	58.5882	84.0588	0	0
		1	60	79.5	0	0
		2	60.1111	79.6667	0	0
		3	60.1667	80.6667	0	0
		4	56.1071	79.5357	0	0
		5	57.2484	79.8039	0	1
		6	56.6667	78.3333	0	0
		7	58.6667	77.6667	0	0
		8	58.8571	74.9286	0	0
		9	58.6536	75.7979	0	1
		10	58.6536	75.7979	0	1
		11	53.3333	76.5556	0	0
		12	52.5	76	0	0
		13	52.8333	76.1667	0	0
		14	51.5	74.5	0	0
		15	53	73.5	0	0
		16	52.6847	73.9196	0	1
		17	57	71	0	0
		18	55.7692	71.8327	0	1
		19	55.7692	71.8327	0	1
		20	55.7692	71.8327	0	1
		21	52.8	68.4	0	0
track #	23
		t	x	y	z	virtual
		0	51	80.75	0	0
		1	52.2857	78.1429	0	0
		2	53.5	77	0	0
		3	55.0667	81.2667	0	0
		4	54.4903	80.2045	0	1
		5	51.6429	78.7857	0	0
		6	51.875	75.875	0	0
		7	50.3333	77.3333	0	0
		8	47.8333	75.1667	0	0
		9	46.5	75.7143	0	0
		10	46.8824	77.3529	0	0
		11	46.9511	76.8879	0	1
		12	46.6	73.2	0	0
		13	46.7001	74.2519	0	1
		14	46.7001	74.2519	0	1
		15	46.6667	73.3333	0	0
		16	47	72	0	0
		17	47.9167	72.0833	0	0
		18	48.3636	69.4545	0	0
		19	47	68.8	0	0
		20	44.4	69.6	0	0
		21	44.8421	68.8421	0	0
		22	44.9543	69.0264	0	1
		23	45.1667	68.5	0	0
		24	45.8182	68.4545	0	0
		25	45.5	68.5	0	0
		26	47.2308	68.6154	0	0
		27	46.7465	68.5833	0	1
		28	46.7465	68.5833	0	1
		29	53	70	0	0
		30	48.4	69.1333	0	0
		31	48.5	69.7143	0	0
		32	48.7417	69.5963	0	1
		33	48.7417	69.5963	0	1
		34	52.8333	69.1667	0	0
		35	54.125	69.125	0	0
		36	56.5	68.5	0	0
		37	56	69	0	0
		38	55.9033	68.9109	0	1
		39	55.9033	68.9109	0	1
		40	56	69	0	0
		41	55.3333	68.3333	0	0
		42	56.5	70.5	0	0
		43	56	71	0	0
		44	55.1111	70.3333	0	0
		45	54.4	69.2	0	0
track #	24
		t	x	y	z	virtual
		0	193.6	73.2	0	0
		1	197	75	0	0
		2	197.667	74.6667	0	0
		3	194.667	72.3333	0	0
		4	195.222	72.4444	0	0
		5	195.269	72.5982	0	1
		6	196	71	0	0
		7	195.792	71.4558	0	1
		8	193.667	71.3333	0	0
		9	198.286	74.5714	0	0
		10	198.5	75	0	0
		11	194.889	74.3333	0	0
		12	198.083	74.0833	0	0
		13	197.5	75	0	0
		14	195.786	75.1429	0	0
		15	193.714	75.4286	0	0
		16	195	74.5	0	0
		17	194.286	74.5714	0	0
		18	194.444	74.6175	0	1
		19	194.444	74.6175	0	1
		20	194.444	74.6175	0	1
		21	200.5	74	0	0
		22	196.667	73.6667	0	0
		23	198	74	0	0
		24	195.8	75.4	0	0
		25	198.125	74.5	0	0
		26	196.875	75.125	0	0
		27	196.8	74.6	0	0
		28	199.167	73.6667	0	0
track #	25
		t	x	y	z	virtual
		0	184.5	80	0	0
		1	185	80	0	0
		2	184.855	80	0	1
		3	187.5	76.5	0	0
		4	186.744	77.4999	0	1
		5	186	75	0	0
		6	184.5	74	0	0
		7	184.988	74.4886	0	1
		8	184.988	74.4886	0	1
		9	184.988	74.4886	0	1
		10	188.5	81	0	0
		11	188.005	80.0814	0	1
		12	186.8	79.4	0	0
		13	187.5	77.3333	0	0
		14	186	73.5	0	0
		15	188	75	0	0
		16	187.543	74.936	0	1
		17	187.543	74.936	0	1
		18	189.667	69.3333	0	0
		19	187	73.6429	0	0
		20	187.333	77.1111	0	0
		21	190	79.5	0	0
		22	189.222	79.8333	0	0
		23	189.125	79.125	0	0
		24	189.5	81.5	0	0
		25	190.167	82	0	0
		26	190.5	79	0	0
track #	26
		t	x	y	z	virtual
		0	178.75	76.25	0	0
		1	178.5	78.8529	0	0
		2	178.152	78.9394	0	0
		3	177.697	79	0	0
		4	177.727	78.697	0	0
		5	178.605	78.3947	0	0
		6	178.839	78.1935	0	0
		7	179.242	78.0303	0	0
		8	178.833	78.8667	0	0
		9	179.417	77.8056	0	0
		10	179.485	77.5455	0	0
		11	181.2	78.2667	0	0
		12	177.844	77.5	0	0
		13	178	76.1765	0	0
		14	179.615	77.6154	0	0
		15	177.296	76.1481	0	0
		16	180.154	76.3846	0	0
		17	179.579	76.5789	0	0
		18	180.125	75.8125	0	0
		19	178.286	77	0	0
		20	179.125	77.125	0	0
		21	179.333	76.9167	0	0
		22	179.375	77.25	0	0
		23	178.5	77.5	0	0
		24	178.556	77.6667	0	0
		25	179.429	77.2857	0	0
		26	178.842	78.5789	0	0
		27	179.158	78.1579	0	0
		28	179	77.5	0	0
		29	179.286	77.5	0	0
		30	179.471	76.3529	0	0
		31	178.5	78	0	0
		32	179	78	0	0
		33	178.536	78.4286	0	0
		34	179.345	76	0	0
		35	179.786	77.7143	0	0
		36	178.692	76.0769	0	0
		37	177.878	75.3415	0	0
		38	179.167	76.0833	0	0
		39	177.927	77.9024	0	0
		40	178.967	75.3667	0	0
		41	177.083	80.3611	0	0
		42	177.558	79.0979	0	1
		43	174.5	76	0	0
		44	176	77	0	0
		45	175.417	75.25	0	0
		46	174.889	77.6667	0	0
		47	175.072	77.117	0	1
		48	176.158	74.8421	0	0
		49	177	74.8571	0	0
		50	175	77.4118	0	0
		51	173.321	75.5357	0	0
		52	175.118	76.4118	0	0
		53	174	73.4074	0	0
		54	174.441	73.3824	0	0
		55	174.7	73.3	0	0
		56	175.115	73.0385	0	0
		57	176.952	75.1429	0	0
		58	176.81	75.0952	0	0
		59	177.636	75.9091	0	0
		60	179.6	77.4	0	0
		61	179.81	76.0952	0	0
		62	178.652	75.7826	0	0
		63	178.5	75.2222	0	0
		64	178.5	75	0	0
		65	178	75	0	0
		66	177.688	77.3125	0	0
		67	177.875	78.125	0	0
		68	178.852	76.5185	0	0
		69	179.212	77.2424	0	0
		70	178.548	76.0645	0	0
		71	177.774	75.7419	0	0
		72	174.615	75.6154	0	0
		73	173.2	75.4	0	0
		74	172.364	73.0909	0	0
		75	171.2	74.5	0	0
		76	173.4	76.6	0	0
		77	174.7	75.2	0	0
		78	172.25	75.625	0	0
		79	172.803	75.5641	0	1
		80	172.803	75.5641	0	1
		81	172.803	75.5641	0	1
		82	172.803	75.5641	0	1
		83	172.803	75.5641	0	1
		84	167.5	78.5	0	0
		85	168.667	81.3333	0	0
track #	27
		t	x	y	z	virtual
		0	171.167	78.1667	0	0
		1	171	77	0	0
		2	172.273	74.4545	0	0
		3	172	75	0	0
		4	171.125	74.125	0	0
		5	170.545	73.3636	0	0
		6	169	76	0	0
		7	171.143	75.7143	0	0
		8	170.6	77.2	0	0
		9	167.875	74.875	0	0
		10	166.5	76.5	0	0
		11	165.4	76.4	0	0
		12	168	77	0	0
		13	165.091	79.2727	0	0
		14	167.25	80	0	0
		15	167.3	80.3	0	0
		16	167.571	80.2857	0	0
		17	168.833	81.1667	0	0
		18	166.364	82.9091	0	0
		19	164.643	83.7857	0	0
		20	163.643	83.5714	0	0
		21	163.833	80.1667	0	0
		22	161	79.5	0	0
		23	159.333	77.6667	0	0
		24	160	77	0	0
		25	159.5	76.5	0	0
		26	159.646	76.7501	0	1
		27	160.333	74.4444	0	0
		28	156.333	76.3333	0	0
		29	158.875	73.125	0	0
		30	159	72	0	0
		31	156	73.8	0	0
		32	153.875	74.125	0	0
		33	153	74	0	0
		34	153.488	73.9803	0	1
		35	156.5	73.5	0	0
		36	156	72.5	0	0
		37	155.898	72.8243	0	1
		38	153.333	72.3333	0	0
track #	28
		t	x	y	z	virtual
		0	141.304	68.913	0	0
		1	141.333	68.6667	0	0
		2	142.333	68.2667	0	0
		3	142.444	67.7778	0	0
		4	141.647	67.4706	0	0
		5	141	67.6667	0	0
		6	143.552	66.4483	0	0
		7	143.81	66.5714	0	0
		8	142.9	67.65	0	0
		9	142.875	67.0625	0	0
		10	142.706	66.4118	0	0
		11	142.222	66.2778	0	0
		12	142.385	65.6154	0	0
		13	142.588	65.3529	0	0
		14	142.583	65.8333	0	0
		15	142.364	65.0909	0	0
		16	142.706	65.4118	0	0
		17	142.6	64.6	0	0
		18	143.833	64.6667	0	0
		19	144.619	64.381	0	0
		20	142.5	65.5	0	0
		21	143.154	65	0	0
		22	142.923	64.5385	0	0
		23	142.643	65.2143	0	0
		24	143.786	64.1429	0	0
		25	144.111	65.4444	0	0
		26	143.5	65.125	0	0
		27	141.5	65.2778	0	0
		28	142.667	64.5556	0	0
		29	143.444	64.3333	0	0
		30	143.5	65.3333	0	0
		31	142.615	65.3846	0	0
		32	142.714	65.6429	0	0
		33	141.45	63.35	0	0
		34	142.5	66	0	0
		35	143.222	65.5556	0	0
		36	142.923	66.6923	0	0
		37	141.833	66.5833	0	0
		38	142.333	66.25	0	0
		39	142.231	66.5385	0	0
		40	142.562	66.75	0	0
		41	142.091	66.3636	0	0
		42	142.615	67	0	0
		43	142.462	66.3846	0	0
		44	142.267	66.5333	0	0
		45	142.889	66.8889	0	0
		46	142.947	66.8947	0	0
		47	142.294	66.4706	0	0
		48	142.6	65.6	0	0
		49	142.111	65.6667	0	0
		50	142.917	65.75	0	0
		51	143.308	65.7692	0	0
		52	143.364	66.0909	0	0
		53	144.947	65.8947	0	0
		54	142.8	67.6	0	0
		55	144.5	65	0	0
		56	144.143	65.7143	0	0
		57	144.5	66.2	0	0
		58	144	66.7143	0	0
		59	144.462	65	0	0
		60	144.889	63.6667	0	0
		61	145.714	63.9286	0	0
		62	145.25	66.0833	0	0
		63	145.125	66.25	0	0
		64	146.067	65.7333	0	0
		65	145.882	68.2941	0	0
		66	145.862	67.5881	0	1
		67	147.5	65.5	0	0
		68	146.667	66.3333	0	0
		69	145.235	66.6471	0	0
		70	143.833	66.3333	0	0
		71	142.533	66.3333	0	0
		72	143.054	66.35	0	1
		73	143.5	66.5	0	0
		74	143.373	66.4572	0	1
		75	142.625	67.25	0	0
		76	142.838	67.0239	0	1
		77	144.5	66	0	0
		78	144.026	66.292	0	1
		79	143	65.5	0	0
		80	143	66.2857	0	0
		81	143.083	66.126	0	1
		82	143	66	0	0
		83	143.333	67.6667	0	0
		84	143.667	66.8333	0	0
		85	143	67.25	0	0
		86	143.4	67.2	0	0
		87	143	67	0	0
		88	143	67.2857	0	0
		89	144	67	0	0
		90	142.667	66.6667	0	0
		91	143	66	0	0
		92	143	66	0	0
		93	144	65.5	0	0
		94	143	68.2	0	0
		95	143.204	67.4757	0	1
		96	143.204	67.4757	0	1
		97	142.5	67.5	0	0
		98	144	68.5	0	0
		99	144.333	67.6667	0	0
		100	141.667	66.6667	0	0
		101	142.369	66.9968	0	1
		102	141.875	69.125	0	0
		103	144.2	65.4	0	0
		104	141.333	68.1667	0	0
		105	144.8	65.6	0	0
		106	144.1	67	0	0
		107	144.07	66.7659	0	1
		108	144.5	67.5	0	0
		109	145.5	66	0	0
		110	145.18	66.3681	0	1
		111	145.18	66.3681	0	1
		112	145.636	66.2727	0	0
		113	145	66.75	0	0
		114	145.153	66.6225	0	1
		115	145.153	66.6225	0	1
		116	145.153	66.6225	0	1
		117	145.153	66.6225	0	1
		118	143.5	66.5	0	0
		119	145	67	0	0
		120	144.643	66.8678	0	1
		121	146	68	0	0
		122	145.614	67.6783	0	1
		123	143.5	69	0	0
		124	144.103	68.6231	0	1
		125	144.103	68.6231	0	1
		126	144.103	68.6231	0	1
		127	144.103	68.6231	0	1
		128	144.103	68.6231	0	1
		129	139	71	0	0
		130	139.478	70.7773	0	1
		131	141.667	68.3333	0	0
track #	29
		t	x	y	z	virtual
		0	154.182	82.5455	0	0
		1	153.833	81.1667	0	0
		2	155.125	79.5	0	0
		3	154.909	82.3636	0	0
		4	155	83.0833	0	0
		5	154.8	82	0	0
		6	154.847	82.1977	0	1
		7	154.167	83.8333	0	0
		8	152.5	83.5	0	0
		9	155	81.5	0	0
		10	155.167	82	0	0
		11	154.959	82.017	0	1
		12	150.5	79.5	0	0
track #	30
		t	x	y	z	virtual
		0	131.6	64.1	0	0
		1	131.375	64	0	0
		2	131.312	62.9375	0	0
		3	131.5	62.7143	0	0
		4	131.583	63.25	0	0
		5	131.385	62.7692	0	0
		6	131.467	62.8667	0	0
		7	131.636	63.0909	0	0
		8	131	63	0	0
		9	131.714	62.8571	0	0
		10	131.615	63.3846	0	0
		11	131.5	62.7778	0	0
		12	131.667	62.9167	0	0
		13	131.882	62.8235	0	0
		14	132.5	62.7143	0	0
		15	132	62.625	0	0
		16	131.824	62.9412	0	0
		17	132	62.5	0	0
		18	131.789	62.9474	0	0
		19	131.867	62.4667	0	0
		20	132	62.5	0	0
		21	132.385	62.6154	0	0
		22	132.4	62.6	0	0
		23	132.385	62.3846	0	0
		24	132.143	62.2857	0	0
		25	132.4	62.4	0	0
		26	132.5	62.5	0	0
		27	131.929	62.7143	0	0
		28	131.643	62.7143	0	0
		29	132.158	62.8421	0	0
		30	131.8	63	0	0
		31	132.125	63.25	0	0
		32	131.8	63.3	0	0
		33	131.417	62.75	0	0
		34	132.231	62.7692	0	0
		35	131.917	62.8333	0	0
		36	132.286	62.3571	0	0
		37	132	62.5	0	0
		38	132.636	62.5455	0	0
		39	132.25	61.6667	0	0
		40	132.091	62.6364	0	0
		41	132.091	62.3636	0	0
		42	132.267	62.3333	0	0
		43	132.385	62.6154	0	0
		44	132.364	62.4545	0	0
		45	132.25	62.6667	0	0
		46	132.3	62.7	0	0
		47	132.385	62.6154	0	0
		48	132.067	63.0667	0	0
		49	132.5	63.2	0	0
		50	132	63.6923	0	0
		51	132.2	63.5	0	0
		52	132.286	63.5	0	0
		53	132.167	63.1667	0	0
		54	132.2	63.6	0	0
		55	132.182	63.4545	0	0
		56	132.5	63.2	0	0
		57	132.267	63.4	0	0
		58	132.462	63.5385	0	0
		59	132.2	63	0	0
		60	132	63.875	0	0
		61	132	63.3333	0	0
		62	132.25	63	0	0
		63	132.333	63.25	0	0
		64	132.5	63.2	0	0
		65	132	63.5	0	0
		66	131.875	64.125	0	0
		67	132.5	63	0	0
		68	131.636	64.0909	0	0
		69	132.091	63.6364	0	0
		70	132	63	0	0
		71	131.8	63.6	0	0
		72	132.571	63.5	0	0
		73	131.833	63.1667	0	0
		74	132.778	63.5556	0	0
		75	132.5	64.2222	0	0
		76	132.6	63.6	0	0
		77	132.125	63.125	0	0
		78	131.8	64.8	0	0
		79	131.588	65.1176	0	0
		80	131.5	64.5	0	0
		81	131.588	63.3529	0	0
		82	131.857	63	0	0
		83	131.714	63.3571	0	0
		84	131.5	63.8	0	0
		85	131.875	64.125	0	0
		86	132	64	0	0
		87	131.273	63.7273	0	0
		88	131.615	63.4615	0	0
		89	131.385	63	0	0
		90	132	63.5	0	0
		91	131.5	64.4	0	0
		92	131.611	65.8889	0	0
		93	131.25	65.25	0	0
		94	131.636	63.9091	0	0
		95	131.25	63.75	0	0
		96	132.125	64.125	0	0
		97	130.833	64.75	0	0
		98	130.045	65.0455	0	0
		99	130.632	64.7895	0	0
		100	130.5	64.625	0	0
		101	131.909	65	0	0
		102	132.333	64.1111	0	0
		103	132.273	64.2727	0	0
		104	132.667	64.5556	0	0
		105	130.727	64.7273	0	0
		106	132.333	64.2222	0	0
		107	132.636	64.0909	0	0
		108	132.273	64.2727	0	0
		109	132.167	64.5	0	0
		110	132.273	64.2727	0	0
		111	132	64.5	0	0
		112	132	63.7143	0	0
		113	132.235	64.4706	0	0
		114	132	64.3529	0	0
		115	131.5	64.2857	0	0
		116	131.5	63.6667	0	0
		117	131.5	63.5	0	0
		118	131.2	64	0	0
		119	131.5	64.5	0	0
		120	131.286	63.5	0	0
		121	131.5	63.7143	0	0
		122	131.357	64.2143	0	0
		123	131.533	63.8667	0	0
		124	131.583	63.25	0	0
		125	131.571	63.9286	0	0
		126	131.133	63.4667	0	0
		127	131.091	63.6364	0	0
		128	131.385	63.3846	0	0
		129	130.889	63.3333	0	0
		130	131.25	63.4167	0	0
		131	131.214	63.6429	0	0
		132	131.25	63.375	0	0
		133	131.364	62.9091	0	0
		134	131.583	63.25	0	0
		135	130.5	64	0	0
		136	131.5	63.5	0	0
		137	131	63	0	0
		138	131.5	63	0	0
		139	131.167	63.1667	0	0
		140	131.8	62.5	0	0
		141	132.125	62.875	0	0
		142	132.286	63	0	0
		143	131	63.5	0	0
		144	131.6	63.2	0	0
		145	131.909	62.6364	0	0
		146	131.625	63.25	0	0
		147	131.167	63.8333	0	0
		148	131.4	63.8	0	0
		149	131.125	63.125	0	0
		150	131.5	63	0	0
		151	131.364	62.9091	0	0
		152	131	63.5	0	0
		153	130.917	63.1667	0	0
		154	130.636	63.4545	0	0
		155	131.333	62.6667	0	0
		156	132	62.75	0	0
		157	131	63	0	0
		158	131.5	63	0	0
		159	131.714	63	0	0
		160	131.812	63.1875	0	0
		161	131.545	62.8182	0	0
		162	131.125	63.125	0	0
		163	131.385	63.3846	0	0
		164	131.385	63.3846	0	0
		165	131.5	63.2857	0	0
		166	130.615	63.6154	0	0
		167	131.4	63.4	0	0
		168	131.667	63.1111	0	0
		169	131.667	63.4444	0	0
		170	131.5	63.2	0	0
		171	131.333	63.4444	0	0
		172	132.5	63.2	0	0
		173	131.7	63.3	0	0
		174	131.667	63.1111	0	0
		175	130.929	63.3571	0	0
		176	131.182	63.1818	0	0
		177	131.2	63	0	0
		178	131.267	63.3333	0	0
		179	131	63.2	0	0
		180	131	63	0	0
		181	131.125	63.125	0	0
		182	131.333	63	0	0
		183	131	62.8	0	0
		184	130.182	63.1818	0	0
		185	130.667	63.25	0	0
		186	130.385	63.6154	0	0
		187	130.25	63.375	0	0
		188	130	63.5	0	0
		189	129.889	63.1111	0	0
		190	130.714	63.4286	0	0
		191	131.2	63.4	0	0
		192	130.5	64	0	0
		193	130.385	63.3846	0	0
		194	130.615	62.6154	0	0
		195	129.375	63.25	0	0
		196	130.125	62.875	0	0
		197	130.364	62.5455	0	0
		198	131	62.7333	0	0
		199	131.385	63.3846	0	0
track #	31
		t	x	y	z	virtual
		0	78	55	0	0
		1	76	54.5	0	0
		2	76.5815	54.6454	0	1
		3	77.6667	52.6667	0	0
		4	81	54	0	0
		5	79.9607	53.7809	0	1
		6	79.9607	53.7809	0	1
		7	85.8333	54.8333	0	0
		8	86.5	54.5	0	0
		9	86.5	54	0	0
		10	84.5	53.5	0	0
		11	83.75	51	0	0
		12	82	50.2857	0	0
		13	83	50	0	0
		14	83	51.2857	0	0
		15	82.9677	50.9766	0	1
		16	79.6	47.8	0	0
		17	81	47	0	0
		18	81	47	0	0
		19	80.9643	47.1388	0	1
		20	80.9643	47.1388	0	1
		21	81.5556	42.3333	0	0
		22	84	42	0	0
		23	83.2905	42.3443	0	1
		24	81.2	42	0	0
		25	83.6667	43.1111	0	0
		26	83.1329	42.8222	0	1
		27	82.5	42	0	0
		28	81.6667	42.1111	0	0
		29	81.9558	42.1463	0	1
		30	81.5	42	0	0
		31	81.63	42.0417	0	1
		32	82.8333	41.8333	0	0
		33	83.3	42.3	0	0
		34	82	42	0	0
		35	82.3049	42.0524	0	1
		36	84.125	42.125	0	0
		37	85.4	42.8	0	0
		38	84.75	46	0	0
		39	85.9333	46.2667	0	0
		40	88	48	0	0
		41	86.625	47.75	0	0
		42	85.1111	47.6667	0	0
		43	85.5992	47.6624	0	1
		44	88	51	0	0
track #	32
		t	x	y	z	virtual
		0	72.875	58.875	0	0
		1	73.5	59.5	0	0
		2	74.1818	61.9091	0	0
		3	74.5	62.5	0	0
		4	76.8333	61.1667	0	0
		5	77.1818	61.8182	0	0
		6	75.6	63.2	0	0
		7	73.125	59.875	0	0
		8	76.8333	60.8333	0	0
		9	76.0067	60.7959	0	1
		10	72.1429	59.7143	0	0
		11	76	57.5	0	0
		12	76.125	57.125	0	0
		13	77.3077	59.4615	0	0
		14	76.2143	58.7857	0	0
		15	76.4088	58.8138	0	1
		16	77.9091	60.6364	0	0
		17	78.5	61.5	0	0
		18	75.2	62	0	0
		19	76.0583	61.7448	0	1
		20	76.0583	61.7448	0	1
		21	75.7	61.8	0	0
		22	76.25	60.5625	0	0
		23	75.4	61.4	0	0
		24	75.6038	61.2586	0	1
		25	73.6667	63.1111	0	0
		26	74.3333	62.6667	0	0
		27	74.3007	62.6428	0	1
		28	75.125	61.875	0	0
		29	75	61	0	0
		30	74.9686	61.312	0	1
		31	78.7692	61.2308	0	0
		32	78	61	0	0
		33	79.5	62	0	0
		34	80.6	60.7333	0	0
		35	80.1569	61.0192	0	1
		36	80.5	59	0	0
		37	81.8333	58.1667	0	0
		38	79	56	0	0
		39	79.6917	56.7326	0	1
		40	79.6917	56.7326	0	1
		41	76	55	0	0
track #	33
		t	x	y	z	virtual
		0	165.636	64.0909	0	0
		1	166.125	65	0	0
		2	164.615	63.3846	0	0
		3	164.231	63.8462	0	0
		4	163	64.75	0	0
		5	162.083	64.3333	0	0
		6	160	65.5	0	0
		7	159.6	63.8	0	0
		8	160	64	0	0
		9	159.75	63.4167	0	0
		10	159.364	62.0909	0	0
		11	159	61.5	0	0
		12	159.667	63.3333	0	0
		13	159.909	63.6364	0	0
		14	158.889	63.3333	0	0
		15	163.125	65.125	0	0
		16	161.991	64.6214	0	1
		17	163.5	69.5	0	0
		18	162.5	66.5	0	0
		19	162.662	66.9588	0	1
		20	166.5	65	0	0
		21	165.405	65.5587	0	1
		22	165.405	65.5587	0	1
		23	165.405	65.5587	0	1
		24	165.405	65.5587	0	1
		25	167.5	61.5	0	0
		26	167.264	61.9571	0	1
		27	166.5	62.5	0	0
		28	166.708	62.3524	0	1
		29	166.708	62.3524	0	1
		30	167.25	67	0	0
		31	167.148	66.1249	0	1
		32	167.148	66.1249	0	1
		33	166	60	0	0
track #	34
		t	x	y	z	virtual
		0	154	55	0	0
		1	153.889	54.6667	0	0
		2	154.333	54.3333	0	0
		3	154.216	54.4562	0	1
		4	154.216	54.4562	0	1
		5	154.875	53.875	0	0
		6	155.333	54.6667	0	0
		7	156.444	54.3333	0	0
		8	154.846	53.4615	0	0
		9	155	54	0	0
		10	155.4	54.2	0	0
		11	154.9	54.1	0	0
		12	154.5	52.8	0	0
		13	154.889	53.7778	0	0
		14	155	53.5	0	0
		15	154.778	53.6667	0	0
		16	154.5	53.5	0	0
		17	154.6	53.6	0	0
		18	154.875	54.125	0	0
		19	155.091	54.7273	0	0
		20	155.083	54.8333	0	0
		21	154.5	54.5	0	0
		22	155.35	54.75	0	0
		23	156.412	54.5882	0	0
		24	155.4	53.8	0	0
		25	156.5	53.6667	0	0
		26	158.25	52.875	0	0
		27	159.625	52.75	0	0
		28	162.5	52.5	0	0
		29	163	53.5	0	0
		30	163.667	51.6667	0	0
		31	163.356	52.1165	0	1
		32	163.356	52.1165	0	1
		33	158	51	0	0
		34	159.011	51.2108	0	1
		35	156	55	0	0
		36	155.5	55	0	0
		37	159.5	56.5	0	0
		38	153.667	55.6667	0	0
		39	155	55	0	0
		40	154.75	55	0	0
		41	155	55	0	0
		42	154.6	54.8	0	0
		43	154.7	54.8621	0	1
		44	154.7	54.8621	0	1
		45	154.583	55.75	0	0
		46	155.154	55.7692	0	0
		47	154.615	56.3846	0	0
		48	154.5	56	0	0
		49	153.333	55.6667	0	0
		50	154.889	56.3333	0	0
		51	154.667	56.6667	0	0
		52	151	58.25	0	0
		53	155.5	56	0	0
		54	155	56	0	0
		55	154.6	57.2	0	0
		56	155.4	55.8	0	0
		57	155.571	55.2857	0	0
		58	155.692	57	0	0
		59	155.091	56.6364	0	0
		60	155	56.0909	0	0
		61	156.333	56.1667	0	0
		62	154.867	56.4667	0	0
		63	154.714	57.0714	0	0
		64	154.143	57.1429	0	0
		65	155.077	56.6923	0	0
		66	155.2	56.7	0	0
		67	155.385	56.7692	0	0
		68	155	57	0	0
		69	156.105	57.1579	0	0
		70	155.625	57	0	0
		71	155.667	56.9167	0	0
		72	155.091	56.6364	0	0
		73	155.385	56.6154	0	0
		74	155.111	56.6667	0	0
		75	155.083	56.5833	0	0
		76	155.286	56.5	0	0
		77	155.533	56.3333	0	0
		78	155.154	56.4615	0	0
		79	155.65	56.1	0	0
		80	154.714	56.5	0	0
		81	155	56.5	0	0
		82	155.455	56.3636	0	0
		83	155	56.5	0	0
		84	155.8	56.5	0	0
		85	155.385	56.6154	0	0
		86	155.2	56.7	0	0
		87	155	56.7143	0	0
		88	152.792	58.0833	0	0
		89	156.312	56.9375	0	0
		90	154.333	56.8667	0	0
		91	155.75	56.6667	0	0
		92	155.5	56.5	0	0
		93	155.545	56.6364	0	0
		94	155.111	56.3333	0	0
		95	155.875	55.875	0	0
		96	155.667	56.5	0	0
		97	155.2	55.5	0	0
		98	154.875	55.875	0	0
		99	155	55.8333	0	0
		100	156	55.75	0	0
		101	155.4	56.8	0	0
		102	154.714	55.7143	0	0
		103	155.714	56	0	0
		104	155.111	55.3333	0	0
		105	155.6	56.2	0	0
		106	155.375	55.25	0	0
		107	155.5	56.5	0	0
		108	155.385	55.6154	0	0
		109	155.2	55.3	0	0
		110	154.8	54.4	0	0
		111	156	54.5	0	0
		112	156.333	52.3333	0	0
		113	155	54.5	0	0
		114	154.636	54.5455	0	0
		115	156	54	0	0
		116	155	54.5	0	0
		117	155.333	54.6667	0	0
		118	155.293	54.5879	0	1
		119	155.293	54.5879	0	1
		120	154	55	0	0
		121	154.8	54.4	0	0
		122	154.5	54	0	0
		123	154.75	54.25	0	0
		124	155	55.5	0	0
		125	155	54	0	0
		126	156	54	0	0
		127	156	54	0	0
		128	155.917	54.0264	0	1
		129	155.917	54.0264	0	1
		130	155.917	54.0264	0	1
		131	155.5	53.5	0	0
		132	155.559	53.5743	0	1
		133	155	54	0	0
		134	155.153	53.8834	0	1
		135	155.333	54.3333	0	0
		136	155.125	55.125	0	0
		137	154.5	55.5	0	0
		138	155.667	54.6667	0	0
		139	153.333	53.6667	0	0
		140	154.833	54.1667	0	0
		141	155.5	53.5	0	0
		142	154.333	54.3333	0	0
		143	155.2	54.6	0	0
		144	155.026	54.4705	0	1
		145	155	53.5	0	0
		146	153.75	58	0	0
		147	154.109	56.7955	0	1
		148	152.3	58.3	0	0
		149	152.816	57.8709	0	1
		150	152.816	57.8709	0	1
		151	152.816	57.8709	0	1
		152	149.5	56.5	0	0
		153	149.968	56.6934	0	1
		154	152.5	56.5	0	0
		155	148	58	0	0
		156	149.082	57.5886	0	1
		157	151	54	0	0
		158	150.453	55.0233	0	1
		159	153	54	0	0
		160	156	57	0	0
track #	35
		t	x	y	z	virtual
		0	65.5	53.5	0	0
		1	65.4667	55.3333	0	0
		2	66.5	56	0	0
		3	66.125	57.125	0	0
		4	65.7778	56.3333	0	0
		5	65.5	55	0	0
		6	65.8	54.4	0	0
		7	66	57.75	0	0
		8	65.9274	56.8767	0	1
		9	64.5	59	0	0
track #	36
		t	x	y	z	virtual
		0	218	43.5	0	0
		1	218	43.5	0	1
		2	219	45.5	0	0
		3	219.333	45.8889	0	0
		4	219.714	45.4286	0	0
		5	219.555	45.4808	0	1
		6	223.5	47	0	0
		7	220	46.5	0	0
		8	219.5	46	0	0
		9	222.5	44.0833	0	0
		10	224.333	43	0	0
		11	223.438	43.9375	0	0
		12	222.333	41.3333	0	0
		13	222.833	40.8333	0	0
		14	222.784	41.1771	0	1
		15	222.784	41.1771	0	1
		16	222.784	41.1771	0	1
		17	218.5	42.5	0	0
track #	37
		t	x	y	z	virtual
		0	199.4	39.8	0	0
[truncated: 25,951 more rows]
